# Supplementary material for: A novel patient-derived meningioma spheroid model as a tool to study and treat epithelial-to-mesenchymal transition (EMT) in meningiomas
Source: Acta Neuropathol Commun. 2023 Dec 15;11:198. doi: 10.1186/s40478-023-01677-9 (PMC10725030; doi:10.1186/s40478-023-01677-9)
Supplement: Supplementary file 2 — Additional file 2. Enrichment data of GSEA analyses. [file 40478_2023_1677_MOESM2_ESM.xlsx]

## Sheet: Enriched in Tissue vs 3D
NAME	SIZE	ES	NES	NOM p-val	FDR q-val	FWER p-val	RANK AT MAX	LEADING EDGE
POSITIVE_REGULATION_OF_GLUCOSE_IMPORT_IN_RESPONSE_TO_INSULIN_STIMULUS(GO:2001275)	17	-0.691779	-2.14108	0	0.165473	0.088	3660	tags=41%, list=9%, signal=45%
GLUCOSE_IMPORT_IN_RESPONSE_TO_INSULIN_STIMULUS(GO:0044381)	23	-0.654014	-2.13993	0	0.0848797	0.089	4622	tags=43%, list=11%, signal=49%
RESPONSE_TO_COLD(GO:0009409)	48	-0.522084	-2.03855	0	0.227249	0.264	4912	tags=40%, list=12%, signal=45%
REGULATION_OF_GLUCOSE_IMPORT_IN_RESPONSE_TO_INSULIN_STIMULUS(GO:2001273)	21	-0.618977	-2.02143	0	0.204268	0.303	4622	tags=38%, list=11%, signal=43%
NEUROTRANSMITTER_CATABOLIC_PROCESS(GO:0042135)	24	-0.675815	-2.00822	0	0.190925	0.34	5307	tags=50%, list=13%, signal=57%
MONOCARBOXYLIC_ACID_CATABOLIC_PROCESS(GO:0072329)	127	-0.460157	-1.97093	0	0.248737	0.443	6674	tags=43%, list=16%, signal=51%
BRANCHED-CHAIN_AMINO_ACID_METABOLIC_PROCESS(GO:0009081)	23	-0.669792	-1.9287	0.00392157	0.350858	0.562	7185	tags=74%, list=18%, signal=90%
MEMBRANE_DEPOLARIZATION_DURING_CARDIAC_MUSCLE_CELL_ACTION_POTENTIAL(GO:0086012)	21	-0.610929	-1.90746	0.00378788	0.388714	0.635	7923	tags=57%, list=19%, signal=71%
ORGANIC_ACID_CATABOLIC_PROCESS(GO:0016054)	267	-0.388426	-1.87196	0	0.505392	0.723	6674	tags=36%, list=16%, signal=43%
CARBOXYLIC_ACID_CATABOLIC_PROCESS(GO:0046395)	267	-0.388426	-1.87196	0	0.454853	0.723	6674	tags=36%, list=16%, signal=43%
ALPHA-AMINO_ACID_CATABOLIC_PROCESS(GO:1901606)	103	-0.428039	-1.86036	0	0.471638	0.754	8045	tags=42%, list=20%, signal=52%
FATTY_ACID_OXIDATION(GO:0019395)	97	-0.471662	-1.85947	0.00754717	0.436493	0.756	5903	tags=41%, list=15%, signal=48%
CELLULAR_AMINO_ACID_CATABOLIC_PROCESS(GO:0009063)	122	-0.412353	-1.8586	0	0.406517	0.759	7771	tags=40%, list=19%, signal=50%
GLOMERULUS_VASCULATURE_DEVELOPMENT(GO:0072012)	22	-0.551343	-1.85664	0	0.384854	0.763	2426	tags=36%, list=6%, signal=39%
ENTRAINMENT_OF_CIRCADIAN_CLOCK_BY_PHOTOPERIOD(GO:0043153)	20	-0.546038	-1.85525	0.00992064	0.364361	0.767	2773	tags=40%, list=7%, signal=43%
MRNA_SPLICE_SITE_SELECTION(GO:0006376)	31	-0.517837	-1.84969	0.008	0.360875	0.778	7238	tags=42%, list=18%, signal=51%
BRANCHED-CHAIN_AMINO_ACID_CATABOLIC_PROCESS(GO:0009083)	20	-0.653787	-1.84291	0.0137525	0.364058	0.796	7185	tags=70%, list=18%, signal=85%
COMPACT_MYELIN(GO:0043218)	15	-0.652889	-1.83874	0	0.35831	0.807	1692	tags=33%, list=4%, signal=35%
LIPID_OXIDATION(GO:0034440)	99	-0.464255	-1.83346	0.00956023	0.356656	0.816	6674	tags=43%, list=16%, signal=52%
CARBOXYPEPTIDASE_ACTIVITY(GO:0004180)	40	-0.510499	-1.82756	0.00186567	0.358701	0.825	4161	tags=33%, list=10%, signal=36%
FATTY_ACID_CATABOLIC_PROCESS(GO:0009062)	105	-0.425511	-1.81564	0.00766283	0.383659	0.852	6674	tags=42%, list=16%, signal=50%
PHOSPHATIDYLINOSITOL_PHOSPHOLIPASE_C_ACTIVITY(GO:0004435)	26	-0.571282	-1.81355	0.00198413	0.374044	0.854	3947	tags=42%, list=10%, signal=47%
AMMONIUM_TRANSMEMBRANE_TRANSPORTER_ACTIVITY(GO:0008519)	29	-0.617344	-1.81211	0.0018622	0.362096	0.859	6289	tags=52%, list=15%, signal=61%
POSITIVE_REGULATION_OF_GLUCOSE_IMPORT(GO:0046326)	43	-0.49605	-1.8052	0.00601202	0.370982	0.871	5411	tags=37%, list=13%, signal=43%
REGULATION_OF_MITOCHONDRIAL_FISSION(GO:0090140)	23	-0.511415	-1.80234	0.0078125	0.366004	0.877	3631	tags=35%, list=9%, signal=38%
REGULATION_OF_CELL_FATE_COMMITMENT(GO:0010453)	28	-0.570987	-1.80143	0.00564972	0.355263	0.878	2607	tags=36%, list=6%, signal=38%
CILIARY_TRANSITION_ZONE(GO:0035869)	66	-0.493746	-1.79848	0.00823045	0.351986	0.887	4440	tags=33%, list=11%, signal=37%
PHOTORECEPTOR_CELL_CILIUM(GO:0097733)	102	-0.405665	-1.79623	0.00190114	0.346631	0.891	4440	tags=27%, list=11%, signal=31%
HEART_FORMATION(GO:0060914)	27	-0.489613	-1.78738	0.0018622	0.363685	0.901	2043	tags=30%, list=5%, signal=31%
PHOTORECEPTOR_CONNECTING_CILIUM(GO:0032391)	38	-0.515779	-1.78261	0.0118812	0.366608	0.905	4440	tags=34%, list=11%, signal=38%
GLYCOGEN_METABOLIC_PROCESS(GO:0005977)	72	-0.409431	-1.77768	0.00201613	0.37165	0.915	4868	tags=38%, list=12%, signal=43%
CELLULAR_GLUCAN_METABOLIC_PROCESS(GO:0006073)	73	-0.40931	-1.77698	0.002	0.362521	0.917	4868	tags=37%, list=12%, signal=42%
GLUCAN_METABOLIC_PROCESS(GO:0044042)	73	-0.40931	-1.77698	0.002	0.351535	0.917	4868	tags=37%, list=12%, signal=42%
PHOSPHOLIPASE_C_ACTIVITY(GO:0004629)	28	-0.538175	-1.77652	0.0019084	0.342484	0.917	3947	tags=39%, list=10%, signal=43%
ENERGY_RESERVE_METABOLIC_PROCESS(GO:0006112)	85	-0.388309	-1.77635	0	0.333163	0.918	4868	tags=35%, list=12%, signal=40%
TRANSLATION_REPRESSOR_ACTIVITY(GO:0030371)	25	-0.502368	-1.77392	0.0100604	0.3307	0.922	4844	tags=40%, list=12%, signal=45%
PHOTOPERIODISM(GO:0009648)	24	-0.50558	-1.77305	0.00407332	0.324442	0.923	2773	tags=33%, list=7%, signal=36%
ORGANIC_CATION_TRANSPORT(GO:0015695)	38	-0.514391	-1.77005	0.00547445	0.32466	0.927	6289	tags=39%, list=15%, signal=47%
REGULATION_OF_HEART_RATE_BY_CARDIAC_CONDUCTION(GO:0086091)	36	-0.483805	-1.76804	0.00191571	0.322119	0.93	7051	tags=44%, list=17%, signal=54%
POSITIVE_REGULATION_OF_GLUCOSE_TRANSMEMBRANE_TRANSPORT(GO:0010828)	48	-0.48067	-1.76785	0.0158416	0.314626	0.931	6357	tags=38%, list=16%, signal=44%
MOTILE_CILIUM_ASSEMBLY(GO:0044458)	23	-0.553899	-1.76232	0.0223577	0.322794	0.939	3608	tags=30%, list=9%, signal=33%
MEMBRANE_DEPOLARIZATION_DURING_ACTION_POTENTIAL(GO:0086010)	35	-0.49285	-1.76188	0.00560748	0.316516	0.94	7923	tags=43%, list=19%, signal=53%
CGMP_METABOLIC_PROCESS(GO:0046068)	28	-0.499098	-1.75585	0.00383877	0.324746	0.948	4955	tags=39%, list=12%, signal=45%
9+0_NON-MOTILE_CILIUM(GO:0097731)	103	-0.390054	-1.7521	0.00189753	0.327746	0.951	4440	tags=27%, list=11%, signal=30%
CELLULAR_BIOGENIC_AMINE_CATABOLIC_PROCESS(GO:0042402)	21	-0.588403	-1.7513	0.00190476	0.322682	0.951	3877	tags=43%, list=10%, signal=47%
CHANNEL_REGULATOR_ACTIVITY(GO:0016247)	135	-0.410863	-1.74682	0	0.327391	0.955	9123	tags=44%, list=22%, signal=57%
ORGANIC_CATION_TRANSMEMBRANE_TRANSPORTER_ACTIVITY(GO:0015101)	27	-0.559181	-1.73847	0.00371058	0.343906	0.963	6289	tags=48%, list=15%, signal=57%
MESODERMAL_CELL_FATE_COMMITMENT(GO:0001710)	19	-0.5544	-1.73194	0.0134357	0.354935	0.968	3118	tags=37%, list=8%, signal=40%
PHOTORECEPTOR_CELL_MAINTENANCE(GO:0045494)	37	-0.516966	-1.7315	0.00391389	0.348834	0.968	11710	tags=57%, list=29%, signal=80%
ENTRAINMENT_OF_CIRCADIAN_CLOCK(GO:0009649)	25	-0.472906	-1.72358	0.020202	0.364673	0.973	5167	tags=40%, list=13%, signal=46%
POSITIVE_REGULATION_OF_POTASSIUM_ION_TRANSMEMBRANE_TRANSPORTER_ACTIVITY(GO:1901018)	21	-0.499825	-1.71672	0.00386847	0.378948	0.975	3123	tags=33%, list=8%, signal=36%
PDZ_DOMAIN_BINDING(GO:0030165)	89	-0.419953	-1.7156	0.00384615	0.375159	0.975	10106	tags=47%, list=25%, signal=63%
REGULATION_OF_SODIUM_ION_TRANSMEMBRANE_TRANSPORTER_ACTIVITY(GO:2000649)	49	-0.466234	-1.71361	0.00576923	0.374243	0.976	8084	tags=51%, list=20%, signal=64%
FRIZZLED_BINDING(GO:0005109)	39	-0.462198	-1.71172	0.00606061	0.372932	0.977	5658	tags=38%, list=14%, signal=45%
PROTEIN_LOCALIZATION_TO_CILIUM(GO:0061512)	45	-0.50661	-1.70922	0.0305499	0.374152	0.982	5355	tags=42%, list=13%, signal=49%
METALLOCARBOXYPEPTIDASE_ACTIVITY(GO:0004181)	25	-0.578763	-1.70791	0.00578035	0.371123	0.982	4161	tags=36%, list=10%, signal=40%
REGULATION_OF_SODIUM_ION_TRANSPORT(GO:0002028)	83	-0.414221	-1.7056	0.00372439	0.371735	0.983	7315	tags=42%, list=18%, signal=51%
CYCLIC_NUCLEOTIDE_BIOSYNTHETIC_PROCESS(GO:0009190)	64	-0.410509	-1.70327	0.00193424	0.372091	0.985	5699	tags=36%, list=14%, signal=42%
CYCLIC_PURINE_NUCLEOTIDE_METABOLIC_PROCESS(GO:0052652)	64	-0.410509	-1.70327	0.00193424	0.365784	0.985	5699	tags=36%, list=14%, signal=42%
REGULATION_OF_CELL-CELL_ADHESION_MEDIATED_BY_CADHERIN(GO:2000047)	16	-0.561686	-1.70274	0.0201613	0.361311	0.985	1973	tags=31%, list=5%, signal=33%
REGULATION_OF_SODIUM_ION_TRANSMEMBRANE_TRANSPORT(GO:1902305)	58	-0.444881	-1.70247	0.003861	0.356136	0.985	8450	tags=50%, list=21%, signal=63%
FATTY_ACID_BETA-OXIDATION(GO:0006635)	73	-0.462691	-1.70137	0.030888	0.353221	0.985	6674	tags=42%, list=16%, signal=51%
AMINE_CATABOLIC_PROCESS(GO:0009310)	22	-0.564511	-1.70023	0.00380952	0.350652	0.986	3877	tags=41%, list=10%, signal=45%
SODIUM_CHANNEL_REGULATOR_ACTIVITY(GO:0017080)	33	-0.570952	-1.69934	0.00572519	0.34759	0.987	9105	tags=55%, list=22%, signal=70%
REGULATION_OF_DELAYED_RECTIFIER_POTASSIUM_CHANNEL_ACTIVITY(GO:1902259)	17	-0.536245	-1.69778	0.00386847	0.346653	0.987	1889	tags=29%, list=5%, signal=31%
EXTRACELLULAR_MATRIX_STRUCTURAL_CONSTITUENT_CONFERRING_COMPRESSION_RESISTANCE(GO:0030021)	21	-0.565142	-1.69454	0.0168539	0.349832	0.989	3285	tags=29%, list=8%, signal=31%
ACID-THIOL_LIGASE_ACTIVITY(GO:0016878)	30	-0.498258	-1.68739	0.00197239	0.364381	0.989	7842	tags=57%, list=19%, signal=70%
SULFATE_TRANSMEMBRANE_TRANSPORT(GO:1902358)	16	-0.593209	-1.6838	0.0113422	0.36888	0.989	5132	tags=38%, list=13%, signal=43%
SULFATE_TRANSMEMBRANE_TRANSPORTER_ACTIVITY(GO:0015116)	16	-0.593209	-1.6838	0.0113422	0.363534	0.989	5132	tags=38%, list=13%, signal=43%
BLOOD_COAGULATION,_FIBRIN_CLOT_FORMATION(GO:0072378)	24	-0.525005	-1.68314	0.0187617	0.360023	0.989	3227	tags=38%, list=8%, signal=41%
COA-LIGASE_ACTIVITY(GO:0016405)	26	-0.492201	-1.67989	0.00574713	0.363464	0.989	4791	tags=46%, list=12%, signal=52%
CARDIAC_MUSCLE_CELL_ACTION_POTENTIAL_INVOLVED_IN_CONTRACTION(GO:0086002)	48	-0.429808	-1.67849	0.00555556	0.362224	0.989	7051	tags=42%, list=17%, signal=50%
BASAL_PLASMA_MEMBRANE(GO:0009925)	34	-0.553517	-1.67526	0.0149813	0.366042	0.99	9681	tags=62%, list=24%, signal=81%
RENAL_SYSTEM_VASCULATURE_DEVELOPMENT(GO:0061437)	24	-0.487816	-1.67492	0.00767754	0.362086	0.991	2426	tags=33%, list=6%, signal=35%
KIDNEY_VASCULATURE_DEVELOPMENT(GO:0061440)	24	-0.487816	-1.67492	0.00767754	0.357259	0.991	2426	tags=33%, list=6%, signal=35%
FLAVIN_ADENINE_DINUCLEOTIDE_BINDING(GO:0050660)	78	-0.366223	-1.67023	0.00380228	0.365219	0.993	6422	tags=33%, list=16%, signal=40%
RESPONSE_TO_AUDITORY_STIMULUS(GO:0010996)	20	-0.499255	-1.66407	0.0180361	0.377205	0.994	3350	tags=35%, list=8%, signal=38%
PEROXISOMAL_MEMBRANE(GO:0005778)	60	-0.448416	-1.66379	0.0324544	0.373021	0.994	5191	tags=38%, list=13%, signal=44%
MICROBODY_MEMBRANE(GO:0031903)	60	-0.448416	-1.66379	0.0324544	0.3683	0.994	5191	tags=38%, list=13%, signal=44%
AXONEME_PART(GO:0044447)	36	-0.497651	-1.66185	0.0258449	0.36892	0.994	10928	tags=56%, list=27%, signal=76%
REGULATION_OF_RELEASE_OF_SEQUESTERED_CALCIUM_ION_INTO_CYTOSOL_BY_SARCOPLASMIC_RETICULUM(GO:0010880)	26	-0.489381	-1.66024	0.011194	0.368947	0.994	7080	tags=46%, list=17%, signal=56%
MYELINATION_IN_PERIPHERAL_NERVOUS_SYSTEM(GO:0022011)	26	-0.499607	-1.65871	0.0144033	0.368634	0.995	5426	tags=38%, list=13%, signal=44%
PERIPHERAL_NERVOUS_SYSTEM_AXON_ENSHEATHMENT(GO:0032292)	26	-0.499607	-1.65871	0.0144033	0.364192	0.995	5426	tags=38%, list=13%, signal=44%
CARDIAC_MUSCLE_CELL_ACTION_POTENTIAL(GO:0086001)	65	-0.393226	-1.65618	0.00559702	0.366716	0.996	7923	tags=42%, list=19%, signal=52%
CONVERGENT_EXTENSION(GO:0060026)	15	-0.588627	-1.65225	0.0209125	0.372453	0.997	4841	tags=47%, list=12%, signal=53%
PEROXISOME_ORGANIZATION(GO:0007031)	79	-0.469571	-1.65056	0.0540541	0.372692	0.997	7351	tags=46%, list=18%, signal=56%
CYCLIC_NUCLEOTIDE_METABOLIC_PROCESS(GO:0009187)	81	-0.37874	-1.65004	0.00587084	0.369766	0.997	5699	tags=32%, list=14%, signal=37%
COFACTOR_TRANSMEMBRANE_TRANSPORTER_ACTIVITY(GO:0051184)	22	-0.502509	-1.64946	0.0232108	0.367127	0.997	4632	tags=41%, list=11%, signal=46%
OXIDOREDUCTASE_ACTIVITY,_ACTING_ON_THE_ALDEHYDE_OR_OXO_GROUP_OF_DONORS(GO:0016903)	41	-0.460433	-1.6473	0.0180723	0.368815	0.997	2291	tags=24%, list=6%, signal=26%
TRANSLATION_REGULATOR_ACTIVITY(GO:0045182)	52	-0.377429	-1.64363	0.0100604	0.374674	0.998	4844	tags=31%, list=12%, signal=35%
REGULATION_OF_GLUCOSE_METABOLIC_PROCESS(GO:0010906)	105	-0.339516	-1.64304	0.00589391	0.372279	0.998	5485	tags=32%, list=13%, signal=37%
POSITIVE_REGULATION_OF_POTASSIUM_ION_TRANSMEMBRANE_TRANSPORT(GO:1901381)	32	-0.454748	-1.64202	0.0119522	0.37087	0.998	6908	tags=44%, list=17%, signal=53%
PEROXISOMAL_PART(GO:0044439)	100	-0.441316	-1.64161	0.0456349	0.367862	0.998	5903	tags=38%, list=15%, signal=44%
MICROBODY_PART(GO:0044438)	100	-0.441316	-1.64161	0.0456349	0.363949	0.998	5903	tags=38%, list=15%, signal=44%
MOTILE_CILIUM(GO:0031514)	171	-0.377751	-1.63919	0.0218254	0.366477	0.998	4301	tags=25%, list=11%, signal=27%
REGULATION_OF_LYASE_ACTIVITY(GO:0051339)	44	-0.424423	-1.63708	0.0037594	0.368136	0.998	6937	tags=41%, list=17%, signal=49%
STEROID_HYDROXYLASE_ACTIVITY(GO:0008395)	31	-0.497632	-1.63587	0.0114504	0.367605	0.998	6871	tags=39%, list=17%, signal=47%
PEPTIDE_HORMONE_BINDING(GO:0017046)	49	-0.456622	-1.63086	0.01002	0.376437	0.998	7031	tags=45%, list=17%, signal=54%
AMINO-ACID_BETAINE_METABOLIC_PROCESS(GO:0006577)	17	-0.56687	-1.62812	0.0242915	0.379852	0.998	7367	tags=47%, list=18%, signal=57%
SPERMATID_DEVELOPMENT(GO:0007286)	136	-0.332571	-1.62788	0.00196464	0.376791	0.998	7670	tags=32%, list=19%, signal=40%
NEGATIVE_REGULATION_OF_TORC1_SIGNALING(GO:1904262)	17	-0.508978	-1.62769	0.0227273	0.373586	0.998	339	tags=18%, list=1%, signal=18%
SPERMATID_DIFFERENTIATION(GO:0048515)	142	-0.323764	-1.62472	0.00598802	0.377401	0.999	7670	tags=32%, list=19%, signal=39%
SYNAPSE_MATURATION(GO:0060074)	21	-0.532904	-1.62088	0.0333333	0.383981	0.999	6590	tags=38%, list=16%, signal=45%
MRNA_CIS_SPLICING,_VIA_SPLICEOSOME(GO:0045292)	29	-0.464714	-1.62064	0.036961	0.380882	0.999	4186	tags=24%, list=10%, signal=27%
MONOOXYGENASE_ACTIVITY(GO:0004497)	94	-0.40131	-1.61919	0.00194175	0.381118	0.999	6380	tags=34%, list=16%, signal=40%
PHOTORECEPTOR_OUTER_SEGMENT(GO:0001750)	77	-0.384044	-1.61896	0.00390625	0.378193	0.999	3813	tags=25%, list=9%, signal=27%
SKELETAL_MUSCLE_ADAPTATION(GO:0043501)	26	-0.519118	-1.61508	0.0469925	0.384825	0.999	7880	tags=58%, list=19%, signal=72%
NEURONAL_CELL_BODY_MEMBRANE(GO:0032809)	25	-0.47144	-1.61473	0.0172084	0.382179	0.999	1597	tags=20%, list=4%, signal=21%
CELL_BODY_MEMBRANE(GO:0044298)	25	-0.47144	-1.61473	0.0172084	0.378673	0.999	1597	tags=20%, list=4%, signal=21%
STRIATED_MUSCLE_ADAPTATION(GO:0014888)	48	-0.417284	-1.61359	0.0135922	0.378105	0.999	1986	tags=27%, list=5%, signal=28%
REGULATION_OF_FATTY_ACID_OXIDATION(GO:0046320)	29	-0.467358	-1.60993	0.0271845	0.383898	0.999	5191	tags=38%, list=13%, signal=43%
DICARBOXYLIC_ACID_CATABOLIC_PROCESS(GO:0043649)	16	-0.547469	-1.60851	0.030888	0.384186	0.999	2660	tags=31%, list=7%, signal=33%
ACTION_POTENTIAL(GO:0001508)	125	-0.353421	-1.60731	0.00184502	0.383819	0.999	8191	tags=36%, list=20%, signal=45%
WW_DOMAIN_BINDING(GO:0050699)	31	-0.474907	-1.60472	0.0199601	0.387271	0.999	2977	tags=32%, list=7%, signal=35%
SODIUM_ION_TRANSPORT(GO:0006814)	211	-0.380109	-1.60409	0.0134357	0.385471	0.999	8478	tags=41%, list=21%, signal=51%
REGULATION_OF_CARDIAC_MUSCLE_CONTRACTION_BY_REGULATION_OF_THE_RELEASE_OF_SEQUESTERED_CALCIUM_ION(GO:0010881)	18	-0.51351	-1.60304	0.0206767	0.384861	0.999	7080	tags=56%, list=17%, signal=67%
SPERM_FLAGELLUM(GO:0036126)	83	-0.395637	-1.60278	0.0218688	0.382224	0.999	4182	tags=25%, list=10%, signal=28%
REGULATION_OF_NON-CANONICAL_WNT_SIGNALING_PATHWAY(GO:2000050)	22	-0.478468	-1.59728	0.0431211	0.393177	0.999	5158	tags=45%, list=13%, signal=52%
OXIDOREDUCTASE_ACTIVITY,_ACTING_ON_PAIRED_DONORS,_WITH_INCORPORATION_OR_REDUCTION_OF_MOLECULAR_OXYGEN,_REDUCED_FLAVIN_OR_FLAVOPROTEIN_AS_ONE_DONOR,_AND_INCORPORATION_OF_ONE_ATOM_OF_OXYGEN(GO:0016712)	29	-0.518542	-1.5962	0.028626	0.392678	0.999	12904	tags=69%, list=32%, signal=101%
REGULATION_OF_CYCLIC_NUCLEOTIDE_METABOLIC_PROCESS(GO:0030799)	40	-0.431896	-1.59489	0.0150376	0.392668	0.999	5699	tags=38%, list=14%, signal=44%
REGULATION_OF_CYCLIC_NUCLEOTIDE_BIOSYNTHETIC_PROCESS(GO:0030802)	40	-0.431896	-1.59489	0.0150376	0.389422	0.999	5699	tags=38%, list=14%, signal=44%
CYCLASE_ACTIVITY(GO:0009975)	22	-0.494453	-1.59394	0.0424242	0.388664	0.999	4205	tags=41%, list=10%, signal=46%
CAMP_BIOSYNTHETIC_PROCESS(GO:0006171)	42	-0.424127	-1.59259	0.0119048	0.388986	0.999	5699	tags=36%, list=14%, signal=41%
GLUCOSE_IMPORT(GO:0046323)	75	-0.383279	-1.59172	0.0235756	0.387934	0.999	5411	tags=31%, list=13%, signal=35%
PHARYNGEAL_SYSTEM_DEVELOPMENT(GO:0060037)	26	-0.562997	-1.58952	0.0209924	0.390423	0.999	8026	tags=54%, list=20%, signal=67%
GLYCOGEN_BIOSYNTHETIC_PROCESS(GO:0005978)	46	-0.372327	-1.58655	0.0100806	0.395047	0.999	4868	tags=37%, list=12%, signal=42%
GLUCAN_BIOSYNTHETIC_PROCESS(GO:0009250)	46	-0.372327	-1.58655	0.0100806	0.391936	0.999	4868	tags=37%, list=12%, signal=42%
CELL-CELL_ADHESION_MEDIATED_BY_CADHERIN(GO:0044331)	41	-0.420382	-1.5854	0.0261569	0.391915	0.999	3336	tags=27%, list=8%, signal=29%
EYE_PHOTORECEPTOR_CELL_DIFFERENTIATION(GO:0001754)	42	-0.438094	-1.58506	0.0294118	0.389595	0.999	4552	tags=29%, list=11%, signal=32%
9+2_MOTILE_CILIUM(GO:0097729)	88	-0.388387	-1.58404	0.0277228	0.389031	0.999	4182	tags=25%, list=10%, signal=28%
PHOSPHORUS-OXYGEN_LYASE_ACTIVITY(GO:0016849)	22	-0.481871	-1.58206	0.0387755	0.39096	0.999	4205	tags=36%, list=10%, signal=41%
SMOOTH_MUSCLE_CELL_DIFFERENTIATION(GO:0051145)	64	-0.366675	-1.58123	0.013834	0.390051	0.999	3056	tags=25%, list=8%, signal=27%
RELEASE_OF_SEQUESTERED_CALCIUM_ION_INTO_CYTOSOL_BY_SARCOPLASMIC_RETICULUM(GO:0014808)	30	-0.464325	-1.57936	0.0206767	0.391907	0.999	7080	tags=43%, list=17%, signal=52%
ION_CHANNEL_REGULATOR_ACTIVITY(GO:0099106)	101	-0.349955	-1.5773	0.0207156	0.394318	0.999	6908	tags=35%, list=17%, signal=42%
MESENCHYMAL_CELL_PROLIFERATION(GO:0010463)	44	-0.420502	-1.56988	0.0289256	0.410463	0.999	7632	tags=43%, list=19%, signal=53%
REGULATION_OF_RESPONSE_TO_FOOD(GO:0032095)	16	-0.520146	-1.56985	0.028463	0.407531	0.999	3371	tags=38%, list=8%, signal=41%
POSITIVE_REGULATION_OF_LYASE_ACTIVITY(GO:0051349)	18	-0.530504	-1.56897	0.0194553	0.406854	0.999	8450	tags=56%, list=21%, signal=70%
ENSHEATHMENT_OF_NEURONS(GO:0007272)	118	-0.322049	-1.56872	0.014	0.404547	0.999	3689	tags=23%, list=9%, signal=25%
AXON_ENSHEATHMENT(GO:0008366)	118	-0.322049	-1.56872	0.014	0.401636	0.999	3689	tags=23%, list=9%, signal=25%
GERM_CELL_DEVELOPMENT(GO:0007281)	234	-0.281799	-1.56535	0.0019802	0.407321	0.999	6284	tags=25%, list=15%, signal=30%
GLUTAMINE_FAMILY_AMINO_ACID_CATABOLIC_PROCESS(GO:0009065)	27	-0.453986	-1.56428	0.0344828	0.407116	0.999	8450	tags=44%, list=21%, signal=56%
MYELINATION(GO:0042552)	116	-0.319042	-1.56346	0.0178218	0.406339	0.999	3689	tags=22%, list=9%, signal=25%
PEROXISOME(GO:0005777)	133	-0.372983	-1.56295	0.0552268	0.404904	0.999	8603	tags=42%, list=21%, signal=53%
MICROBODY(GO:0042579)	133	-0.372983	-1.56295	0.0552268	0.402092	0.999	8603	tags=42%, list=21%, signal=53%
POSITIVE_REGULATION_OF_CYCLIC_NUCLEOTIDE_METABOLIC_PROCESS(GO:0030801)	16	-0.548657	-1.5604	0.026465	0.405991	0.999	8450	tags=56%, list=21%, signal=71%
POSITIVE_REGULATION_OF_CYCLIC_NUCLEOTIDE_BIOSYNTHETIC_PROCESS(GO:0030804)	16	-0.548657	-1.5604	0.026465	0.403211	0.999	8450	tags=56%, list=21%, signal=71%
NEURON_MATURATION(GO:0042551)	42	-0.413568	-1.55851	0.0298805	0.405197	1	4979	tags=31%, list=12%, signal=35%
INNATE_IMMUNE_RESPONSE_IN_MUCOSA(GO:0002227)	18	-0.592979	-1.55786	0.0393701	0.404151	1	5095	tags=44%, list=13%, signal=51%
INTRACILIARY_TRANSPORT_PARTICLE_B(GO:0030992)	21	-0.578723	-1.55728	0.0983936	0.403004	1	4975	tags=43%, list=12%, signal=49%
PHASIC_SMOOTH_MUSCLE_CONTRACTION(GO:0014821)	18	-0.529316	-1.557	0.0284091	0.401099	1	3154	tags=39%, list=8%, signal=42%
FLAGELLATED_SPERM_MOTILITY(GO:0030317)	86	-0.345454	-1.55612	0.0138614	0.400649	1	3801	tags=21%, list=9%, signal=23%
SPERM_MOTILITY(GO:0097722)	86	-0.345454	-1.55612	0.0138614	0.398013	1	3801	tags=21%, list=9%, signal=23%
CGMP_BIOSYNTHETIC_PROCESS(GO:0006182)	22	-0.472404	-1.55591	0.0119284	0.395863	1	4955	tags=41%, list=12%, signal=47%
TONGUE_DEVELOPMENT(GO:0043586)	20	-0.529423	-1.55539	0.0514851	0.394642	1	6048	tags=35%, list=15%, signal=41%
NEGATIVE_REGULATION_OF_NUCLEOTIDE_BIOSYNTHETIC_PROCESS(GO:0030809)	35	-0.429042	-1.55466	0.0250965	0.39394	1	6937	tags=40%, list=17%, signal=48%
NEGATIVE_REGULATION_OF_PURINE_NUCLEOTIDE_BIOSYNTHETIC_PROCESS(GO:1900372)	35	-0.429042	-1.55466	0.0250965	0.391414	1	6937	tags=40%, list=17%, signal=48%
SMALL_MOLECULE_CATABOLIC_PROCESS(GO:0044282)	430	-0.310338	-1.55393	0.0174081	0.390624	1	6674	tags=31%, list=16%, signal=37%
CILIUM_MOVEMENT_INVOLVED_IN_CELL_MOTILITY(GO:0060294)	18	-0.485573	-1.55369	0.0527383	0.38865	1	2293	tags=17%, list=6%, signal=18%
EXOGENOUS_DRUG_CATABOLIC_PROCESS(GO:0042738)	21	-0.543354	-1.55258	0.0366089	0.388827	1	12904	tags=71%, list=32%, signal=105%
GLOMERULAR_EPITHELIUM_DEVELOPMENT(GO:0072010)	21	-0.473365	-1.55191	0.0330739	0.387958	1	1931	tags=29%, list=5%, signal=30%
RESPONSE_TO_ELECTRICAL_STIMULUS(GO:0051602)	42	-0.405831	-1.55138	0.0116279	0.38687	1	8236	tags=43%, list=20%, signal=54%
FATTY_ACID_METABOLIC_PROCESS(GO:0006631)	360	-0.304486	-1.54953	0.00574713	0.389054	1	6422	tags=31%, list=16%, signal=37%
SKELETAL_MUSCLE_CONTRACTION(GO:0003009)	39	-0.456446	-1.54857	0.03861	0.388977	1	6563	tags=38%, list=16%, signal=46%
REGULATION_OF_ALTERNATIVE_MRNA_SPLICING,_VIA_SPLICEOSOME(GO:0000381)	63	-0.366378	-1.54758	0.0428571	0.388841	1	7371	tags=35%, list=18%, signal=43%
RELEASE_OF_SEQUESTERED_CALCIUM_ION_INTO_CYTOSOL_BY_ENDOPLASMIC_RETICULUM(GO:1903514)	31	-0.45871	-1.54569	0.0284091	0.391044	1	7080	tags=42%, list=17%, signal=51%
PRIMARY_ALCOHOL_METABOLIC_PROCESS(GO:0034308)	56	-0.407463	-1.54518	0.0292969	0.389818	1	4701	tags=29%, list=12%, signal=32%
MONOVALENT_INORGANIC_CATION_TRANSPORT(GO:0015672)	496	-0.312684	-1.54312	0.00750469	0.392377	1	8478	tags=34%, list=21%, signal=43%
MULTIVESICULAR_BODY(GO:0005771)	45	-0.396914	-1.54307	0.0287356	0.390155	1	4719	tags=29%, list=12%, signal=33%
VENTRICULAR_CARDIAC_MUSCLE_CELL_ACTION_POTENTIAL(GO:0086005)	31	-0.421311	-1.54255	0.023301	0.389213	1	7051	tags=35%, list=17%, signal=43%
MALE_SEX_DETERMINATION(GO:0030238)	15	-0.562769	-1.54181	0.0421687	0.388653	1	8586	tags=47%, list=21%, signal=59%
NON-MOTILE_CILIUM(GO:0097730)	132	-0.329237	-1.54143	0.00576923	0.387325	1	4440	tags=24%, list=11%, signal=27%
REGULATION_OF_CELLULAR_CARBOHYDRATE_METABOLIC_PROCESS(GO:0010675)	128	-0.325537	-1.54125	0.0271318	0.385491	1	7188	tags=36%, list=18%, signal=44%
COFACTOR_TRANSPORT(GO:0051181)	49	-0.428095	-1.53902	0.0307692	0.388553	1	7556	tags=43%, list=19%, signal=53%
INTRACILIARY_TRANSPORT_PARTICLE(GO:0030990)	29	-0.553318	-1.53848	0.106918	0.387609	1	5055	tags=41%, list=12%, signal=47%
POSITIVE_REGULATION_OF_MITOCHONDRIAL_FISSION(GO:0090141)	15	-0.541121	-1.5379	0.0544747	0.386726	1	3484	tags=33%, list=9%, signal=36%
TRANSMEMBRANE_RECEPTOR_PROTEIN_KINASE_ACTIVITY(GO:0019199)	80	-0.38936	-1.53764	0.025641	0.385156	1	7490	tags=38%, list=18%, signal=46%
CELL_FATE_COMMITMENT_INVOLVED_IN_FORMATION_OF_PRIMARY_GERM_LAYER(GO:0060795)	34	-0.413712	-1.53756	0.0192308	0.383165	1	3118	tags=24%, list=8%, signal=25%
NEGATIVE_REGULATION_OF_DENDRITE_MORPHOGENESIS(GO:0050774)	15	-0.515005	-1.53742	0.0523139	0.381361	1	4691	tags=40%, list=12%, signal=45%
SODIUM_ION_TRANSMEMBRANE_TRANSPORT(GO:0035725)	135	-0.367452	-1.53694	0.0228137	0.380364	1	8632	tags=40%, list=21%, signal=51%
RENAL_ABSORPTION(GO:0070293)	16	-0.543844	-1.53589	0.040404	0.380608	1	8467	tags=50%, list=21%, signal=63%
FATTY_ACID_LIGASE_ACTIVITY(GO:0015645)	21	-0.476829	-1.53402	0.0307102	0.382716	1	7842	tags=52%, list=19%, signal=65%
SPERM_PRINCIPAL_PIECE(GO:0097228)	20	-0.488192	-1.53265	0.0333333	0.383772	1	8407	tags=55%, list=21%, signal=69%
REGULATION_OF_GLUCOSE_IMPORT(GO:0046324)	67	-0.38303	-1.5316	0.0487329	0.384027	1	5411	tags=30%, list=13%, signal=34%
REGULATION_OF_APPETITE(GO:0032098)	18	-0.537883	-1.53089	0.0400763	0.383566	1	7235	tags=50%, list=18%, signal=61%
NEGATIVE_REGULATION_OF_LYASE_ACTIVITY(GO:0051350)	22	-0.452605	-1.5306	0.0345489	0.382102	1	6937	tags=45%, list=17%, signal=55%
RENAL_SYSTEM_PROCESS(GO:0003014)	114	-0.364841	-1.5305	0.0304762	0.380248	1	6099	tags=31%, list=15%, signal=36%
POSITIVE_REGULATION_OF_SODIUM_ION_TRANSPORT(GO:0010765)	32	-0.44621	-1.53004	0.0359848	0.379263	1	4709	tags=41%, list=12%, signal=46%
REGULATION_OF_CAMP_METABOLIC_PROCESS(GO:0030814)	30	-0.441314	-1.52971	0.0330739	0.378012	1	5699	tags=40%, list=14%, signal=46%
REGULATION_OF_CAMP_BIOSYNTHETIC_PROCESS(GO:0030817)	30	-0.441314	-1.52971	0.0330739	0.376012	1	5699	tags=40%, list=14%, signal=46%
REGULATION_OF_ADENYLATE_CYCLASE_ACTIVITY(GO:0045761)	30	-0.441314	-1.52971	0.0330739	0.374033	1	5699	tags=40%, list=14%, signal=46%
PEROXISOMAL_MATRIX(GO:0005782)	51	-0.479956	-1.52938	0.100971	0.372724	1	10404	tags=55%, list=26%, signal=74%
MICROBODY_LUMEN(GO:0031907)	51	-0.479956	-1.52938	0.100971	0.370782	1	10404	tags=55%, list=26%, signal=74%
CILIARY_MEMBRANE(GO:0060170)	81	-0.359624	-1.52907	0.0244898	0.369527	1	9176	tags=36%, list=23%, signal=46%
ANCHORED_COMPONENT_OF_EXTERNAL_SIDE_OF_PLASMA_MEMBRANE(GO:0031362)	19	-0.522417	-1.52662	0.037182	0.373301	1	8121	tags=53%, list=20%, signal=66%
CILIARY_PART(GO:0044441)	425	-0.303962	-1.52406	0.061144	0.377173	1	9737	tags=37%, list=24%, signal=48%
CILIUM(GO:0005929)	572	-0.293058	-1.52374	0.0425963	0.375962	1	5608	tags=24%, list=14%, signal=27%
SULFUR_COMPOUND_BINDING(GO:1901681)	234	-0.297064	-1.52287	0	0.375978	1	5158	tags=24%, list=13%, signal=27%
REGULATION_OF_CYCLASE_ACTIVITY(GO:0031279)	44	-0.401748	-1.52147	0.0273973	0.37722	1	5699	tags=34%, list=14%, signal=40%
PERIKARYON(GO:0043204)	121	-0.323635	-1.51765	0.0215686	0.383723	1	9862	tags=36%, list=24%, signal=47%
REGULATION_OF_RESPONSE_TO_EXTRACELLULAR_STIMULUS(GO:0032104)	22	-0.438636	-1.51764	0.0325203	0.381807	1	3371	tags=32%, list=8%, signal=35%
REGULATION_OF_RESPONSE_TO_NUTRIENT_LEVELS(GO:0032107)	22	-0.438636	-1.51764	0.0325203	0.379908	1	3371	tags=32%, list=8%, signal=35%
NEGATIVE_REGULATION_OF_WNT_SIGNALING_PATHWAY(GO:0030178)	160	-0.308442	-1.51618	0.00406504	0.381258	1	5221	tags=26%, list=13%, signal=30%
GLOMERULUS_DEVELOPMENT(GO:0032835)	58	-0.377299	-1.51548	0.0236686	0.381054	1	4226	tags=28%, list=10%, signal=31%
PROTEIN_TARGETING_TO_PEROXISOME(GO:0006625)	67	-0.431949	-1.51115	0.0965251	0.388764	1	6490	tags=40%, list=16%, signal=48%
PROTEIN_LOCALIZATION_TO_PEROXISOME(GO:0072662)	67	-0.431949	-1.51115	0.0965251	0.386868	1	6490	tags=40%, list=16%, signal=48%
ESTABLISHMENT_OF_PROTEIN_LOCALIZATION_TO_PEROXISOME(GO:0072663)	67	-0.431949	-1.51115	0.0965251	0.38499	1	6490	tags=40%, list=16%, signal=48%
POSITIVE_REGULATION_OF_GLYCOGEN_METABOLIC_PROCESS(GO:0070875)	18	-0.478935	-1.51054	0.0440882	0.384517	1	4601	tags=44%, list=11%, signal=50%
POSITIVE_REGULATION_OF_TRANSMEMBRANE_TRANSPORT(GO:0034764)	194	-0.32725	-1.51	0.0253411	0.38388	1	6437	tags=30%, list=16%, signal=35%
CARDIAC_MUSCLE_CELL_CONTRACTION(GO:0086003)	59	-0.37436	-1.50885	0.0213592	0.38463	1	7080	tags=37%, list=17%, signal=45%
CILIUM_MOVEMENT(GO:0003341)	64	-0.387011	-1.50852	0.0754717	0.383545	1	7642	tags=30%, list=19%, signal=37%
SCHWANN_CELL_DEVELOPMENT(GO:0014044)	29	-0.437064	-1.50797	0.0509165	0.383014	1	5426	tags=34%, list=13%, signal=40%
POSITIVE_REGULATION_OF_NUCLEAR-TRANSCRIBED_MRNA_CATABOLIC_PROCESS,_DEADENYLATION-DEPENDENT_DECAY(GO:1900153)	18	-0.49384	-1.50749	0.060241	0.38229	1	4581	tags=33%, list=11%, signal=38%
REGULATION_OF_NUCLEAR-TRANSCRIBED_MRNA_CATABOLIC_PROCESS,_DEADENYLATION-DEPENDENT_DECAY(GO:1900151)	18	-0.49384	-1.50749	0.060241	0.380495	1	4581	tags=33%, list=11%, signal=38%
INNER_EAR_MORPHOGENESIS(GO:0042472)	96	-0.339406	-1.50738	0.0140281	0.378964	1	8123	tags=33%, list=20%, signal=42%
ALTERNATIVE_MRNA_SPLICING,_VIA_SPLICEOSOME(GO:0000380)	73	-0.352945	-1.50687	0.0626263	0.378274	1	7371	tags=33%, list=18%, signal=40%
PEROXISOMAL_TRANSPORT(GO:0043574)	68	-0.42618	-1.5063	0.0996169	0.377854	1	6490	tags=40%, list=16%, signal=47%
POSITIVE_REGULATION_OF_PEPTIDE_HORMONE_SECRETION(GO:0090277)	91	-0.350186	-1.50487	0.0210325	0.379118	1	9105	tags=36%, list=22%, signal=47%
REGULATION_OF_GLUCONEOGENESIS(GO:0006111)	40	-0.352939	-1.50373	0.0251938	0.37976	1	5167	tags=30%, list=13%, signal=34%
GLOMERULAR_VISCERAL_EPITHELIAL_CELL_DIFFERENTIATION(GO:0072112)	17	-0.476265	-1.50104	0.042	0.384169	1	1931	tags=29%, list=5%, signal=31%
RENAL_FILTRATION_CELL_DIFFERENTIATION(GO:0061318)	17	-0.476265	-1.50104	0.042	0.382423	1	1931	tags=29%, list=5%, signal=31%
RESPONSE_TO_STIMULUS_INVOLVED_IN_REGULATION_OF_MUSCLE_ADAPTATION(GO:0014874)	18	-0.525555	-1.50008	0.0613383	0.382756	1	8084	tags=44%, list=20%, signal=55%
DETECTION_OF_LIGHT_STIMULUS_INVOLVED_IN_VISUAL_PERCEPTION(GO:0050908)	16	-0.481876	-1.49924	0.0510806	0.382866	1	5503	tags=31%, list=14%, signal=36%
DETECTION_OF_LIGHT_STIMULUS_INVOLVED_IN_SENSORY_PERCEPTION(GO:0050962)	16	-0.481876	-1.49924	0.0510806	0.381149	1	5503	tags=31%, list=14%, signal=36%
EPOXYGENASE_P450_PATHWAY(GO:0019373)	17	-0.53353	-1.49711	0.0763359	0.384179	1	6871	tags=47%, list=17%, signal=57%
HISTONE_H3_DEACETYLATION(GO:0070932)	21	-0.447779	-1.49526	0.0677291	0.386425	1	2112	tags=24%, list=5%, signal=25%
CELLULAR_RESPONSE_TO_GLUCAGON_STIMULUS(GO:0071377)	26	-0.444362	-1.49442	0.0561331	0.386545	1	7538	tags=50%, list=19%, signal=61%
GLOMERULAR_EPITHELIAL_CELL_DIFFERENTIATION(GO:0072311)	18	-0.467923	-1.49411	0.0364372	0.385562	1	1931	tags=28%, list=5%, signal=29%
REGULATION_OF_MESENCHYMAL_CELL_PROLIFERATION(GO:0010464)	34	-0.41176	-1.49376	0.043299	0.38458	1	3867	tags=32%, list=10%, signal=36%
REGULATION_OF_ESTABLISHMENT_OR_MAINTENANCE_OF_CELL_POLARITY(GO:0032878)	25	-0.458371	-1.49272	0.0715706	0.385162	1	8829	tags=52%, list=22%, signal=66%
MITOCHONDRIAL_FISSION(GO:0000266)	34	-0.375185	-1.49243	0.0470588	0.38411	1	3631	tags=29%, list=9%, signal=32%
RENAL_WATER_HOMEOSTASIS(GO:0003091)	34	-0.39623	-1.48988	0.0361446	0.387651	1	6099	tags=35%, list=15%, signal=41%
REGULATION_OF_CARDIAC_MUSCLE_CONTRACTION_BY_CALCIUM_ION_SIGNALING(GO:0010882)	23	-0.430316	-1.48656	0.0537037	0.393077	1	7080	tags=52%, list=17%, signal=63%
DRUG_CATABOLIC_PROCESS(GO:0042737)	133	-0.353113	-1.4862	0.0385356	0.39219	1	7268	tags=35%, list=18%, signal=42%
ETHER_METABOLIC_PROCESS(GO:0018904)	19	-0.449385	-1.48583	0.0737864	0.391458	1	2515	tags=21%, list=6%, signal=22%
SPERM_PART(GO:0097223)	174	-0.30261	-1.48444	0.0137795	0.392886	1	8407	tags=31%, list=21%, signal=39%
OTIC_VESICLE_DEVELOPMENT(GO:0071599)	15	-0.536388	-1.48112	0.0570866	0.3985	1	8108	tags=53%, list=20%, signal=67%
AMYLOID-BETA_BINDING(GO:0001540)	59	-0.420411	-1.48111	0.0587084	0.396862	1	10167	tags=53%, list=25%, signal=70%
ACTIN-MEDIATED_CELL_CONTRACTION(GO:0070252)	106	-0.347809	-1.47933	0.0387454	0.399165	1	7536	tags=38%, list=19%, signal=46%
NEURON_CELL-CELL_ADHESION(GO:0007158)	15	-0.526496	-1.47593	0.0681818	0.405007	1	3165	tags=33%, list=8%, signal=36%
RETINA_HOMEOSTASIS(GO:0001895)	67	-0.400081	-1.47558	0.025974	0.404073	1	11845	tags=51%, list=29%, signal=72%
POSITIVE_REGULATION_OF_GLUCOSE_METABOLIC_PROCESS(GO:0010907)	37	-0.372914	-1.47346	0.0581162	0.407212	1	4806	tags=32%, list=12%, signal=37%
REGULATION_OF_RNA_SPLICING(GO:0043484)	128	-0.309634	-1.47286	0.0603622	0.40687	1	7371	tags=32%, list=18%, signal=39%
BONE_MATURATION(GO:0070977)	19	-0.476699	-1.47277	0.0584906	0.405412	1	6499	tags=53%, list=16%, signal=63%
AROMATASE_ACTIVITY(GO:0070330)	22	-0.494354	-1.47269	0.0633397	0.403929	1	12644	tags=64%, list=31%, signal=92%
TETRAPYRROLE_BINDING(GO:0046906)	143	-0.320815	-1.47066	0.0131579	0.406782	1	6906	tags=31%, list=17%, signal=37%
EAR_MORPHOGENESIS(GO:0042471)	116	-0.323904	-1.46973	0.0218254	0.407199	1	8123	tags=31%, list=20%, signal=39%
POSITIVE_REGULATION_OF_MULTICELLULAR_ORGANISM_GROWTH(GO:0040018)	33	-0.429491	-1.46893	0.0685484	0.4073	1	7235	tags=52%, list=18%, signal=63%
REGULATION_OF_AMYLOID-BETA_FORMATION(GO:1902003)	19	-0.483495	-1.4684	0.0878906	0.406861	1	8121	tags=47%, list=20%, signal=59%
REGULATION_OF_POTASSIUM_ION_TRANSMEMBRANE_TRANSPORTER_ACTIVITY(GO:1901016)	53	-0.345095	-1.4683	0.0298211	0.405511	1	2140	tags=21%, list=5%, signal=22%
POSITIVE_REGULATION_OF_ION_TRANSMEMBRANE_TRANSPORTER_ACTIVITY(GO:0032414)	92	-0.338223	-1.46797	0.032882	0.404654	1	6437	tags=33%, list=16%, signal=39%
POTASSIUM_ION_TRANSPORT(GO:0006813)	226	-0.311629	-1.46508	0.0155039	0.409437	1	8556	tags=35%, list=21%, signal=43%
NEGATIVE_REGULATION_OF_NIK/NF-KAPPAB_SIGNALING(GO:1901223)	21	-0.456857	-1.46474	0.0728972	0.408707	1	4485	tags=33%, list=11%, signal=37%
FATTY-ACYL-COA_BINDING(GO:0000062)	21	-0.420513	-1.46459	0.0628571	0.407444	1	2075	tags=19%, list=5%, signal=20%
POTASSIUM_ION_HOMEOSTASIS(GO:0055075)	27	-0.456796	-1.46452	0.0573123	0.405968	1	7080	tags=41%, list=17%, signal=49%
NEGATIVE_REGULATION_OF_TOR_SIGNALING(GO:0032007)	48	-0.32307	-1.46328	0.030303	0.407211	1	6627	tags=27%, list=16%, signal=32%
EPITHELIAL_CILIUM_MOVEMENT(GO:0003351)	24	-0.470251	-1.46268	0.121339	0.406868	1	4132	tags=25%, list=10%, signal=28%
AMMONIUM_TRANSMEMBRANE_TRANSPORT(GO:0072488)	16	-0.562343	-1.46192	0.0893204	0.406981	1	9334	tags=56%, list=23%, signal=73%
CELLULAR_POLYSACCHARIDE_METABOLIC_PROCESS(GO:0044264)	96	-0.329988	-1.45945	0.0313725	0.410881	1	4868	tags=29%, list=12%, signal=33%
SULFATE_TRANSPORT(GO:0008272)	17	-0.49345	-1.45893	0.0572519	0.410464	1	5132	tags=35%, list=13%, signal=40%
CATION_CHANNEL_COMPLEX(GO:0034703)	215	-0.32634	-1.45868	0.0300188	0.409477	1	8556	tags=33%, list=21%, signal=42%
AMINE_METABOLIC_PROCESS(GO:0009308)	87	-0.347468	-1.45785	0.0489796	0.4097	1	3968	tags=21%, list=10%, signal=23%
APICAL_DENDRITE(GO:0097440)	17	-0.450186	-1.45551	0.0790514	0.413335	1	5369	tags=41%, list=13%, signal=47%
CAMP_METABOLIC_PROCESS(GO:0046058)	53	-0.368067	-1.45337	0.0300601	0.416584	1	5699	tags=30%, list=14%, signal=35%
REGULATION_OF_GLUCOSE_TRANSMEMBRANE_TRANSPORT(GO:0010827)	83	-0.351674	-1.45317	0.0836576	0.415462	1	5828	tags=29%, list=14%, signal=34%
POSITIVE_REGULATION_OF_INSULIN_SECRETION(GO:0032024)	70	-0.366995	-1.45272	0.0554493	0.41494	1	8554	tags=37%, list=21%, signal=47%
NEGATIVE_REGULATION_OF_NUCLEOTIDE_METABOLIC_PROCESS(GO:0045980)	44	-0.376933	-1.45111	0.0505618	0.416991	1	6937	tags=36%, list=17%, signal=44%
CELL_COMMUNICATION_INVOLVED_IN_CARDIAC_CONDUCTION(GO:0086065)	55	-0.367548	-1.45072	0.0442804	0.416314	1	8091	tags=44%, list=20%, signal=54%
NEGATIVE_REGULATION_OF_CYCLIC_NUCLEOTIDE_METABOLIC_PROCESS(GO:0030800)	20	-0.452678	-1.45056	0.0538462	0.415089	1	6937	tags=45%, list=17%, signal=54%
NEGATIVE_REGULATION_OF_CYCLIC_NUCLEOTIDE_BIOSYNTHETIC_PROCESS(GO:0030803)	20	-0.452678	-1.45056	0.0538462	0.413546	1	6937	tags=45%, list=17%, signal=54%
NEGATIVE_REGULATION_OF_CYCLASE_ACTIVITY(GO:0031280)	20	-0.452678	-1.45056	0.0538462	0.412015	1	6937	tags=45%, list=17%, signal=54%
DORSAL/VENTRAL_PATTERN_FORMATION(GO:0009953)	84	-0.37807	-1.44937	0.0301205	0.413044	1	10198	tags=40%, list=25%, signal=54%
REGULATION_OF_ESTABLISHMENT_OF_CELL_POLARITY(GO:2000114)	21	-0.484157	-1.44753	0.094	0.415538	1	8829	tags=52%, list=22%, signal=67%
XENOBIOTIC_METABOLIC_PROCESS(GO:0006805)	107	-0.363363	-1.44618	0.0503876	0.416976	1	8942	tags=40%, list=22%, signal=51%
TRANSMEMBRANE_RECEPTOR_PROTEIN_TYROSINE_KINASE_ACTIVITY(GO:0004714)	63	-0.37015	-1.44611	0.0526316	0.41561	1	7490	tags=35%, list=18%, signal=43%
LYMPHOID_PROGENITOR_CELL_DIFFERENTIATION(GO:0002320)	19	-0.464541	-1.44479	0.0920502	0.417093	1	6601	tags=42%, list=16%, signal=50%
REGULATION_OF_PEPTIDE_HORMONE_SECRETION(GO:0090276)	200	-0.303778	-1.44218	0.0210325	0.421575	1	6360	tags=26%, list=16%, signal=31%
MRNA_3'-UTR_BINDING(GO:0003730)	75	-0.345246	-1.44185	0.093254	0.420813	1	5081	tags=28%, list=13%, signal=32%
ANIMAL_ORGAN_MATURATION(GO:0048799)	23	-0.454861	-1.44143	0.0725191	0.420195	1	6499	tags=48%, list=16%, signal=57%
POSITIVE_REGULATION_OF_TRANSPORTER_ACTIVITY(GO:0032411)	100	-0.332176	-1.43938	0.046332	0.423403	1	6528	tags=32%, list=16%, signal=38%
POSITIVE_REGULATION_OF_POTASSIUM_ION_TRANSPORT(GO:0043268)	39	-0.372645	-1.43916	0.0402414	0.422415	1	6908	tags=38%, list=17%, signal=46%
POSITIVE_REGULATION_OF_FATTY_ACID_OXIDATION(GO:0046321)	15	-0.488818	-1.43904	0.0948767	0.421173	1	5191	tags=40%, list=13%, signal=46%
RESPONSE_TO_GLUCAGON(GO:0033762)	37	-0.383838	-1.43803	0.0705394	0.421914	1	8145	tags=46%, list=20%, signal=57%
REGULATION_OF_HEART_RATE(GO:0002027)	90	-0.330376	-1.43802	0.0398482	0.420442	1	8327	tags=36%, list=20%, signal=45%
PROTEIN_TARGETING_TO_MEMBRANE(GO:0006612)	190	-0.430859	-1.43574	0.205179	0.424005	1	8268	tags=49%, list=20%, signal=62%
LUNG_CELL_DIFFERENTIATION(GO:0060479)	22	-0.43433	-1.4343	0.0478012	0.425651	1	10460	tags=50%, list=26%, signal=67%
NEGATIVE_REGULATION_OF_CANONICAL_WNT_SIGNALING_PATHWAY(GO:0090090)	131	-0.303999	-1.43425	0.0285714	0.424315	1	5211	tags=27%, list=13%, signal=31%
LUNG_EPITHELIAL_CELL_DIFFERENTIATION(GO:0060487)	21	-0.445275	-1.43201	0.0422265	0.427545	1	10460	tags=52%, list=26%, signal=71%
CELLULAR_BIOGENIC_AMINE_METABOLIC_PROCESS(GO:0006576)	50	-0.373074	-1.43166	0.0506073	0.42688	1	4630	tags=24%, list=11%, signal=27%
REGULATION_OF_GLYCOGEN_METABOLIC_PROCESS(GO:0070873)	32	-0.391394	-1.43138	0.052	0.426013	1	4868	tags=38%, list=12%, signal=43%
PHOSPHORIC_DIESTER_HYDROLASE_ACTIVITY(GO:0008081)	93	-0.343683	-1.43058	0.0512821	0.426386	1	5608	tags=27%, list=14%, signal=31%
OXIDOREDUCTASE_ACTIVITY,_ACTING_ON_A_HEME_GROUP_OF_DONORS(GO:0016675)	25	-0.577792	-1.4304	0.168627	0.425317	1	7076	tags=56%, list=17%, signal=68%
REGULATION_OF_PROTEIN_KINASE_A_SIGNALING(GO:0010738)	21	-0.483285	-1.42881	0.100775	0.427565	1	3686	tags=33%, list=9%, signal=37%
POSITIVE_REGULATION_OF_MESENCHYMAL_CELL_PROLIFERATION(GO:0002053)	26	-0.419448	-1.4285	0.0761523	0.42678	1	3775	tags=31%, list=9%, signal=34%
VERY_LONG-CHAIN_FATTY_ACID_METABOLIC_PROCESS(GO:0000038)	33	-0.365546	-1.42738	0.0631164	0.427815	1	5191	tags=39%, list=13%, signal=45%
BASAL_PART_OF_CELL(GO:0045178)	51	-0.415766	-1.42688	0.0901961	0.427538	1	8206	tags=43%, list=20%, signal=54%
POSITIVE_REGULATION_OF_BONE_MINERALIZATION(GO:0030501)	35	-0.369742	-1.42627	0.0487329	0.427539	1	6482	tags=40%, list=16%, signal=48%
PLATELET_DENSE_GRANULE(GO:0042827)	20	-0.464075	-1.42595	0.086444	0.426794	1	5798	tags=40%, list=14%, signal=47%
REGULATION_OF_INSULIN_SECRETION(GO:0050796)	171	-0.317422	-1.42592	0.0519231	0.425437	1	8731	tags=35%, list=21%, signal=45%
LIPID_CATABOLIC_PROCESS(GO:0016042)	318	-0.308424	-1.42572	0.0609037	0.424466	1	6233	tags=28%, list=15%, signal=32%
SULFATION(GO:0051923)	16	-0.433412	-1.42427	0.0610687	0.426332	1	3968	tags=31%, list=10%, signal=35%
CALCIUM_CHANNEL_COMPLEX(GO:0034704)	63	-0.363544	-1.4229	0.0441459	0.427904	1	10786	tags=44%, list=27%, signal=60%
GPI_ANCHOR_BIOSYNTHETIC_PROCESS(GO:0006506)	30	-0.409618	-1.42249	0.0970297	0.427414	1	6131	tags=40%, list=15%, signal=47%
CELLULAR_DETOXIFICATION(GO:1990748)	95	-0.347609	-1.42202	0.0893536	0.427015	1	8523	tags=39%, list=21%, signal=49%
CELLULAR_PROCESS_INVOLVED_IN_REPRODUCTION_IN_MULTICELLULAR_ORGANISM(GO:0022412)	323	-0.255391	-1.42193	0.00582524	0.425833	1	8654	tags=31%, list=21%, signal=39%
ADAPTIVE_THERMOGENESIS(GO:1990845)	15	-0.539849	-1.42052	0.0976096	0.427575	1	8327	tags=53%, list=20%, signal=67%
NAD+_ADP-RIBOSYLTRANSFERASE_ACTIVITY(GO:0003950)	25	-0.39364	-1.41863	0.0880626	0.43047	1	5688	tags=32%, list=14%, signal=37%
POSITIVE_REGULATION_OF_GLYCOGEN_BIOSYNTHETIC_PROCESS(GO:0045725)	16	-0.469991	-1.4172	0.0774059	0.432254	1	4601	tags=44%, list=11%, signal=49%
INTEGRAL_COMPONENT_OF_PEROXISOMAL_MEMBRANE(GO:0005779)	16	-0.490752	-1.4165	0.117764	0.432364	1	3484	tags=31%, list=9%, signal=34%
INTRINSIC_COMPONENT_OF_PEROXISOMAL_MEMBRANE(GO:0031231)	16	-0.490752	-1.4165	0.117764	0.430965	1	3484	tags=31%, list=9%, signal=34%
MORPHOGENESIS_OF_AN_EPITHELIAL_BUD(GO:0060572)	16	-0.480565	-1.41583	0.104962	0.431029	1	2607	tags=31%, list=6%, signal=33%
POTASSIUM_ION_TRANSMEMBRANE_TRANSPORT(GO:0071805)	198	-0.306435	-1.41388	0.0392157	0.43383	1	8191	tags=32%, list=20%, signal=40%
CELLULAR_POTASSIUM_ION_TRANSPORT(GO:0071804)	198	-0.306435	-1.41388	0.0392157	0.43244	1	8191	tags=32%, list=20%, signal=40%
POSITIVE_REGULATION_OF_CELLULAR_RESPONSE_TO_INSULIN_STIMULUS(GO:1900078)	33	-0.388322	-1.41375	0.0930233	0.431366	1	5462	tags=33%, list=13%, signal=38%
CELLULAR_OXIDANT_DETOXIFICATION(GO:0098869)	91	-0.342385	-1.41351	0.097561	0.430543	1	7268	tags=35%, list=18%, signal=43%
POSITIVE_REGULATION_OF_ENDOTHELIAL_CELL_DIFFERENTIATION(GO:0045603)	16	-0.432168	-1.41334	0.0640301	0.429517	1	2997	tags=31%, list=7%, signal=34%
GROWTH_HORMONE_SECRETION(GO:0030252)	15	-0.447004	-1.4128	0.07393	0.429353	1	3074	tags=33%, list=8%, signal=36%
CYTOCHROME-C_OXIDASE_ACTIVITY(GO:0004129)	24	-0.587472	-1.41203	0.179688	0.429724	1	7076	tags=58%, list=17%, signal=71%
HEME-COPPER_TERMINAL_OXIDASE_ACTIVITY(GO:0015002)	24	-0.587472	-1.41203	0.179688	0.428373	1	7076	tags=58%, list=17%, signal=71%
OXIDOREDUCTASE_ACTIVITY,_ACTING_ON_A_HEME_GROUP_OF_DONORS,_OXYGEN_AS_ACCEPTOR(GO:0016676)	24	-0.587472	-1.41203	0.179688	0.42703	1	7076	tags=58%, list=17%, signal=71%
MEMBRANE_REPOLARIZATION(GO:0086009)	44	-0.372766	-1.4111	0.0828516	0.427739	1	5699	tags=36%, list=14%, signal=42%
SARCOPLASMIC_RETICULUM_CALCIUM_ION_TRANSPORT(GO:0070296)	35	-0.385208	-1.41088	0.0633397	0.42694	1	7080	tags=40%, list=17%, signal=48%
REGULATION_OF_TRANSMEMBRANE_TRANSPORT(GO:0034762)	534	-0.282724	-1.41025	0.0418251	0.427024	1	8254	tags=32%, list=20%, signal=40%
POTASSIUM_CHANNEL_REGULATOR_ACTIVITY(GO:0015459)	45	-0.369517	-1.40857	0.0734694	0.429309	1	8806	tags=42%, list=22%, signal=54%
NEGATIVE_REGULATION_OF_SYNAPSE_ORGANIZATION(GO:1905809)	22	-0.455299	-1.40803	0.0938697	0.42921	1	8121	tags=45%, list=20%, signal=57%
CELLULAR_LIPID_CATABOLIC_PROCESS(GO:0044242)	203	-0.295475	-1.40774	0.0631164	0.428541	1	6674	tags=29%, list=16%, signal=35%
AXONEME(GO:0005930)	116	-0.32814	-1.40733	0.115854	0.428074	1	9728	tags=40%, list=24%, signal=52%
BILE_ACID_BIOSYNTHETIC_PROCESS(GO:0006699)	35	-0.350226	-1.40614	0.0603113	0.429313	1	2553	tags=23%, list=6%, signal=24%
HEME_BINDING(GO:0020037)	133	-0.315177	-1.40603	0.0411985	0.428241	1	6906	tags=30%, list=17%, signal=36%
GLUCOSE_TRANSMEMBRANE_TRANSPORT(GO:1904659)	109	-0.325728	-1.4053	0.0894632	0.428617	1	5828	tags=28%, list=14%, signal=33%
CILIARY_PLASM(GO:0097014)	117	-0.327647	-1.40523	0.115854	0.427447	1	9728	tags=39%, list=24%, signal=52%
REGULATION_OF_CELL_PROLIFERATION_INVOLVED_IN_HEART_MORPHOGENESIS(GO:2000136)	16	-0.470506	-1.40489	0.0923379	0.42695	1	1285	tags=31%, list=3%, signal=32%
POSITIVE_REGULATION_OF_CELLULAR_CARBOHYDRATE_METABOLIC_PROCESS(GO:0010676)	58	-0.333172	-1.40414	0.083004	0.427236	1	4871	tags=28%, list=12%, signal=31%
SPLICEOSOMAL_COMPLEX_ASSEMBLY(GO:0000245)	57	-0.353033	-1.4037	0.0982318	0.426925	1	4844	tags=23%, list=12%, signal=26%
REGULATION_OF_INSULIN-LIKE_GROWTH_FACTOR_RECEPTOR_SIGNALING_PATHWAY(GO:0043567)	19	-0.465507	-1.40335	0.086444	0.426419	1	5669	tags=42%, list=14%, signal=49%
NEGATIVE_REGULATION_OF_EPITHELIAL_CELL_PROLIFERATION(GO:0050680)	135	-0.277989	-1.40215	0.0196078	0.427708	1	5071	tags=27%, list=12%, signal=30%
BLOOD_COAGULATION,_INTRINSIC_PATHWAY(GO:0007597)	16	-0.457891	-1.40196	0.0825336	0.426864	1	3227	tags=31%, list=8%, signal=34%
MUCOSAL_IMMUNE_RESPONSE(GO:0002385)	28	-0.454398	-1.40023	0.100386	0.429274	1	5095	tags=32%, list=13%, signal=37%
TRANSCRIPTION_COFACTOR_BINDING(GO:0001221)	41	-0.366035	-1.39862	0.0727273	0.431421	1	2625	tags=22%, list=6%, signal=23%
NEGATIVE_REGULATION_OF_INTRINSIC_APOPTOTIC_SIGNALING_PATHWAY_BY_P53_CLASS_MEDIATOR(GO:1902254)	22	-0.392621	-1.39843	0.0985626	0.430634	1	5205	tags=32%, list=13%, signal=36%
DYSTROPHIN-ASSOCIATED_GLYCOPROTEIN_COMPLEX(GO:0016010)	20	-0.473064	-1.39805	0.0830116	0.430163	1	4324	tags=30%, list=11%, signal=34%
GLYCOPROTEIN_COMPLEX(GO:0090665)	20	-0.473064	-1.39805	0.0830116	0.428901	1	4324	tags=30%, list=11%, signal=34%
BENZENE-CONTAINING_COMPOUND_METABOLIC_PROCESS(GO:0042537)	24	-0.436246	-1.39737	0.0963391	0.42904	1	3048	tags=29%, list=8%, signal=32%
OUTWARD_RECTIFIER_POTASSIUM_CHANNEL_ACTIVITY(GO:0015271)	15	-0.458009	-1.39719	0.0769231	0.428166	1	8401	tags=47%, list=21%, signal=59%
VOLTAGE-GATED_ION_CHANNEL_ACTIVITY(GO:0005244)	190	-0.306836	-1.39681	0.0327553	0.427768	1	8556	tags=32%, list=21%, signal=40%
VOLTAGE-GATED_CHANNEL_ACTIVITY(GO:0022832)	190	-0.306836	-1.39681	0.0327553	0.426528	1	8556	tags=32%, list=21%, signal=40%
ALPHA-AMINO_ACID_METABOLIC_PROCESS(GO:1901605)	222	-0.270688	-1.39675	0.0422535	0.425409	1	8262	tags=35%, list=20%, signal=44%
REGULATION_OF_ION_TRANSMEMBRANE_TRANSPORTER_ACTIVITY(GO:0032412)	229	-0.294859	-1.3964	0.0462428	0.424928	1	8228	tags=35%, list=20%, signal=44%
POSITIVE_REGULATION_OF_CYCLASE_ACTIVITY(GO:0031281)	19	-0.448049	-1.39519	0.0914397	0.426283	1	8450	tags=47%, list=21%, signal=60%
CELLULAR_METABOLIC_COMPOUND_SALVAGE(GO:0043094)	35	-0.383954	-1.39451	0.0870445	0.42646	1	4558	tags=40%, list=11%, signal=45%
EXOCYST(GO:0000145)	19	-0.442809	-1.39316	0.116832	0.428054	1	7443	tags=42%, list=18%, signal=52%
ANTIOXIDANT_ACTIVITY(GO:0016209)	78	-0.362946	-1.39205	0.113462	0.429226	1	8050	tags=40%, list=20%, signal=49%
POTASSIUM_ION_TRANSMEMBRANE_TRANSPORTER_ACTIVITY(GO:0015079)	156	-0.321909	-1.39057	0.0603113	0.431185	1	8056	tags=32%, list=20%, signal=40%
OUTFLOW_TRACT_MORPHOGENESIS(GO:0003151)	76	-0.330061	-1.39034	0.0776699	0.430501	1	2607	tags=21%, list=6%, signal=22%
POTASSIUM_CHANNEL_COMPLEX(GO:0034705)	96	-0.324793	-1.38948	0.044316	0.431039	1	8556	tags=31%, list=21%, signal=39%
DIPEPTIDASE_ACTIVITY(GO:0016805)	15	-0.48641	-1.38937	0.106	0.430026	1	9702	tags=53%, list=24%, signal=70%
CELL_PROLIFERATION_INVOLVED_IN_HEART_MORPHOGENESIS(GO:0061323)	17	-0.461669	-1.38933	0.122807	0.42892	1	1285	tags=29%, list=3%, signal=30%
NAD-DEPENDENT_PROTEIN_DEACETYLASE_ACTIVITY(GO:0034979)	17	-0.496	-1.38892	0.150905	0.428669	1	1980	tags=29%, list=5%, signal=31%
REGULATION_OF_GLYCOGEN_BIOSYNTHETIC_PROCESS(GO:0005979)	27	-0.381191	-1.38891	0.0993915	0.427511	1	4868	tags=37%, list=12%, signal=42%
REGULATION_OF_GLUCAN_BIOSYNTHETIC_PROCESS(GO:0010962)	27	-0.381191	-1.38891	0.0993915	0.42632	1	4868	tags=37%, list=12%, signal=42%
INTRINSIC_COMPONENT_OF_EXTERNAL_SIDE_OF_PLASMA_MEMBRANE(GO:0031233)	24	-0.468074	-1.38884	0.0984252	0.425276	1	8121	tags=46%, list=20%, signal=57%
INTRACILIARY_TRANSPORT_INVOLVED_IN_CILIUM_ASSEMBLY(GO:0035735)	40	-0.462246	-1.38858	0.164583	0.424686	1	5306	tags=33%, list=13%, signal=37%
EXCRETION(GO:0007588)	61	-0.368581	-1.38858	0.082218	0.423522	1	5040	tags=31%, list=12%, signal=36%
EYE_PHOTORECEPTOR_CELL_DEVELOPMENT(GO:0042462)	30	-0.412804	-1.38609	0.0942308	0.4277	1	4552	tags=23%, list=11%, signal=26%
ADULT_LOCOMOTORY_BEHAVIOR(GO:0008344)	82	-0.304403	-1.38439	0.0475248	0.430181	1	7080	tags=30%, list=17%, signal=37%
CYTOSOLIC_RIBOSOME(GO:0022626)	115	-0.580159	-1.3839	0.233068	0.429995	1	7732	tags=61%, list=19%, signal=75%
GLUTAMATE_METABOLIC_PROCESS(GO:0006536)	37	-0.340124	-1.38255	0.0622568	0.431672	1	8262	tags=38%, list=20%, signal=47%
KIDNEY_EPITHELIUM_DEVELOPMENT(GO:0072073)	135	-0.308573	-1.38137	0.0609037	0.432975	1	3189	tags=21%, list=8%, signal=23%
REGULATION_OF_TRANSPORTER_ACTIVITY(GO:0032409)	249	-0.290996	-1.38077	0.0515267	0.433076	1	8541	tags=35%, list=21%, signal=44%
NEGATIVE_REGULATION_OF_ACTIN_FILAMENT_POLYMERIZATION(GO:0030837)	55	-0.305481	-1.38047	0.0522244	0.432578	1	7626	tags=35%, list=19%, signal=42%
CYTOSOLIC_LARGE_RIBOSOMAL_SUBUNIT(GO:0022625)	62	-0.619327	-1.38039	0.211155	0.431593	1	8103	tags=68%, list=20%, signal=84%
TRANSCRIPTION_COREPRESSOR_BINDING(GO:0001222)	15	-0.420591	-1.37989	0.0877551	0.431449	1	2625	tags=33%, list=6%, signal=36%
SEGMENT_SPECIFICATION(GO:0007379)	16	-0.457095	-1.37935	0.0809249	0.431394	1	10275	tags=50%, list=25%, signal=67%
CILIUM_OR_FLAGELLUM-DEPENDENT_CELL_MOTILITY(GO:0001539)	34	-0.402805	-1.37903	0.0983936	0.43098	1	9709	tags=38%, list=24%, signal=50%
CILIUM-DEPENDENT_CELL_MOTILITY(GO:0060285)	34	-0.402805	-1.37903	0.0983936	0.429827	1	9709	tags=38%, list=24%, signal=50%
MONOVALENT_INORGANIC_CATION_TRANSMEMBRANE_TRANSPORTER_ACTIVITY(GO:0015077)	365	-0.289804	-1.37809	0.0415879	0.430645	1	8745	tags=33%, list=22%, signal=42%
ETHANOL_METABOLIC_PROCESS(GO:0006067)	19	-0.449772	-1.37788	0.0917782	0.429906	1	4395	tags=32%, list=11%, signal=35%
NEGATIVE_REGULATION_OF_PURINE_NUCLEOTIDE_METABOLIC_PROCESS(GO:1900543)	43	-0.355623	-1.37713	0.0761905	0.430357	1	6937	tags=35%, list=17%, signal=42%
NADH_DEHYDROGENASE_(UBIQUINONE)_ACTIVITY(GO:0008137)	45	-0.522985	-1.37643	0.206564	0.430664	1	6796	tags=40%, list=17%, signal=48%
NADH_DEHYDROGENASE_(QUINONE)_ACTIVITY(GO:0050136)	45	-0.522985	-1.37643	0.206564	0.429528	1	6796	tags=40%, list=17%, signal=48%
CELLULAR_RESPONSE_TO_LEPTIN_STIMULUS(GO:0044320)	17	-0.459557	-1.37559	0.101727	0.43022	1	8726	tags=47%, list=21%, signal=60%
HYDROGEN_PEROXIDE_CATABOLIC_PROCESS(GO:0042744)	30	-0.445216	-1.37509	0.111538	0.430179	1	9289	tags=50%, list=23%, signal=65%
SENSORY_PERCEPTION_OF_SOUND(GO:0007605)	143	-0.305153	-1.37506	0.0492424	0.429103	1	9330	tags=35%, list=23%, signal=45%
CELLULAR_RESPONSE_TO_XENOBIOTIC_STIMULUS(GO:0071466)	162	-0.299053	-1.37497	0.0568182	0.428223	1	8942	tags=36%, list=22%, signal=46%
OXIDATION-REDUCTION_PROCESS(GO:0055114)	967	-0.261903	-1.37475	0.0773694	0.427621	1	6924	tags=28%, list=17%, signal=33%
SODIUM_ION_TRANSMEMBRANE_TRANSPORTER_ACTIVITY(GO:0015081)	141	-0.351554	-1.37434	0.0869565	0.427301	1	8972	tags=38%, list=22%, signal=49%
NADH_DEHYDROGENASE_ACTIVITY(GO:0003954)	46	-0.514353	-1.37422	0.206226	0.426421	1	6796	tags=39%, list=17%, signal=47%
REGULATION_OF_MICROTUBULE-BASED_MOVEMENT(GO:0060632)	28	-0.361403	-1.37419	0.0878243	0.425387	1	3608	tags=21%, list=9%, signal=24%
VISUAL_PERCEPTION(GO:0007601)	201	-0.301927	-1.37373	0.0563107	0.425177	1	9679	tags=31%, list=24%, signal=40%
REGULATION_OF_TRANSMEMBRANE_TRANSPORTER_ACTIVITY(GO:0022898)	237	-0.292363	-1.37335	0.0551181	0.424853	1	8228	tags=35%, list=20%, signal=43%
EMBRYONIC_PLACENTA_MORPHOGENESIS(GO:0060669)	26	-0.448258	-1.37246	0.135755	0.425517	1	5669	tags=35%, list=14%, signal=40%
NADP_BINDING(GO:0050661)	49	-0.319049	-1.37242	0.0878906	0.424511	1	6487	tags=39%, list=16%, signal=46%
OXIDOREDUCTASE_ACTIVITY(GO:0016491)	720	-0.267529	-1.37236	0.105882	0.423529	1	6961	tags=27%, list=17%, signal=32%
FEAR_RESPONSE(GO:0042596)	38	-0.348958	-1.37129	0.0603113	0.424617	1	10061	tags=45%, list=25%, signal=59%
NEGATIVE_REGULATION_OF_PROTEIN_COMPLEX_ASSEMBLY(GO:0031333)	129	-0.280952	-1.37103	0.0506073	0.424069	1	5708	tags=24%, list=14%, signal=28%
OXIDOREDUCTASE_ACTIVITY,_ACTING_ON_PAIRED_DONORS,_WITH_INCORPORATION_OR_REDUCTION_OF_MOLECULAR_OXYGEN,_NAD(P)H_AS_ONE_DONOR,_AND_INCORPORATION_OF_ONE_ATOM_OF_OXYGEN(GO:0016709)	38	-0.377509	-1.37004	0.0903846	0.425063	1	6099	tags=37%, list=15%, signal=43%
PEPTIDE_HORMONE_SECRETION(GO:0030072)	239	-0.282936	-1.37003	0.0539499	0.423996	1	8901	tags=33%, list=22%, signal=42%
CELLULAR_RESPONSE_TO_AMINO_ACID_STIMULUS(GO:0071230)	69	-0.299515	-1.36947	0.114286	0.424113	1	1508	tags=14%, list=4%, signal=15%
EMBRYONIC_DIGIT_MORPHOGENESIS(GO:0042733)	62	-0.299888	-1.36933	0.0499002	0.423332	1	7970	tags=32%, list=20%, signal=40%
EMBRYONIC_LIMB_MORPHOGENESIS(GO:0030326)	126	-0.299723	-1.36902	0.047817	0.422933	1	8322	tags=32%, list=20%, signal=40%
EMBRYONIC_APPENDAGE_MORPHOGENESIS(GO:0035113)	126	-0.299723	-1.36902	0.047817	0.421875	1	8322	tags=32%, list=20%, signal=40%
BROWN_FAT_CELL_DIFFERENTIATION(GO:0050873)	39	-0.380595	-1.36861	0.122047	0.421603	1	2360	tags=18%, list=6%, signal=19%
PROTEIN_ADP-RIBOSYLATION(GO:0006471)	33	-0.332359	-1.36759	0.0722656	0.422639	1	5688	tags=30%, list=14%, signal=35%
SMOOTHENED_SIGNALING_PATHWAY(GO:0007224)	133	-0.31157	-1.3669	0.129363	0.422911	1	8322	tags=35%, list=20%, signal=43%
SENSORY_PERCEPTION_OF_LIGHT_STIMULUS(GO:0050953)	204	-0.301454	-1.36679	0.0504854	0.422088	1	9679	tags=31%, list=24%, signal=40%
CELLULAR_AMINE_METABOLIC_PROCESS(GO:0044106)	78	-0.323308	-1.36665	0.083499	0.421341	1	2919	tags=17%, list=7%, signal=18%
MANNOSYLTRANSFERASE_ACTIVITY(GO:0000030)	22	-0.410509	-1.3658	0.126531	0.422053	1	4332	tags=41%, list=11%, signal=46%
C-ACYLTRANSFERASE_ACTIVITY(GO:0016408)	20	-0.490694	-1.36491	0.150376	0.422778	1	13037	tags=65%, list=32%, signal=96%
CARDIAC_MUSCLE_CONTRACTION(GO:0060048)	124	-0.314705	-1.36459	0.0640777	0.422403	1	7080	tags=31%, list=17%, signal=38%
REGULATION_OF_CILIUM_MOVEMENT(GO:0003352)	15	-0.454833	-1.36336	0.121457	0.423879	1	3608	tags=27%, list=9%, signal=29%
GPI_ANCHOR_METABOLIC_PROCESS(GO:0006505)	31	-0.398546	-1.36326	0.136735	0.42305	1	9320	tags=48%, list=23%, signal=63%
EPITHELIAL_CELL_DIFFERENTIATION_INVOLVED_IN_KIDNEY_DEVELOPMENT(GO:0035850)	44	-0.356076	-1.36296	0.0753564	0.42265	1	2426	tags=20%, list=6%, signal=22%
REGULATION_OF_EPITHELIAL_TUBE_FORMATION(GO:1905276)	18	-0.448731	-1.36289	0.124	0.421782	1	6041	tags=39%, list=15%, signal=46%
CATECHOLAMINE_METABOLIC_PROCESS(GO:0006584)	51	-0.341077	-1.36028	0.0884086	0.426059	1	6041	tags=29%, list=15%, signal=35%
CATECHOL-CONTAINING_COMPOUND_METABOLIC_PROCESS(GO:0009712)	51	-0.341077	-1.36028	0.0884086	0.42503	1	6041	tags=29%, list=15%, signal=35%
REGULATION_OF_CYTOPLASMIC_TRANSLATION(GO:2000765)	25	-0.376827	-1.35978	0.110647	0.424997	1	2822	tags=20%, list=7%, signal=21%
REGULATION_OF_MEMBRANE_DEPOLARIZATION(GO:0003254)	44	-0.378017	-1.35941	0.128155	0.424724	1	3685	tags=23%, list=9%, signal=25%
REGULATION_OF_MRNA_SPLICING,_VIA_SPLICEOSOME(GO:0048024)	93	-0.309066	-1.35781	0.145228	0.426981	1	7657	tags=32%, list=19%, signal=40%
NAD_BINDING(GO:0051287)	55	-0.332295	-1.35757	0.0947581	0.426456	1	2642	tags=20%, list=7%, signal=21%
VOLTAGE-GATED_POTASSIUM_CHANNEL_COMPLEX(GO:0008076)	87	-0.326508	-1.35744	0.0547945	0.425706	1	8556	tags=32%, list=21%, signal=41%
CELL-CELL_SIGNALING_INVOLVED_IN_CARDIAC_CONDUCTION(GO:0086019)	30	-0.385876	-1.35721	0.100775	0.425162	1	7923	tags=47%, list=19%, signal=58%
REGULATION_OF_ION_TRANSMEMBRANE_TRANSPORT(GO:0034765)	445	-0.276099	-1.35636	0.0536398	0.425939	1	8254	tags=32%, list=20%, signal=40%
MECHANORECEPTOR_DIFFERENTIATION(GO:0042490)	63	-0.317898	-1.35496	0.0727969	0.42773	1	5184	tags=24%, list=13%, signal=27%
LONG-CHAIN_FATTY_ACID_BIOSYNTHETIC_PROCESS(GO:0042759)	27	-0.3823	-1.35495	0.105058	0.42674	1	6173	tags=37%, list=15%, signal=44%
REGULATION_OF_RYANODINE-SENSITIVE_CALCIUM-RELEASE_CHANNEL_ACTIVITY(GO:0060314)	26	-0.420154	-1.35458	0.134328	0.426419	1	9677	tags=54%, list=24%, signal=71%
OXIDOREDUCTASE_ACTIVITY,_ACTING_ON_PEROXIDE_AS_ACCEPTOR(GO:0016684)	49	-0.391058	-1.35427	0.125	0.426026	1	9883	tags=47%, list=24%, signal=62%
PURINERGIC_RECEPTOR_SIGNALING_PATHWAY(GO:0035587)	34	-0.426501	-1.35412	0.153696	0.425346	1	6299	tags=38%, list=16%, signal=45%
REGULATION_OF_MESODERM_DEVELOPMENT(GO:2000380)	18	-0.417685	-1.35387	0.120968	0.424919	1	6601	tags=39%, list=16%, signal=46%
NEGATIVE_REGULATION_OF_TRANSLATIONAL_INITIATION(GO:0045947)	18	-0.461081	-1.3535	0.162698	0.424616	1	5263	tags=50%, list=13%, signal=57%
BRUSH_BORDER_MEMBRANE(GO:0031526)	50	-0.344927	-1.35335	0.0761905	0.423901	1	7002	tags=30%, list=17%, signal=36%
LEUKOTRIENE_BIOSYNTHETIC_PROCESS(GO:0019370)	17	-0.483067	-1.35237	0.11985	0.424823	1	10721	tags=53%, list=26%, signal=72%
ORGAN_OR_TISSUE_SPECIFIC_IMMUNE_RESPONSE(GO:0002251)	30	-0.427518	-1.35189	0.12594	0.424729	1	5095	tags=30%, list=13%, signal=34%
CELL_MIGRATION_INVOLVED_IN_HEART_DEVELOPMENT(GO:0060973)	17	-0.457942	-1.35167	0.140351	0.424177	1	2380	tags=29%, list=6%, signal=31%
AMYLOID-BETA_FORMATION(GO:0034205)	25	-0.419603	-1.35067	0.152305	0.425179	1	9816	tags=44%, list=24%, signal=58%
TRANSMISSION_OF_NERVE_IMPULSE(GO:0019226)	70	-0.341602	-1.35004	0.0734127	0.425428	1	5999	tags=27%, list=15%, signal=32%
NEGATIVE_REGULATION_OF_INTRINSIC_APOPTOTIC_SIGNALING_PATHWAY_IN_RESPONSE_TO_DNA_DAMAGE_BY_P53_CLASS_MEDIATOR(GO:1902166)	16	-0.38767	-1.34986	0.103239	0.424772	1	5205	tags=38%, list=13%, signal=43%
CHLORIDE_CHANNEL_REGULATOR_ACTIVITY(GO:0017081)	15	-0.481359	-1.3496	0.15019	0.424307	1	9123	tags=60%, list=22%, signal=77%
AMYLOID_PRECURSOR_PROTEIN_METABOLIC_PROCESS(GO:0042982)	50	-0.362213	-1.34726	0.137097	0.427846	1	2473	tags=22%, list=6%, signal=23%
SOMATIC_STEM_CELL_POPULATION_MAINTENANCE(GO:0035019)	59	-0.345856	-1.34676	0.0901961	0.427903	1	11345	tags=41%, list=28%, signal=56%
TRIGLYCERIDE_HOMEOSTASIS(GO:0070328)	31	-0.387015	-1.34675	0.109615	0.426951	1	7470	tags=35%, list=18%, signal=43%
ACYLGLYCEROL_HOMEOSTASIS(GO:0055090)	31	-0.387015	-1.34675	0.109615	0.42598	1	7470	tags=35%, list=18%, signal=43%
NON-MOTILE_CILIUM_ASSEMBLY(GO:1905515)	56	-0.351071	-1.3461	0.145833	0.426324	1	8171	tags=41%, list=20%, signal=51%
STRIATUM_DEVELOPMENT(GO:0021756)	18	-0.413366	-1.34529	0.13	0.426965	1	7235	tags=50%, list=18%, signal=61%
CELL_DIFFERENTIATION_INVOLVED_IN_KIDNEY_DEVELOPMENT(GO:0061005)	53	-0.319158	-1.34385	0.0613861	0.428894	1	2426	tags=19%, list=6%, signal=20%
APPENDAGE_DEVELOPMENT(GO:0048736)	174	-0.289304	-1.3429	0.077551	0.429884	1	8699	tags=32%, list=21%, signal=41%
LIMB_DEVELOPMENT(GO:0060173)	174	-0.289304	-1.3429	0.077551	0.428918	1	8699	tags=32%, list=21%, signal=41%
REGULATION_OF_GLYCOPROTEIN_BIOSYNTHETIC_PROCESS(GO:0010559)	37	-0.372398	-1.34265	0.100402	0.428439	1	5210	tags=32%, list=13%, signal=37%
REGULATION_OF_DEVELOPMENTAL_PIGMENTATION(GO:0048070)	16	-0.449256	-1.34232	0.138943	0.428141	1	3284	tags=31%, list=8%, signal=34%
CARDIAC_MUSCLE_FIBER_DEVELOPMENT(GO:0048739)	17	-0.455307	-1.34227	0.104364	0.427302	1	7559	tags=41%, list=19%, signal=51%
HEPARIN_BINDING(GO:0008201)	157	-0.282784	-1.34193	0.0661479	0.427026	1	8034	tags=32%, list=20%, signal=40%
SECONDARY_METABOLITE_BIOSYNTHETIC_PROCESS(GO:0044550)	23	-0.419819	-1.34182	0.118952	0.426284	1	6218	tags=43%, list=15%, signal=51%
AMMONIUM_TRANSPORT(GO:0015696)	102	-0.323323	-1.34035	0.0900383	0.428242	1	10971	tags=41%, list=27%, signal=56%
ROOF_OF_MOUTH_DEVELOPMENT(GO:0060021)	87	-0.314049	-1.33971	0.0991903	0.428543	1	9081	tags=39%, list=22%, signal=50%
OXIDOREDUCTASE_ACTIVITY,_ACTING_ON_THE_ALDEHYDE_OR_OXO_GROUP_OF_DONORS,_NAD_OR_NADP_AS_ACCEPTOR(GO:0016620)	34	-0.376199	-1.33932	0.122984	0.428329	1	2267	tags=18%, list=6%, signal=19%
CARBOHYDRATE_TRANSPORT(GO:0008643)	149	-0.295206	-1.33874	0.113725	0.428566	1	5828	tags=27%, list=14%, signal=31%
NEUROTRANSMITTER:SODIUM_SYMPORTER_ACTIVITY(GO:0005328)	22	-0.427036	-1.33846	0.117988	0.428178	1	2517	tags=27%, list=6%, signal=29%
ANCHORED_COMPONENT_OF_PLASMA_MEMBRANE(GO:0046658)	54	-0.352771	-1.3382	0.0998081	0.427747	1	8121	tags=41%, list=20%, signal=51%
TRANSMEMBRANE_RECEPTOR_PROTEIN_SERINE/THREONINE_KINASE_ACTIVITY(GO:0004675)	17	-0.474079	-1.33776	0.162055	0.427732	1	9081	tags=59%, list=22%, signal=76%
OXIDOREDUCTASE_ACTIVITY,_ACTING_ON_NAD(P)H(GO:0016651)	104	-0.369152	-1.33725	0.196565	0.427758	1	9289	tags=37%, list=23%, signal=47%
POSITIVE_REGULATION_OF_SMOOTHENED_SIGNALING_PATHWAY(GO:0045880)	34	-0.388176	-1.33593	0.143725	0.429329	1	3284	tags=24%, list=8%, signal=26%
REGULATION_OF_SKELETAL_MUSCLE_ADAPTATION(GO:0014733)	15	-0.495385	-1.3354	0.154309	0.429403	1	6482	tags=53%, list=16%, signal=63%
GENETIC_IMPRINTING(GO:0071514)	27	-0.374851	-1.33489	0.0889328	0.429519	1	11297	tags=52%, list=28%, signal=72%
COTRANSLATIONAL_PROTEIN_TARGETING_TO_MEMBRANE(GO:0006613)	101	-0.601426	-1.33473	0.24498	0.428878	1	6287	tags=62%, list=15%, signal=74%
REGULATION_OF_ATPASE_ACTIVITY(GO:0043462)	76	-0.32285	-1.33467	0.113546	0.428056	1	5963	tags=30%, list=15%, signal=35%
LIGASE_ACTIVITY,_FORMING_CARBON-SULFUR_BONDS(GO:0016877)	40	-0.331902	-1.33445	0.113725	0.42759	1	7842	tags=43%, list=19%, signal=53%
REGULATION_OF_POTASSIUM_ION_TRANSMEMBRANE_TRANSPORT(GO:1901379)	77	-0.308317	-1.33324	0.0851485	0.429084	1	6908	tags=30%, list=17%, signal=36%
VITAMIN_D_RECEPTOR_BINDING(GO:0042809)	15	-0.410523	-1.33316	0.14557	0.42832	1	3868	tags=20%, list=10%, signal=22%
TRANSPORTER_COMPLEX(GO:1990351)	321	-0.292936	-1.33286	0.0702087	0.427995	1	8556	tags=31%, list=21%, signal=39%
RESPIRATORY_SYSTEM_PROCESS(GO:0003016)	30	-0.383768	-1.33252	0.109589	0.427722	1	10440	tags=50%, list=26%, signal=67%
ENERGY_DERIVATION_BY_OXIDATION_OF_ORGANIC_COMPOUNDS(GO:0015980)	262	-0.310014	-1.33213	0.179688	0.427588	1	6796	tags=33%, list=17%, signal=39%
REGULATION_OF_INTRINSIC_APOPTOTIC_SIGNALING_PATHWAY_BY_P53_CLASS_MEDIATOR(GO:1902253)	29	-0.382575	-1.33212	0.14425	0.426698	1	7046	tags=34%, list=17%, signal=42%
STEM_CELL_DIVISION(GO:0017145)	42	-0.320321	-1.33203	0.0901639	0.425971	1	3383	tags=24%, list=8%, signal=26%
PEROXISOMAL_MEMBRANE_TRANSPORT(GO:0015919)	17	-0.453128	-1.33145	0.149606	0.426265	1	4972	tags=35%, list=12%, signal=40%
MUSCLE_FIBER_DEVELOPMENT(GO:0048747)	64	-0.322379	-1.33124	0.0863724	0.425776	1	3009	tags=19%, list=7%, signal=20%
OXIDOREDUCTASE_ACTIVITY,_ACTING_ON_NAD(P)H,_QUINONE_OR_SIMILAR_COMPOUND_AS_ACCEPTOR(GO:0016655)	59	-0.463652	-1.33092	0.212598	0.425474	1	7114	tags=37%, list=18%, signal=45%
EXPORT_ACROSS_PLASMA_MEMBRANE(GO:0140115)	22	-0.435809	-1.3298	0.135628	0.426729	1	7080	tags=41%, list=17%, signal=50%
INSULIN_SECRETION(GO:0030073)	200	-0.293393	-1.32968	0.0938124	0.426076	1	8862	tags=34%, list=22%, signal=43%
SRP-DEPENDENT_COTRANSLATIONAL_PROTEIN_TARGETING_TO_MEMBRANE(GO:0006614)	96	-0.609496	-1.32947	0.250497	0.425645	1	6287	tags=65%, list=15%, signal=76%
PEROXIDASE_ACTIVITY(GO:0004601)	45	-0.382121	-1.32858	0.148496	0.426436	1	9883	tags=47%, list=24%, signal=62%
PYRIMIDINE-CONTAINING_COMPOUND_CATABOLIC_PROCESS(GO:0072529)	37	-0.365549	-1.32733	0.135458	0.42792	1	7122	tags=35%, list=18%, signal=43%
DEACETYLASE_ACTIVITY(GO:0019213)	56	-0.32749	-1.32626	0.164634	0.42909	1	2242	tags=21%, list=6%, signal=23%
SOLUTE:SODIUM_SYMPORTER_ACTIVITY(GO:0015370)	64	-0.365613	-1.32564	0.120459	0.429432	1	8745	tags=42%, list=22%, signal=54%
14-3-3_PROTEIN_BINDING(GO:0071889)	28	-0.374002	-1.32513	0.134269	0.429584	1	6988	tags=36%, list=17%, signal=43%
MODIFIED_AMINO_ACID_TRANSPORT(GO:0072337)	18	-0.398264	-1.32465	0.103647	0.429636	1	6932	tags=44%, list=17%, signal=54%
PHENOL-CONTAINING_COMPOUND_METABOLIC_PROCESS(GO:0018958)	95	-0.301364	-1.32416	0.0793651	0.429686	1	6487	tags=29%, list=16%, signal=35%
NITRIC_OXIDE_MEDIATED_SIGNAL_TRANSDUCTION(GO:0007263)	26	-0.408306	-1.324	0.117202	0.429122	1	10529	tags=46%, list=26%, signal=62%
MONOSACCHARIDE_TRANSMEMBRANE_TRANSPORT(GO:0015749)	119	-0.304088	-1.32323	0.113402	0.429759	1	5828	tags=27%, list=14%, signal=31%
PITUITARY_GLAND_DEVELOPMENT(GO:0021983)	42	-0.366789	-1.32276	0.108738	0.429806	1	3805	tags=19%, list=9%, signal=21%
MEMBRANE_DEPOLARIZATION(GO:0051899)	86	-0.309365	-1.32227	0.107692	0.429905	1	3971	tags=21%, list=10%, signal=23%
AXIS_ELONGATION(GO:0003401)	31	-0.368735	-1.32138	0.131959	0.430748	1	4841	tags=32%, list=12%, signal=37%
ION_CHANNEL_COMPLEX(GO:0034702)	289	-0.29286	-1.32029	0.0919325	0.431972	1	8556	tags=31%, list=21%, signal=39%
ESTABLISHMENT_OF_PLANAR_POLARITY(GO:0001736)	79	-0.280541	-1.31932	0.0744467	0.432948	1	5158	tags=25%, list=13%, signal=29%
ESTABLISHMENT_OF_TISSUE_POLARITY(GO:0007164)	79	-0.280541	-1.31932	0.0744467	0.432068	1	5158	tags=25%, list=13%, signal=29%
PROTEIN_TARGETING_TO_ER(GO:0045047)	108	-0.55274	-1.3192	0.27451	0.431453	1	6287	tags=59%, list=15%, signal=70%
STRIATED_MUSCLE_CONTRACTION(GO:0006941)	158	-0.299921	-1.31889	0.0916335	0.431208	1	7080	tags=30%, list=17%, signal=36%
POSITIVE_REGULATION_OF_BIOMINERAL_TISSUE_DEVELOPMENT(GO:0070169)	44	-0.318257	-1.31767	0.0769231	0.432772	1	6482	tags=34%, list=16%, signal=41%
MULTICELLULAR_ORGANISMAL_MOVEMENT(GO:0050879)	52	-0.329077	-1.31759	0.118812	0.432078	1	6563	tags=31%, list=16%, signal=37%
MUSCULOSKELETAL_MOVEMENT(GO:0050881)	52	-0.329077	-1.31759	0.118812	0.431208	1	6563	tags=31%, list=16%, signal=37%
POSITIVE_REGULATION_OF_DENDRITIC_SPINE_DEVELOPMENT(GO:0060999)	41	-0.361585	-1.31691	0.150655	0.431667	1	3411	tags=27%, list=8%, signal=29%
ACTIN_FILAMENT-BASED_MOVEMENT(GO:0030048)	128	-0.28853	-1.31688	0.0979284	0.430844	1	7536	tags=36%, list=19%, signal=44%
REGULATION_OF_GLYCOPROTEIN_METABOLIC_PROCESS(GO:1903018)	43	-0.343861	-1.31673	0.110236	0.430235	1	3308	tags=26%, list=8%, signal=28%
PURINERGIC_NUCLEOTIDE_RECEPTOR_SIGNALING_PATHWAY(GO:0035590)	24	-0.475079	-1.3164	0.21135	0.430045	1	6299	tags=38%, list=16%, signal=44%
REGULATION_OF_PROTEIN_TARGETING_TO_MEMBRANE(GO:0090313)	36	-0.339379	-1.31626	0.138554	0.429478	1	4425	tags=31%, list=11%, signal=34%
POSITIVE_REGULATION_OF_MACROPHAGE_DERIVED_FOAM_CELL_DIFFERENTIATION(GO:0010744)	16	-0.473257	-1.31609	0.1409	0.428936	1	3477	tags=25%, list=9%, signal=27%
VOLTAGE-GATED_CALCIUM_CHANNEL_COMPLEX(GO:0005891)	41	-0.383475	-1.31599	0.128972	0.42828	1	7640	tags=37%, list=19%, signal=45%
ACTIN_FILAMENT_CAPPING(GO:0051693)	35	-0.356492	-1.31596	0.113546	0.427482	1	5003	tags=29%, list=12%, signal=33%
MANNOSYLATION(GO:0097502)	31	-0.353152	-1.31596	0.141372	0.426646	1	4332	tags=35%, list=11%, signal=40%
NEGATIVE_REGULATION_OF_EPITHELIAL_TO_MESENCHYMAL_TRANSITION(GO:0010719)	28	-0.382855	-1.31526	0.144814	0.427134	1	6188	tags=36%, list=15%, signal=42%
ESTABLISHMENT_OF_PROTEIN_LOCALIZATION_TO_ENDOPLASMIC_RETICULUM(GO:0072599)	112	-0.536767	-1.31464	0.292157	0.427523	1	6287	tags=57%, list=15%, signal=67%
PURINERGIC_RECEPTOR_ACTIVITY(GO:0035586)	27	-0.455752	-1.31432	0.19057	0.42731	1	6297	tags=37%, list=15%, signal=44%
TRANSMEMBRANE_TRANSPORTER_COMPLEX(GO:1902495)	313	-0.295543	-1.31404	0.0879541	0.42701	1	8556	tags=32%, list=21%, signal=40%
CELLULAR_IRON_ION_HOMEOSTASIS(GO:0006879)	58	-0.35475	-1.31201	0.168651	0.429986	1	3986	tags=24%, list=10%, signal=27%
NUCLEAR-TRANSCRIBED_MRNA_CATABOLIC_PROCESS,_NONSENSE-MEDIATED_DECAY(GO:0000184)	121	-0.497871	-1.31174	0.272366	0.429653	1	6174	tags=50%, list=15%, signal=58%
HEXOSE_TRANSMEMBRANE_TRANSPORT(GO:0008645)	117	-0.299302	-1.31137	0.125	0.429527	1	5828	tags=26%, list=14%, signal=31%
MUSCLE_CONTRACTION(GO:0006936)	332	-0.273013	-1.31132	0.0731225	0.428762	1	8191	tags=33%, list=20%, signal=40%
NEGATIVE_REGULATION_OF_ACTIN_FILAMENT_DEPOLYMERIZATION(GO:0030835)	38	-0.347098	-1.3106	0.128459	0.42934	1	6681	tags=34%, list=16%, signal=41%
PHOSPHOLIPASE_ACTIVITY(GO:0004620)	97	-0.322225	-1.30943	0.135294	0.430719	1	6100	tags=27%, list=15%, signal=31%
TRANSCRIPTION_COACTIVATOR_BINDING(GO:0001223)	20	-0.390118	-1.30904	0.152642	0.430615	1	4226	tags=25%, list=10%, signal=28%
REGULATION_OF_CIRCADIAN_RHYTHM(GO:0042752)	94	-0.270273	-1.30694	0.0720339	0.433928	1	5387	tags=23%, list=13%, signal=27%
NEURAL_TUBE_PATTERNING(GO:0021532)	41	-0.328187	-1.3052	0.135628	0.436525	1	10198	tags=37%, list=25%, signal=49%
SCF-DEPENDENT_PROTEASOMAL_UBIQUITIN-DEPENDENT_PROTEIN_CATABOLIC_PROCESS(GO:0031146)	40	-0.326714	-1.30483	0.144869	0.436359	1	3277	tags=23%, list=8%, signal=24%
REGULATION_OF_DIGESTIVE_SYSTEM_PROCESS(GO:0044058)	35	-0.396997	-1.30463	0.156069	0.435908	1	7834	tags=40%, list=19%, signal=50%
REGULATION_OF_FATTY_ACID_BETA-OXIDATION(GO:0031998)	18	-0.422985	-1.30442	0.188	0.435477	1	5191	tags=33%, list=13%, signal=38%
1-PHOSPHATIDYLINOSITOL-3-KINASE_ACTIVITY(GO:0016303)	44	-0.36829	-1.30438	0.146535	0.434724	1	5392	tags=30%, list=13%, signal=34%
GLUTATHIONE_TRANSFERASE_ACTIVITY(GO:0004364)	23	-0.445069	-1.30404	0.181818	0.434571	1	9720	tags=52%, list=24%, signal=69%
HMG_BOX_DOMAIN_BINDING(GO:0071837)	16	-0.459779	-1.30367	0.151229	0.434442	1	10846	tags=50%, list=27%, signal=68%
SECONDARY_METABOLIC_PROCESS(GO:0019748)	58	-0.337162	-1.30359	0.139048	0.433754	1	8653	tags=38%, list=21%, signal=48%
O-METHYLTRANSFERASE_ACTIVITY(GO:0008171)	23	-0.424554	-1.30301	0.192308	0.433979	1	555	tags=13%, list=1%, signal=13%
NEGATIVE_REGULATION_OF_SMOOTH_MUSCLE_CONTRACTION(GO:0045986)	15	-0.445668	-1.30233	0.132	0.434472	1	8659	tags=53%, list=21%, signal=68%
OSSIFICATION_INVOLVED_IN_BONE_MATURATION(GO:0043931)	18	-0.422136	-1.30122	0.15739	0.435684	1	6499	tags=50%, list=16%, signal=59%
NEGATIVE_REGULATION_OF_ADENYLATE_CYCLASE_ACTIVITY(GO:0007194)	18	-0.395582	-1.30086	0.112994	0.435525	1	6937	tags=39%, list=17%, signal=47%
NEGATIVE_REGULATION_OF_CAMP_METABOLIC_PROCESS(GO:0030815)	18	-0.395582	-1.30086	0.112994	0.434705	1	6937	tags=39%, list=17%, signal=47%
NEGATIVE_REGULATION_OF_CAMP_BIOSYNTHETIC_PROCESS(GO:0030818)	18	-0.395582	-1.30086	0.112994	0.433888	1	6937	tags=39%, list=17%, signal=47%
ODORANT_BINDING(GO:0005549)	18	-0.518362	-1.29977	0.202312	0.435217	1	17219	tags=78%, list=42%, signal=135%
RETINOIC_ACID_BINDING(GO:0001972)	17	-0.441277	-1.2994	0.142857	0.435091	1	2669	tags=24%, list=7%, signal=25%
FATTY_ACID_BETA-OXIDATION_USING_ACYL-COA_OXIDASE(GO:0033540)	15	-0.502883	-1.29934	0.181818	0.434397	1	10950	tags=67%, list=27%, signal=91%
OXIDOREDUCTASE_ACTIVITY,_ACTING_ON_THE_CH-CH_GROUP_OF_DONORS(GO:0016627)	58	-0.333187	-1.2991	0.183299	0.434033	1	7735	tags=40%, list=19%, signal=49%
REMOVAL_OF_SUPEROXIDE_RADICALS(GO:0019430)	22	-0.399769	-1.29856	0.145631	0.43428	1	4806	tags=36%, list=12%, signal=41%
CYTOSOLIC_SMALL_RIBOSOMAL_SUBUNIT(GO:0022627)	46	-0.571042	-1.29842	0.259332	0.433707	1	7268	tags=59%, list=18%, signal=71%
APICAL_PLASMA_MEMBRANE(GO:0016324)	301	-0.295063	-1.29746	0.110487	0.434789	1	6689	tags=29%, list=16%, signal=34%
REGULATION_OF_POTASSIUM_ION_TRANSPORT(GO:0043266)	92	-0.284451	-1.29741	0.0839844	0.434073	1	8450	tags=34%, list=21%, signal=42%
ADIPOSE_TISSUE_DEVELOPMENT(GO:0060612)	38	-0.36272	-1.29699	0.132114	0.434061	1	4153	tags=32%, list=10%, signal=35%
G-PROTEIN_COUPLED_PURINERGIC_RECEPTOR_SIGNALING_PATHWAY(GO:0035588)	25	-0.425286	-1.29688	0.217557	0.433457	1	6297	tags=40%, list=15%, signal=47%
CELL_FATE_SPECIFICATION(GO:0001708)	78	-0.315311	-1.29687	0.110236	0.432682	1	12495	tags=47%, list=31%, signal=68%
RESPIRATORY_GASEOUS_EXCHANGE(GO:0007585)	66	-0.296952	-1.29667	0.086785	0.432283	1	10527	tags=44%, list=26%, signal=59%
CHEMOSENSORY_BEHAVIOR(GO:0007635)	15	-0.412145	-1.29625	0.155378	0.432316	1	3783	tags=27%, list=9%, signal=29%
RESPIRATORY_CHAIN(GO:0070469)	98	-0.470942	-1.29611	0.246548	0.431758	1	10787	tags=48%, list=27%, signal=65%
GASTRIC_ACID_SECRETION(GO:0001696)	18	-0.436642	-1.29597	0.174419	0.431254	1	7376	tags=44%, list=18%, signal=54%
NEPHRON_EPITHELIUM_DEVELOPMENT(GO:0072009)	105	-0.294124	-1.29564	0.0788955	0.431083	1	3166	tags=19%, list=8%, signal=21%
MALE_GAMETE_GENERATION(GO:0048232)	501	-0.221335	-1.29553	0.0259481	0.430531	1	8773	tags=29%, list=22%, signal=37%
REGULATION_OF_SKELETAL_MUSCLE_TISSUE_DEVELOPMENT(GO:0048641)	51	-0.310993	-1.29522	0.0983936	0.43038	1	8097	tags=39%, list=20%, signal=49%
INTRACILIARY_TRANSPORT(GO:0042073)	52	-0.416191	-1.29517	0.228992	0.429693	1	9728	tags=40%, list=24%, signal=53%
VENTRICULAR_CARDIAC_MUSCLE_TISSUE_MORPHOGENESIS(GO:0055010)	47	-0.321572	-1.29479	0.110236	0.429634	1	6932	tags=32%, list=17%, signal=38%
NEGATIVE_REGULATION_OF_CELL_CYCLE_ARREST(GO:0071157)	23	-0.349272	-1.29419	0.114563	0.429932	1	1928	tags=22%, list=5%, signal=23%
CILIARY_TIP(GO:0097542)	45	-0.411721	-1.29346	0.238197	0.430544	1	10087	tags=40%, list=25%, signal=53%
LUNG_EPITHELIUM_DEVELOPMENT(GO:0060428)	36	-0.347261	-1.29285	0.134269	0.430921	1	3690	tags=25%, list=9%, signal=27%
MELANIN_METABOLIC_PROCESS(GO:0006582)	18	-0.42035	-1.29274	0.154	0.430351	1	6218	tags=44%, list=15%, signal=52%
RELAXATION_OF_MUSCLE(GO:0090075)	30	-0.365411	-1.29238	0.128353	0.430275	1	7080	tags=40%, list=17%, signal=48%
PROTEIN_KINASE_C_ACTIVITY(GO:0004697)	16	-0.439983	-1.29158	0.175542	0.431022	1	8946	tags=44%, list=22%, signal=56%
NEGATIVE_REGULATION_OF_INTRACELLULAR_STEROID_HORMONE_RECEPTOR_SIGNALING_PATHWAY(GO:0033144)	35	-0.318378	-1.29149	0.138889	0.430424	1	3383	tags=20%, list=8%, signal=22%
GLUTATHIONE_PEROXIDASE_ACTIVITY(GO:0004602)	20	-0.450154	-1.29141	0.185606	0.429804	1	9883	tags=55%, list=24%, signal=73%
ANGIOGENESIS_INVOLVED_IN_WOUND_HEALING(GO:0060055)	20	-0.401618	-1.29106	0.176699	0.429725	1	2819	tags=35%, list=7%, signal=38%
POSITIVE_REGULATION_OF_CALCIUM_ION_TRANSMEMBRANE_TRANSPORTER_ACTIVITY(GO:1901021)	37	-0.331347	-1.2908	0.131959	0.42943	1	5050	tags=32%, list=12%, signal=37%
DETOXIFICATION(GO:0098754)	112	-0.321237	-1.29049	0.154135	0.429218	1	8523	tags=38%, list=21%, signal=47%
MITOCHONDRIAL_RESPIRATORY_CHAIN_COMPLEX_ASSEMBLY(GO:0033108)	95	-0.449574	-1.29	0.263052	0.42944	1	8609	tags=40%, list=21%, signal=51%
POLYSOMAL_RIBOSOME(GO:0042788)	30	-0.562463	-1.28892	0.272727	0.430682	1	5434	tags=53%, list=13%, signal=62%
LOCOMOTORY_BEHAVIOR(GO:0007626)	200	-0.270848	-1.28789	0.0958904	0.431815	1	7080	tags=26%, list=17%, signal=31%
ENERGY_HOMEOSTASIS(GO:0097009)	33	-0.368046	-1.28768	0.157282	0.431448	1	1818	tags=18%, list=4%, signal=19%
NEGATIVE_REGULATION_OF_FATTY_ACID_METABOLIC_PROCESS(GO:0045922)	27	-0.365364	-1.28733	0.140845	0.431388	1	5864	tags=33%, list=14%, signal=39%
DICARBOXYLIC_ACID_METABOLIC_PROCESS(GO:0043648)	108	-0.280373	-1.28685	0.14257	0.431478	1	8262	tags=37%, list=20%, signal=46%
NEUROMUSCULAR_JUNCTION_DEVELOPMENT(GO:0007528)	46	-0.342128	-1.28588	0.156701	0.432509	1	6061	tags=30%, list=15%, signal=36%
POSITIVE_REGULATION_OF_FAT_CELL_DIFFERENTIATION(GO:0045600)	58	-0.318929	-1.28582	0.126273	0.431868	1	2560	tags=22%, list=6%, signal=24%
PHOSPHOLIPASE_A2_ACTIVITY_(CONSUMING_1,2-DIPALMITOYLPHOSPHATIDYLCHOLINE)(GO:0102567)	22	-0.439134	-1.28557	0.167308	0.431562	1	3295	tags=23%, list=8%, signal=25%
PHOSPHOLIPASE_A2_ACTIVITY_CONSUMING_1,2-DIOLEOYLPHOSPHATIDYLETHANOLAMINE)(GO:0102568)	22	-0.439134	-1.28557	0.167308	0.430809	1	3295	tags=23%, list=8%, signal=25%
NEPHRIC_DUCT_DEVELOPMENT(GO:0072176)	16	-0.422402	-1.28535	0.174757	0.430458	1	9283	tags=44%, list=23%, signal=57%
DNA_METHYLATION_INVOLVED_IN_GAMETE_GENERATION(GO:0043046)	19	-0.437608	-1.28525	0.181818	0.429895	1	13533	tags=53%, list=33%, signal=79%
REGULATION_OF_HORMONE_SECRETION(GO:0046883)	255	-0.26581	-1.28487	0.121857	0.429846	1	7088	tags=26%, list=17%, signal=32%
CARBOHYDRATE_TRANSMEMBRANE_TRANSPORT(GO:0034219)	121	-0.296691	-1.28475	0.136735	0.429314	1	5828	tags=26%, list=14%, signal=31%
APPENDAGE_MORPHOGENESIS(GO:0035107)	146	-0.282324	-1.28459	0.126033	0.428825	1	8322	tags=31%, list=20%, signal=39%
LIMB_MORPHOGENESIS(GO:0035108)	146	-0.282324	-1.28459	0.126033	0.428085	1	8322	tags=31%, list=20%, signal=39%
IRON_ION_BINDING(GO:0005506)	144	-0.271975	-1.28448	0.0745098	0.427537	1	7268	tags=28%, list=18%, signal=35%
POSITIVE_REGULATION_OF_CATION_CHANNEL_ACTIVITY(GO:2001259)	61	-0.307151	-1.2839	0.13125	0.427916	1	4269	tags=23%, list=11%, signal=26%
BEHAVIORAL_FEAR_RESPONSE(GO:0001662)	36	-0.329618	-1.28343	0.128544	0.428054	1	10061	tags=42%, list=25%, signal=55%
BEHAVIORAL_DEFENSE_RESPONSE(GO:0002209)	36	-0.329618	-1.28343	0.128544	0.42732	1	10061	tags=42%, list=25%, signal=55%
WNT-PROTEIN_BINDING(GO:0017147)	36	-0.34226	-1.28318	0.148297	0.427084	1	7330	tags=42%, list=18%, signal=51%
METALLOEXOPEPTIDASE_ACTIVITY(GO:0008235)	57	-0.302433	-1.28273	0.140351	0.427193	1	6950	tags=30%, list=17%, signal=36%
TRANSLATION_REGULATOR_ACTIVITY,_NUCLEIC_ACID_BINDING(GO:0090079)	22	-0.362944	-1.28254	0.15507	0.426848	1	962	tags=14%, list=2%, signal=14%
SPINAL_CORD_MOTOR_NEURON_DIFFERENTIATION(GO:0021522)	33	-0.360808	-1.28234	0.12831	0.426494	1	8120	tags=30%, list=20%, signal=38%
LATERAL_PLASMA_MEMBRANE(GO:0016328)	59	-0.328146	-1.2821	0.147287	0.426184	1	4429	tags=20%, list=11%, signal=23%
POTASSIUM_ION_IMPORT(GO:0010107)	41	-0.358621	-1.28177	0.132463	0.426028	1	8005	tags=37%, list=20%, signal=46%
POTASSIUM_CHANNEL_ACTIVITY(GO:0005267)	120	-0.301024	-1.2813	0.104126	0.426177	1	8556	tags=30%, list=21%, signal=38%
SEQUENCE-SPECIFIC_SINGLE_STRANDED_DNA_BINDING(GO:0098847)	16	-0.386486	-1.2813	0.177165	0.425459	1	2886	tags=31%, list=7%, signal=34%
SARCOPLASMIC_RETICULUM_MEMBRANE(GO:0033017)	39	-0.374624	-1.28118	0.172816	0.424952	1	11513	tags=54%, list=28%, signal=75%
BETA-CATENIN_BINDING(GO:0008013)	83	-0.292643	-1.28114	0.12249	0.424304	1	3592	tags=22%, list=9%, signal=24%
HYDRO-LYASE_ACTIVITY(GO:0016836)	58	-0.316936	-1.28104	0.143678	0.423747	1	7439	tags=36%, list=18%, signal=44%
MULTICELLULAR_ORGANISMAL_SIGNALING(GO:0035637)	168	-0.278723	-1.2801	0.0978887	0.424741	1	7195	tags=29%, list=18%, signal=35%
BILE_ACID_METABOLIC_PROCESS(GO:0008206)	45	-0.311213	-1.27981	0.105263	0.424522	1	3223	tags=22%, list=8%, signal=24%
MITOCHONDRIAL_ELECTRON_TRANSPORT,_NADH_TO_UBIQUINONE(GO:0006120)	47	-0.492935	-1.27951	0.255403	0.424393	1	10877	tags=49%, list=27%, signal=67%
POSITIVE_REGULATION_OF_ATPASE_ACTIVITY(GO:0032781)	53	-0.335662	-1.27926	0.171154	0.424135	1	5328	tags=30%, list=13%, signal=35%
GAS_TRANSPORT(GO:0015669)	18	-0.515191	-1.27899	0.176015	0.423917	1	9178	tags=50%, list=23%, signal=65%
ANTIBACTERIAL_HUMORAL_RESPONSE(GO:0019731)	38	-0.403816	-1.27852	0.214712	0.42406	1	6912	tags=34%, list=17%, signal=41%
MITOCHONDRIAL_RESPIRATORY_CHAIN_COMPLEX_I(GO:0005747)	51	-0.484232	-1.27802	0.261719	0.424265	1	10787	tags=49%, list=27%, signal=67%
NADH_DEHYDROGENASE_COMPLEX(GO:0030964)	51	-0.484232	-1.27802	0.261719	0.42356	1	10787	tags=49%, list=27%, signal=67%
RESPIRATORY_CHAIN_COMPLEX_I(GO:0045271)	51	-0.484232	-1.27802	0.261719	0.422857	1	10787	tags=49%, list=27%, signal=67%
REGULATION_OF_NEUROTRANSMITTER_RECEPTOR_ACTIVITY(GO:0099601)	54	-0.337894	-1.27756	0.137255	0.422973	1	8228	tags=39%, list=20%, signal=49%
BICARBONATE_TRANSPORT(GO:0015701)	42	-0.362822	-1.27745	0.130019	0.422483	1	7812	tags=38%, list=19%, signal=47%
CARDIAC_VENTRICLE_DEVELOPMENT(GO:0003231)	124	-0.267476	-1.2769	0.0821643	0.422813	1	2801	tags=17%, list=7%, signal=18%
AXIS_SPECIFICATION(GO:0009798)	79	-0.288853	-1.27577	0.128846	0.424133	1	8097	tags=34%, list=20%, signal=43%
SODIUM-INDEPENDENT_ORGANIC_ANION_TRANSMEMBRANE_TRANSPORTER_ACTIVITY(GO:0015347)	15	-0.489662	-1.27539	0.164461	0.424167	1	18909	tags=80%, list=47%, signal=150%
ESTABLISHMENT_OF_PROTEIN_LOCALIZATION_TO_MEMBRANE(GO:0090150)	305	-0.317933	-1.27477	0.232465	0.42466	1	5434	tags=30%, list=13%, signal=34%
MITOCHONDRIAL_RESPIRATORY_CHAIN(GO:0005746)	90	-0.462635	-1.27433	0.262745	0.424747	1	10787	tags=47%, list=27%, signal=63%
A_BAND(GO:0031672)	40	-0.339736	-1.27425	0.126894	0.424195	1	8149	tags=35%, list=20%, signal=44%
PYRIMIDINE-CONTAINING_COMPOUND_METABOLIC_PROCESS(GO:0072527)	85	-0.304538	-1.27335	0.17357	0.425145	1	4422	tags=25%, list=11%, signal=28%
NEPHRON_DEVELOPMENT(GO:0072006)	132	-0.283474	-1.27294	0.11022	0.425189	1	3166	tags=19%, list=8%, signal=20%
OLIGODENDROCYTE_DEVELOPMENT(GO:0014003)	39	-0.335413	-1.27288	0.153226	0.424604	1	6601	tags=28%, list=16%, signal=34%
TOXIN_METABOLIC_PROCESS(GO:0009404)	22	-0.404179	-1.2727	0.139405	0.424228	1	8653	tags=45%, list=21%, signal=58%
REGULATION_OF_CATION_CHANNEL_ACTIVITY(GO:2001257)	154	-0.271092	-1.27096	0.110039	0.42663	1	6172	tags=28%, list=15%, signal=33%
ANTIBIOTIC_CATABOLIC_PROCESS(GO:0017001)	53	-0.344136	-1.2708	0.15547	0.426218	1	9289	tags=40%, list=23%, signal=51%
CARDIAC_MUSCLE_CELL_MEMBRANE_REPOLARIZATION(GO:0099622)	34	-0.352151	-1.27066	0.171484	0.425825	1	5699	tags=35%, list=14%, signal=41%
PYRIMIDINE_RIBONUCLEOSIDE_TRIPHOSPHATE_METABOLIC_PROCESS(GO:0009208)	16	-0.413498	-1.27019	0.196881	0.425994	1	4355	tags=38%, list=11%, signal=42%
COCHLEA_MORPHOGENESIS(GO:0090103)	23	-0.389393	-1.26999	0.160321	0.425678	1	10662	tags=48%, list=26%, signal=65%
LONG-CHAIN_FATTY_ACID_METABOLIC_PROCESS(GO:0001676)	104	-0.296096	-1.26966	0.128514	0.425588	1	6380	tags=32%, list=16%, signal=38%
ANIMAL_ORGAN_FORMATION(GO:0048645)	62	-0.313121	-1.26959	0.135189	0.425037	1	2607	tags=19%, list=6%, signal=21%
POSTSYNAPSE_ASSEMBLY(GO:0099068)	25	-0.378804	-1.26901	0.169043	0.425386	1	3165	tags=20%, list=8%, signal=22%
KERATAN_SULFATE_BIOSYNTHETIC_PROCESS(GO:0018146)	28	-0.35824	-1.26891	0.154143	0.424873	1	6328	tags=36%, list=16%, signal=42%
COENZYME_CATABOLIC_PROCESS(GO:0009109)	15	-0.393153	-1.2685	0.190945	0.424993	1	2694	tags=33%, list=7%, signal=36%
REGULATION_OF_HEART_CONTRACTION(GO:0008016)	201	-0.266973	-1.26788	0.101562	0.425408	1	8478	tags=32%, list=21%, signal=41%
FERTILIZATION(GO:0009566)	164	-0.258579	-1.26764	0.0740741	0.425175	1	6460	tags=24%, list=16%, signal=28%
PHOSPHATIDYLINOSITOL_BIOSYNTHETIC_PROCESS(GO:0006661)	142	-0.27769	-1.26735	0.165669	0.425042	1	7632	tags=32%, list=19%, signal=39%
SPERMATOGENESIS(GO:0007283)	483	-0.217885	-1.26714	0.048583	0.424742	1	7670	tags=26%, list=19%, signal=31%
MONOVALENT_INORGANIC_CATION_HOMEOSTASIS(GO:0055067)	134	-0.297094	-1.26709	0.149105	0.424153	1	7376	tags=34%, list=18%, signal=41%
FUSION_OF_SPERM_TO_EGG_PLASMA_MEMBRANE_INVOLVED_IN_SINGLE_FERTILIZATION(GO:0007342)	16	-0.501783	-1.26547	0.228407	0.426373	1	13379	tags=63%, list=33%, signal=93%
COCHLEA_DEVELOPMENT(GO:0090102)	46	-0.329545	-1.2654	0.145791	0.425838	1	6041	tags=26%, list=15%, signal=31%
VOLTAGE-GATED_POTASSIUM_CHANNEL_ACTIVITY(GO:0005249)	85	-0.302063	-1.26539	0.103113	0.42518	1	8556	tags=29%, list=21%, signal=37%
REGULATION_OF_CALCIUM_ION_TRANSMEMBRANE_TRANSPORTER_ACTIVITY(GO:1901019)	83	-0.286827	-1.26517	0.128713	0.424924	1	6172	tags=31%, list=15%, signal=37%
METANEPHROS_DEVELOPMENT(GO:0001656)	85	-0.296226	-1.26499	0.14405	0.424565	1	10526	tags=40%, list=26%, signal=54%
BLOOD_CIRCULATION(GO:0008015)	469	-0.255088	-1.26441	0.112648	0.424867	1	8490	tags=31%, list=21%, signal=39%
ADULT_BEHAVIOR(GO:0030534)	139	-0.271045	-1.26431	0.100196	0.424367	1	5307	tags=24%, list=13%, signal=27%
PURINE_NUCLEOSIDE_METABOLIC_PROCESS(GO:0042278)	71	-0.329795	-1.26413	0.209256	0.424032	1	4355	tags=27%, list=11%, signal=30%
SPECIFICATION_OF_ANIMAL_ORGAN_IDENTITY(GO:0010092)	33	-0.367373	-1.26407	0.160232	0.423463	1	11235	tags=48%, list=28%, signal=67%
REGULATION_OF_AMPA_RECEPTOR_ACTIVITY(GO:2000311)	25	-0.418471	-1.26283	0.176125	0.425016	1	13046	tags=64%, list=32%, signal=94%
GLIAL_CELL_DEVELOPMENT(GO:0021782)	96	-0.275259	-1.2623	0.146881	0.425271	1	6667	tags=27%, list=16%, signal=32%
WNT_SIGNALING_PATHWAY,_PLANAR_CELL_POLARITY_PATHWAY(GO:0060071)	63	-0.287135	-1.26139	0.144603	0.426152	1	5158	tags=25%, list=13%, signal=29%
POSITIVE_REGULATION_OF_ORGAN_GROWTH(GO:0046622)	50	-0.321721	-1.26131	0.169697	0.425619	1	2607	tags=18%, list=6%, signal=19%
EXOPEPTIDASE_ACTIVITY(GO:0008238)	106	-0.270867	-1.26086	0.128049	0.425721	1	4286	tags=21%, list=11%, signal=23%
SYMPORTER_ACTIVITY(GO:0015293)	131	-0.288094	-1.2608	0.154717	0.425173	1	5996	tags=31%, list=15%, signal=37%
PHOSPHATIDYLINOSITOL_3-KINASE_BINDING(GO:0043548)	30	-0.341258	-1.26076	0.17451	0.424608	1	4421	tags=27%, list=11%, signal=30%
APICAL_PART_OF_CELL(GO:0045177)	367	-0.273729	-1.26005	0.137803	0.425206	1	6689	tags=27%, list=16%, signal=32%
SOLUTE:PROTON_ANTIPORTER_ACTIVITY(GO:0015299)	22	-0.397548	-1.26005	0.208163	0.424553	1	7376	tags=41%, list=18%, signal=50%
NEGATIVE_REGULATION_OF_COFACTOR_METABOLIC_PROCESS(GO:0051195)	20	-0.417672	-1.25994	0.215415	0.424083	1	6482	tags=40%, list=16%, signal=48%
3',5'-CYCLIC-NUCLEOTIDE_PHOSPHODIESTERASE_ACTIVITY(GO:0004114)	28	-0.384074	-1.25948	0.20428	0.424223	1	5608	tags=29%, list=14%, signal=33%
REGULATION_OF_CATION_TRANSMEMBRANE_TRANSPORT(GO:1904062)	303	-0.263478	-1.25942	0.131213	0.423672	1	8254	tags=33%, list=20%, signal=41%
CARBOHYDRATE_HOMEOSTASIS(GO:0033500)	232	-0.263804	-1.25916	0.13745	0.423485	1	6309	tags=25%, list=16%, signal=29%
PERIPHERAL_NERVOUS_SYSTEM_DEVELOPMENT(GO:0007422)	77	-0.303317	-1.25855	0.142566	0.4239	1	5480	tags=27%, list=13%, signal=31%
PROTEIN_HOMOTETRAMERIZATION(GO:0051289)	78	-0.2968	-1.25792	0.154455	0.424383	1	3598	tags=24%, list=9%, signal=27%
PHOTORECEPTOR_CELL_DEVELOPMENT(GO:0042461)	42	-0.343073	-1.25775	0.142857	0.42402	1	13635	tags=50%, list=34%, signal=75%
MULTI-ORGANISM_CELLULAR_PROCESS(GO:0044764)	46	-0.320401	-1.25751	0.168959	0.423794	1	4485	tags=22%, list=11%, signal=24%
NOSE_DEVELOPMENT(GO:0043584)	15	-0.408948	-1.25695	0.169661	0.424126	1	6048	tags=40%, list=15%, signal=47%
POSITIVE_REGULATION_OF_ION_TRANSMEMBRANE_TRANSPORT(GO:0034767)	143	-0.276245	-1.25671	0.143411	0.423899	1	9664	tags=38%, list=24%, signal=49%
CHANNEL_INHIBITOR_ACTIVITY(GO:0016248)	35	-0.334366	-1.25634	0.186047	0.423885	1	3045	tags=26%, list=7%, signal=28%
CIRCULATORY_SYSTEM_PROCESS(GO:0003013)	477	-0.252688	-1.25633	0.115686	0.423261	1	7236	tags=27%, list=18%, signal=33%
HORMONE_BINDING(GO:0042562)	98	-0.298407	-1.25602	0.141762	0.423161	1	7080	tags=32%, list=17%, signal=38%
REGULATION_OF_URINE_VOLUME(GO:0035809)	21	-0.417902	-1.25599	0.22093	0.422567	1	4899	tags=33%, list=12%, signal=38%
GLUCOSE_HOMEOSTASIS(GO:0042593)	231	-0.264395	-1.25497	0.133603	0.423707	1	6309	tags=25%, list=16%, signal=30%
REGULATION_OF_ION_TRANSPORT(GO:0043269)	642	-0.25343	-1.2543	0.125483	0.424246	1	8254	tags=30%, list=20%, signal=37%
MUSCLE_SYSTEM_PROCESS(GO:0003012)	417	-0.248788	-1.25373	0.109804	0.424643	1	5328	tags=22%, list=13%, signal=25%
HEART_CONTRACTION(GO:0060047)	229	-0.257326	-1.25345	0.118343	0.424509	1	8478	tags=31%, list=21%, signal=39%
CELLULAR_RESPONSE_TO_OXYGEN_RADICAL(GO:0071450)	24	-0.382574	-1.2532	0.187856	0.424359	1	4806	tags=33%, list=12%, signal=38%
CELLULAR_RESPONSE_TO_SUPEROXIDE(GO:0071451)	24	-0.382574	-1.2532	0.187856	0.423723	1	4806	tags=33%, list=12%, signal=38%
KIDNEY_MESENCHYME_DEVELOPMENT(GO:0072074)	18	-0.369421	-1.25311	0.180698	0.423231	1	9283	tags=50%, list=23%, signal=65%
HYDROGEN_PEROXIDE_METABOLIC_PROCESS(GO:0042743)	54	-0.34994	-1.25298	0.171103	0.422828	1	9289	tags=39%, list=23%, signal=50%
CATION_TRANSMEMBRANE_TRANSPORTER_ACTIVITY(GO:0008324)	623	-0.246849	-1.25238	0.0856031	0.423243	1	8556	tags=30%, list=21%, signal=38%
RETINA_DEVELOPMENT_IN_CAMERA-TYPE_EYE(GO:0060041)	137	-0.253172	-1.25213	0.105263	0.423043	1	9283	tags=33%, list=23%, signal=42%
REGULATION_OF_INTRINSIC_APOPTOTIC_SIGNALING_PATHWAY_IN_RESPONSE_TO_DNA_DAMAGE_BY_P53_CLASS_MEDIATOR(GO:1902165)	18	-0.363284	-1.25212	0.174603	0.422439	1	7046	tags=39%, list=17%, signal=47%
POSITIVE_REGULATION_OF_PROTEIN_TARGETING_TO_MEMBRANE(GO:0090314)	30	-0.329545	-1.25192	0.164927	0.422181	1	4425	tags=30%, list=11%, signal=34%
PROTEIN_TARGETING(GO:0006605)	413	-0.308665	-1.25186	0.249004	0.421656	1	6174	tags=32%, list=15%, signal=37%
PURINERGIC_NUCLEOTIDE_RECEPTOR_ACTIVITY(GO:0001614)	23	-0.457976	-1.25157	0.241245	0.42154	1	6297	tags=35%, list=15%, signal=41%
NUCLEOTIDE_RECEPTOR_ACTIVITY(GO:0016502)	23	-0.457976	-1.25157	0.241245	0.420917	1	6297	tags=35%, list=15%, signal=41%
NEGATIVE_REGULATION_OF_EMBRYONIC_DEVELOPMENT(GO:0045992)	26	-0.35429	-1.25151	0.185185	0.420393	1	3548	tags=31%, list=9%, signal=34%
DEFINITIVE_HEMOPOIESIS(GO:0060216)	20	-0.406904	-1.25137	0.202405	0.420031	1	6209	tags=25%, list=15%, signal=29%
OXYGEN_BINDING(GO:0019825)	35	-0.385339	-1.25031	0.172147	0.421214	1	9178	tags=40%, list=23%, signal=52%
NUCLEAR-TRANSCRIBED_MRNA_CATABOLIC_PROCESS(GO:0000956)	207	-0.377794	-1.24985	0.283976	0.421389	1	6174	tags=36%, list=15%, signal=43%
PROTEIN_LOCALIZATION_TO_ENDOPLASMIC_RETICULUM(GO:0070972)	136	-0.454644	-1.24951	0.312253	0.421384	1	6314	tags=49%, list=16%, signal=58%
REGULATION_OF_ANIMAL_ORGAN_FORMATION(GO:0003156)	36	-0.348232	-1.24883	0.159363	0.421939	1	2600	tags=22%, list=6%, signal=24%
POSITIVE_REGULATION_OF_INSULIN_SECRETION_INVOLVED_IN_CELLULAR_RESPONSE_TO_GLUCOSE_STIMULUS(GO:0035774)	30	-0.357503	-1.24828	0.183071	0.422279	1	9105	tags=47%, list=22%, signal=60%
REGULATION_OF_SYSTEM_PROCESS(GO:0044057)	489	-0.252717	-1.24828	0.145669	0.421663	1	7088	tags=27%, list=17%, signal=32%
MICROVILLUS_ASSEMBLY(GO:0030033)	16	-0.435298	-1.24797	0.203455	0.421607	1	7626	tags=44%, list=19%, signal=54%
IRON_ION_TRANSMEMBRANE_TRANSPORT(GO:0034755)	16	-0.382874	-1.24681	0.184466	0.422993	1	393	tags=13%, list=1%, signal=13%
NEUROMUSCULAR_PROCESS_CONTROLLING_POSTURE(GO:0050884)	17	-0.416625	-1.24636	0.200803	0.423145	1	6639	tags=35%, list=16%, signal=42%
RECEPTOR_SERINE/THREONINE_KINASE_BINDING(GO:0033612)	19	-0.34741	-1.24635	0.153996	0.422553	1	5741	tags=37%, list=14%, signal=43%
GLUTATHIONE_DERIVATIVE_BIOSYNTHETIC_PROCESS(GO:1901687)	21	-0.434325	-1.24436	0.220339	0.425403	1	9720	tags=48%, list=24%, signal=63%
GLUTATHIONE_DERIVATIVE_METABOLIC_PROCESS(GO:1901685)	21	-0.434325	-1.24436	0.220339	0.424788	1	9720	tags=48%, list=24%, signal=63%
SENSORY_PERCEPTION_OF_MECHANICAL_STIMULUS(GO:0050954)	161	-0.264913	-1.24248	0.114786	0.427506	1	7424	tags=27%, list=18%, signal=33%
POSITIVE_REGULATION_OF_HORMONE_SECRETION(GO:0046887)	127	-0.284485	-1.2423	0.131274	0.427188	1	8554	tags=31%, list=21%, signal=39%
AORTIC_VALVE_MORPHOGENESIS(GO:0003180)	19	-0.387506	-1.24167	0.209073	0.42766	1	6041	tags=37%, list=15%, signal=43%
G-PROTEIN_COUPLED_AMINE_RECEPTOR_ACTIVITY(GO:0008227)	38	-0.3658	-1.24151	0.18251	0.427328	1	11542	tags=39%, list=28%, signal=55%
CALCIUM-MEDIATED_SIGNALING_USING_INTRACELLULAR_CALCIUM_SOURCE(GO:0035584)	22	-0.412423	-1.24026	0.193424	0.42892	1	10786	tags=45%, list=27%, signal=62%
SEH1-ASSOCIATED_COMPLEX(GO:0035859)	16	-0.362995	-1.23971	0.188139	0.429248	1	339	tags=13%, list=1%, signal=13%
APICAL_JUNCTION_COMPLEX(GO:0043296)	144	-0.267894	-1.23911	0.157895	0.429727	1	5534	tags=24%, list=14%, signal=28%
TRANSLATIONAL_INITIATION(GO:0006413)	194	-0.408593	-1.23826	0.311508	0.430624	1	6174	tags=40%, list=15%, signal=47%
REGULATION_OF_METAL_ION_TRANSPORT(GO:0010959)	364	-0.260598	-1.23701	0.169697	0.432222	1	8254	tags=32%, list=20%, signal=40%
CATECHOLAMINE_BINDING(GO:1901338)	16	-0.442874	-1.23683	0.218324	0.431912	1	13442	tags=63%, list=33%, signal=93%
3'-PHOSPHOADENOSINE_5'-PHOSPHOSULFATE_METABOLIC_PROCESS(GO:0050427)	23	-0.356373	-1.23664	0.168986	0.431606	1	6467	tags=35%, list=16%, signal=41%
PURINE_RIBONUCLEOSIDE_BISPHOSPHATE_METABOLIC_PROCESS(GO:0034035)	23	-0.356373	-1.23664	0.168986	0.430992	1	6467	tags=35%, list=16%, signal=41%
NUCLEOTIDE-EXCISION_REPAIR,_PREINCISION_COMPLEX_STABILIZATION(GO:0006293)	21	-0.361355	-1.23652	0.207739	0.430568	1	4245	tags=24%, list=10%, signal=27%
TRANSMEMBRANE_TRANSPORT(GO:0055085)	1479	-0.226015	-1.23592	0.12069	0.430992	1	8262	tags=28%, list=20%, signal=34%
LIPID_MODIFICATION(GO:0030258)	280	-0.253722	-1.2352	0.172277	0.431676	1	5903	tags=25%, list=15%, signal=29%
RESPONSE_TO_GLUCOCORTICOID(GO:0051384)	148	-0.272436	-1.23495	0.143137	0.431522	1	8848	tags=39%, list=22%, signal=49%
GALACTOSE_METABOLIC_PROCESS(GO:0006012)	15	-0.406868	-1.23484	0.208081	0.431089	1	386	tags=20%, list=1%, signal=20%
REGULATION_OF_INSULIN_SECRETION_INVOLVED_IN_CELLULAR_RESPONSE_TO_GLUCOSE_STIMULUS(GO:0061178)	55	-0.299605	-1.23465	0.19685	0.430836	1	8598	tags=40%, list=21%, signal=51%
HORMONE_SECRETION(GO:0046879)	299	-0.25396	-1.23378	0.156977	0.431702	1	7088	tags=26%, list=17%, signal=32%
OXIDOREDUCTASE_ACTIVITY,_ACTING_ON_CH-OH_GROUP_OF_DONORS(GO:0016614)	131	-0.274176	-1.23374	0.158635	0.431188	1	7808	tags=29%, list=19%, signal=36%
NEGATIVE_REGULATION_OF_PEPTIDYL-SERINE_PHOSPHORYLATION(GO:0033137)	26	-0.351268	-1.23341	0.203125	0.431133	1	6127	tags=38%, list=15%, signal=45%
REGULATION_OF_ESTABLISHMENT_OF_PLANAR_POLARITY(GO:0090175)	65	-0.277767	-1.23305	0.165323	0.431157	1	5158	tags=25%, list=13%, signal=28%
SPERM_CAPACITATION(GO:0048240)	26	-0.370058	-1.23289	0.210325	0.430816	1	7563	tags=27%, list=19%, signal=33%
CATION_TRANSPORT(GO:0006812)	1088	-0.234815	-1.23264	0.123529	0.430647	1	8151	tags=28%, list=20%, signal=35%
RESPIRATORY_CHAIN_COMPLEX(GO:0098803)	85	-0.450227	-1.23235	0.291339	0.430528	1	10787	tags=46%, list=27%, signal=62%
NEGATIVE_REGULATION_OF_PROTEIN_POLYMERIZATION(GO:0032272)	68	-0.273758	-1.23203	0.143678	0.430492	1	7626	tags=29%, list=19%, signal=36%
PHOSPHATIDYLINOSITOL_KINASE_ACTIVITY(GO:0052742)	50	-0.3404	-1.23201	0.213992	0.429917	1	5392	tags=28%, list=13%, signal=32%
INNER_EAR_DEVELOPMENT(GO:0048839)	183	-0.24975	-1.23176	0.12731	0.429759	1	6859	tags=25%, list=17%, signal=30%
MITOCHONDRIAL_RESPIRATORY_CHAIN_COMPLEX_IV_ASSEMBLY(GO:0033617)	19	-0.443505	-1.23169	0.247012	0.42928	1	4737	tags=37%, list=12%, signal=42%
NUCLEOSIDE_METABOLIC_PROCESS(GO:0009116)	116	-0.303278	-1.23163	0.224696	0.428775	1	4422	tags=25%, list=11%, signal=28%
PHOTORECEPTOR_DISC_MEMBRANE(GO:0097381)	21	-0.383332	-1.23013	0.214844	0.430815	1	3503	tags=24%, list=9%, signal=26%
ATPASE_ACTIVATOR_ACTIVITY(GO:0001671)	25	-0.392276	-1.23003	0.234714	0.430395	1	2917	tags=24%, list=7%, signal=26%
CALCIUM-DEPENDENT_CELL-CELL_ADHESION_VIA_PLASMA_MEMBRANE_CELL_ADHESION_MOLECULES(GO:0016339)	48	-0.362837	-1.22971	0.222868	0.430369	1	8241	tags=40%, list=20%, signal=50%
ATPASE_BINDING(GO:0051117)	78	-0.292392	-1.22931	0.215726	0.430442	1	8296	tags=35%, list=20%, signal=43%
DORSAL/VENTRAL_NEURAL_TUBE_PATTERNING(GO:0021904)	25	-0.351457	-1.22891	0.206751	0.430545	1	10198	tags=44%, list=25%, signal=59%
CILIUM_ORGANIZATION(GO:0044782)	379	-0.248414	-1.22813	0.205394	0.431284	1	5864	tags=22%, list=14%, signal=26%
VASCULAR_SMOOTH_MUSCLE_CONTRACTION(GO:0014829)	23	-0.406381	-1.22753	0.208494	0.431684	1	8659	tags=39%, list=21%, signal=50%
POSITIVE_REGULATION_OF_CATION_TRANSMEMBRANE_TRANSPORT(GO:1904064)	129	-0.268166	-1.22716	0.169261	0.43173	1	5050	tags=24%, list=12%, signal=27%
EAR_DEVELOPMENT(GO:0043583)	210	-0.248986	-1.22502	0.17004	0.434921	1	7246	tags=26%, list=18%, signal=32%
SYSTEM_PROCESS(GO:0003008)	1744	-0.233773	-1.22483	0.106464	0.43465	1	8524	tags=28%, list=21%, signal=34%
RRNA_BINDING(GO:0019843)	62	-0.439993	-1.22468	0.307692	0.434309	1	6958	tags=42%, list=17%, signal=51%
LIPASE_ACTIVITY(GO:0016298)	123	-0.301112	-1.22458	0.21135	0.433877	1	6100	tags=28%, list=15%, signal=32%
NEUROTRANSMITTER_METABOLIC_PROCESS(GO:0042133)	142	-0.283263	-1.22291	0.19883	0.436214	1	5307	tags=25%, list=13%, signal=29%
EMBRYONIC_PATTERN_SPECIFICATION(GO:0009880)	57	-0.304888	-1.22274	0.204453	0.43592	1	10471	tags=51%, list=26%, signal=68%
ALPHA-ACTININ_BINDING(GO:0051393)	32	-0.376143	-1.22188	0.208494	0.436846	1	8056	tags=41%, list=20%, signal=51%
BRAIN_MORPHOGENESIS(GO:0048854)	36	-0.336136	-1.22151	0.196787	0.436889	1	12205	tags=56%, list=30%, signal=79%
RESPIRATORY_CHAIN_COMPLEX_IV(GO:0045277)	18	-0.516427	-1.22082	0.294466	0.437512	1	7076	tags=44%, list=17%, signal=54%
CATION_TRANSMEMBRANE_TRANSPORT(GO:0098655)	799	-0.227232	-1.22063	0.124764	0.437248	1	8254	tags=28%, list=20%, signal=35%
INSULIN-LIKE_GROWTH_FACTOR_RECEPTOR_SIGNALING_PATHWAY(GO:0048009)	32	-0.329136	-1.22055	0.219417	0.43681	1	6641	tags=34%, list=16%, signal=41%
REGULATION_OF_MEMBRANE_REPOLARIZATION(GO:0060306)	32	-0.332308	-1.22031	0.22549	0.436636	1	5699	tags=34%, list=14%, signal=40%
POSITIVE_REGULATION_OF_LIPASE_ACTIVITY(GO:0060193)	68	-0.301013	-1.22001	0.193294	0.436526	1	7691	tags=32%, list=19%, signal=40%
HEART_MORPHOGENESIS(GO:0003007)	245	-0.238426	-1.21987	0.122699	0.436175	1	9081	tags=33%, list=22%, signal=43%
NEGATIVE_REGULATION_OF_CALCIUM_ION_TRANSPORT_INTO_CYTOSOL(GO:0010523)	18	-0.378023	-1.21922	0.195029	0.436672	1	8450	tags=50%, list=21%, signal=63%
PYRIMIDINE_NUCLEOSIDE_BIOSYNTHETIC_PROCESS(GO:0046134)	28	-0.338673	-1.21916	0.224409	0.436189	1	4422	tags=32%, list=11%, signal=36%
RNA_POLYMERASE_II_TRANSCRIPTION_FACTOR_ACTIVITY,_SEQUENCE-SPECIFIC_DNA_BINDING(GO:0000981)	1566	-0.230709	-1.2191	0.192547	0.435686	1	7560	tags=25%, list=19%, signal=29%
VENTRICULAR_CARDIAC_MUSCLE_TISSUE_DEVELOPMENT(GO:0003229)	54	-0.29443	-1.2178	0.172888	0.437331	1	6932	tags=30%, list=17%, signal=36%
GLYCOSAMINOGLYCAN_BINDING(GO:0005539)	213	-0.260406	-1.21721	0.155242	0.437827	1	8121	tags=31%, list=20%, signal=39%
NEURON_FATE_COMMITMENT(GO:0048663)	62	-0.318405	-1.21648	0.184959	0.438481	1	11458	tags=42%, list=28%, signal=58%
CARDIAC_VENTRICLE_MORPHOGENESIS(GO:0003208)	71	-0.286141	-1.21621	0.154599	0.438357	1	2607	tags=18%, list=6%, signal=20%
CILIUM_ASSEMBLY(GO:0060271)	364	-0.247242	-1.21589	0.213992	0.438354	1	5864	tags=23%, list=14%, signal=26%
SODIUM_ION_HOMEOSTASIS(GO:0055078)	45	-0.34696	-1.21559	0.190751	0.43828	1	7195	tags=36%, list=18%, signal=43%
INORGANIC_CATION_TRANSMEMBRANE_TRANSPORTER_ACTIVITY(GO:0022890)	574	-0.242112	-1.21549	0.116279	0.437862	1	8854	tags=30%, list=22%, signal=38%
NAD-DEPENDENT_HISTONE_DEACETYLASE_ACTIVITY(GO:0017136)	16	-0.441341	-1.21503	0.263889	0.438094	1	1980	tags=25%, list=5%, signal=26%
STRUCTURAL_CONSTITUENT_OF_RIBOSOME(GO:0003735)	162	-0.48638	-1.21441	0.345776	0.438561	1	7046	tags=44%, list=17%, signal=54%
HEART_PROCESS(GO:0003015)	237	-0.250102	-1.21405	0.136905	0.438593	1	8478	tags=30%, list=21%, signal=38%
RESPONSE_TO_DIETARY_EXCESS(GO:0002021)	22	-0.374252	-1.21216	0.204365	0.441204	1	3231	tags=27%, list=8%, signal=30%
PHENOL-CONTAINING_COMPOUND_BIOSYNTHETIC_PROCESS(GO:0046189)	38	-0.317562	-1.21082	0.189024	0.442857	1	6218	tags=34%, list=15%, signal=40%
VOLTAGE-GATED_CATION_CHANNEL_ACTIVITY(GO:0022843)	134	-0.27817	-1.21065	0.173913	0.442545	1	8556	tags=28%, list=21%, signal=36%
CARBONATE_DEHYDRATASE_ACTIVITY(GO:0004089)	15	-0.459302	-1.21028	0.224335	0.442589	1	12271	tags=60%, list=30%, signal=86%
NEGATIVE_REGULATION_OF_STRESS-ACTIVATED_MAPK_CASCADE(GO:0032873)	45	-0.302527	-1.21012	0.214429	0.442279	1	3965	tags=24%, list=10%, signal=27%
NEGATIVE_REGULATION_OF_STRESS-ACTIVATED_PROTEIN_KINASE_SIGNALING_CASCADE(GO:0070303)	45	-0.302527	-1.21012	0.214429	0.441699	1	3965	tags=24%, list=10%, signal=27%
CGMP-MEDIATED_SIGNALING(GO:0019934)	30	-0.336892	-1.20969	0.196532	0.441871	1	8315	tags=43%, list=20%, signal=54%
POLY(U)_RNA_BINDING(GO:0008266)	29	-0.366136	-1.20934	0.281633	0.441858	1	3181	tags=24%, list=8%, signal=26%
PIGMENTATION(GO:0043473)	94	-0.275664	-1.20896	0.198381	0.441965	1	3671	tags=22%, list=9%, signal=25%
TETHERING_COMPLEX(GO:0099023)	69	-0.26762	-1.20845	0.220952	0.442294	1	7443	tags=25%, list=18%, signal=30%
SMAD_PROTEIN_SIGNAL_TRANSDUCTION(GO:0060395)	68	-0.276757	-1.2082	0.168016	0.442171	1	6867	tags=32%, list=17%, signal=39%
NEGATIVE_REGULATION_OF_INSULIN_SECRETION(GO:0046676)	36	-0.317066	-1.20799	0.197343	0.44194	1	2970	tags=22%, list=7%, signal=24%
REGULATION_OF_SMOOTHENED_SIGNALING_PATHWAY(GO:0008589)	79	-0.295931	-1.20794	0.2423	0.441456	1	8322	tags=34%, list=20%, signal=43%
POSITIVE_REGULATION_OF_EPITHELIAL_CELL_APOPTOTIC_PROCESS(GO:1904037)	29	-0.337523	-1.20771	0.22549	0.441275	1	8864	tags=38%, list=22%, signal=48%
POSITIVE_REGULATION_OF_NOTCH_SIGNALING_PATHWAY(GO:0045747)	51	-0.281179	-1.2073	0.196	0.44136	1	5978	tags=25%, list=15%, signal=30%
SYNAPSE_ASSEMBLY(GO:0007416)	156	-0.270292	-1.20728	0.215686	0.440837	1	8297	tags=33%, list=20%, signal=42%
REGULATION_OF_PURINE_NUCLEOTIDE_BIOSYNTHETIC_PROCESS(GO:1900371)	91	-0.275265	-1.20711	0.180556	0.440559	1	6482	tags=27%, list=16%, signal=33%
CORTICOSTEROID_RECEPTOR_SIGNALING_PATHWAY(GO:0031958)	17	-0.37681	-1.20692	0.2125	0.440321	1	227	tags=12%, list=1%, signal=12%
PROTEIN_DEACETYLASE_ACTIVITY(GO:0033558)	43	-0.313461	-1.20654	0.248447	0.440428	1	2242	tags=21%, list=6%, signal=22%
CYTOCHROME_COMPLEX(GO:0070069)	32	-0.45645	-1.2062	0.315686	0.440439	1	8145	tags=44%, list=20%, signal=55%
MUSCLE_ALPHA-ACTININ_BINDING(GO:0051371)	16	-0.423297	-1.20561	0.242775	0.440896	1	8056	tags=44%, list=20%, signal=55%
PEPTIDYL-GLUTAMIC_ACID_MODIFICATION(GO:0018200)	27	-0.344684	-1.20556	0.256148	0.440418	1	7924	tags=33%, list=20%, signal=41%
NEURON_FATE_SPECIFICATION(GO:0048665)	29	-0.374182	-1.20504	0.208081	0.440752	1	12495	tags=45%, list=31%, signal=65%
DNA_BINDING_TRANSCRIPTION_FACTOR_ACTIVITY(GO:0003700)	1688	-0.225645	-1.20464	0.191983	0.440867	1	7560	tags=25%, list=19%, signal=29%
MESONEPHROS_DEVELOPMENT(GO:0001823)	98	-0.291391	-1.20464	0.196787	0.440303	1	6728	tags=30%, list=17%, signal=35%
TETRAPYRROLE_METABOLIC_PROCESS(GO:0033013)	58	-0.283109	-1.20308	0.194	0.442309	1	7139	tags=33%, list=18%, signal=40%
ACETYLCHOLINE_RECEPTOR_ACTIVITY(GO:0015464)	20	-0.386807	-1.20297	0.239923	0.44195	1	7511	tags=30%, list=18%, signal=37%
SENSORY_PERCEPTION_OF_SMELL(GO:0007608)	163	-0.324585	-1.2027	0.226667	0.441831	1	17825	tags=60%, list=44%, signal=107%
ENDOCHONDRAL_OSSIFICATION(GO:0001958)	26	-0.34433	-1.2021	0.238397	0.442295	1	5019	tags=38%, list=12%, signal=44%
REPLACEMENT_OSSIFICATION(GO:0036075)	26	-0.34433	-1.2021	0.238397	0.441732	1	5019	tags=38%, list=12%, signal=44%
CENTRAL_NERVOUS_SYSTEM_MYELINATION(GO:0022010)	17	-0.379081	-1.20188	0.218569	0.44154	1	5736	tags=29%, list=14%, signal=34%
AXON_ENSHEATHMENT_IN_CENTRAL_NERVOUS_SYSTEM(GO:0032291)	17	-0.379081	-1.20188	0.218569	0.44098	1	5736	tags=29%, list=14%, signal=34%
FATTY_ACID_DERIVATIVE_BINDING(GO:1901567)	27	-0.337516	-1.20127	0.249501	0.441462	1	4630	tags=22%, list=11%, signal=25%
ARTERY_MORPHOGENESIS(GO:0048844)	66	-0.295346	-1.19995	0.200401	0.443133	1	2539	tags=18%, list=6%, signal=19%
HORMONE_TRANSPORT(GO:0009914)	309	-0.251232	-1.19942	0.181996	0.443479	1	7088	tags=26%, list=17%, signal=32%
KIDNEY_DEVELOPMENT(GO:0001822)	262	-0.243855	-1.19919	0.1611	0.443296	1	6728	tags=26%, list=17%, signal=31%
REGULATION_OF_NUCLEOTIDE_BIOSYNTHETIC_PROCESS(GO:0030808)	92	-0.274047	-1.19903	0.178	0.443001	1	6482	tags=27%, list=16%, signal=32%
MITOCHONDRIAL_RESPIRATORY_CHAIN_COMPLEX_IV(GO:0005751)	15	-0.521971	-1.19898	0.310891	0.442538	1	6743	tags=47%, list=17%, signal=56%
PORPHYRIN-CONTAINING_COMPOUND_BIOSYNTHETIC_PROCESS(GO:0006779)	26	-0.327336	-1.19868	0.217923	0.442482	1	7139	tags=42%, list=18%, signal=51%
CARDIAC_CONDUCTION(GO:0061337)	105	-0.271628	-1.19852	0.190661	0.44221	1	8478	tags=34%, list=21%, signal=43%
NEGATIVE_REGULATION_OF_CELLULAR_CARBOHYDRATE_METABOLIC_PROCESS(GO:0010677)	38	-0.322214	-1.19839	0.219124	0.441852	1	6833	tags=32%, list=17%, signal=38%
3',5'-CYCLIC-GMP_PHOSPHODIESTERASE_ACTIVITY(GO:0047555)	19	-0.402937	-1.19832	0.271825	0.441424	1	5608	tags=32%, list=14%, signal=37%
INORGANIC_CATION_TRANSMEMBRANE_TRANSPORT(GO:0098662)	712	-0.225532	-1.19586	0.148936	0.445011	1	8556	tags=29%, list=21%, signal=36%
CATION-TRANSPORTING_ATPASE_COMPLEX(GO:0090533)	15	-0.459376	-1.19567	0.251894	0.44481	1	7080	tags=47%, list=17%, signal=56%
BICELLULAR_TIGHT_JUNCTION(GO:0005923)	120	-0.262853	-1.19512	0.187621	0.445225	1	5534	tags=24%, list=14%, signal=28%
C-C_CHEMOKINE_RECEPTOR_ACTIVITY(GO:0016493)	22	-0.431519	-1.19482	0.277778	0.44518	1	5278	tags=32%, list=13%, signal=37%
G-PROTEIN_COUPLED_PURINERGIC_NUCLEOTIDE_RECEPTOR_SIGNALING_PATHWAY(GO:0035589)	15	-0.491183	-1.19474	0.281746	0.444775	1	6297	tags=40%, list=15%, signal=47%
G-PROTEIN_COUPLED_PURINERGIC_NUCLEOTIDE_RECEPTOR_ACTIVITY(GO:0045028)	15	-0.491183	-1.19474	0.281746	0.444222	1	6297	tags=40%, list=15%, signal=47%
G-PROTEIN_COUPLED_NUCLEOTIDE_RECEPTOR_ACTIVITY(GO:0001608)	15	-0.491183	-1.19474	0.281746	0.44367	1	6297	tags=40%, list=15%, signal=47%
MONOCARBOXYLIC_ACID_TRANSMEMBRANE_TRANSPORTER_ACTIVITY(GO:0008028)	49	-0.336155	-1.19457	0.24	0.443386	1	5489	tags=33%, list=14%, signal=38%
CELL_PROLIFERATION_INVOLVED_IN_KIDNEY_DEVELOPMENT(GO:0072111)	19	-0.369345	-1.19365	0.191446	0.444418	1	7817	tags=37%, list=19%, signal=46%
INSULIN_SECRETION_INVOLVED_IN_CELLULAR_RESPONSE_TO_GLUCOSE_STIMULUS(GO:0035773)	62	-0.281626	-1.19325	0.215953	0.444536	1	8598	tags=39%, list=21%, signal=49%
PYRIMIDINE-CONTAINING_COMPOUND_BIOSYNTHETIC_PROCESS(GO:0072528)	43	-0.335351	-1.19303	0.253411	0.444331	1	4422	tags=30%, list=11%, signal=34%
STRIATED_MUSCLE_THIN_FILAMENT(GO:0005865)	30	-0.353841	-1.19288	0.249027	0.444027	1	7536	tags=40%, list=19%, signal=49%
RESPIRATORY_CHAIN_COMPLEX_IV_ASSEMBLY(GO:0008535)	24	-0.417441	-1.19278	0.279297	0.443643	1	4949	tags=38%, list=12%, signal=43%
NUCLEAR-TRANSCRIBED_MRNA_POLY(A)_TAIL_SHORTENING(GO:0000289)	33	-0.329026	-1.19275	0.235052	0.443144	1	4883	tags=27%, list=12%, signal=31%
URETERIC_BUD_DEVELOPMENT(GO:0001657)	93	-0.289353	-1.19163	0.2167	0.444528	1	6728	tags=30%, list=17%, signal=36%
FERROUS_IRON_BINDING(GO:0008198)	20	-0.373331	-1.19155	0.249035	0.4441	1	6639	tags=30%, list=16%, signal=36%
LATE_ENDOSOME_TO_VACUOLE_TRANSPORT(GO:0045324)	17	-0.40261	-1.19147	0.259188	0.443684	1	12149	tags=59%, list=30%, signal=84%
MEMBRANE_BIOGENESIS(GO:0044091)	32	-0.310796	-1.19128	0.208081	0.443461	1	3790	tags=22%, list=9%, signal=24%
BICARBONATE_TRANSMEMBRANE_TRANSPORTER_ACTIVITY(GO:0015106)	20	-0.393812	-1.19086	0.2643	0.443653	1	6963	tags=35%, list=17%, signal=42%
SODIUM_CHANNEL_ACTIVITY(GO:0005272)	41	-0.351214	-1.19079	0.236641	0.443252	1	13539	tags=46%, list=33%, signal=69%
ANTIPORTER_ACTIVITY(GO:0015297)	74	-0.293877	-1.19071	0.242915	0.442851	1	7376	tags=30%, list=18%, signal=36%
SEX_DETERMINATION(GO:0007530)	22	-0.369394	-1.19067	0.232323	0.442374	1	2338	tags=18%, list=6%, signal=19%
CELLULAR_RESPONSE_TO_REACTIVE_NITROGEN_SPECIES(GO:1902170)	19	-0.348596	-1.19056	0.256809	0.442013	1	3479	tags=26%, list=9%, signal=29%
RENAL_TUBULE_MORPHOGENESIS(GO:0061333)	75	-0.287877	-1.18982	0.219561	0.44271	1	3166	tags=19%, list=8%, signal=20%
NEGATIVE_REGULATION_OF_ENDOTHELIAL_CELL_MIGRATION(GO:0010596)	57	-0.270311	-1.1896	0.175299	0.442544	1	2801	tags=18%, list=7%, signal=19%
DETECTION_OF_CHEMICAL_STIMULUS_INVOLVED_IN_SENSORY_PERCEPTION_OF_SMELL(GO:0050911)	136	-0.338214	-1.18887	0.249049	0.443254	1	17825	tags=61%, list=44%, signal=108%
OLFACTORY_RECEPTOR_ACTIVITY(GO:0004984)	136	-0.338214	-1.18887	0.249049	0.442717	1	17825	tags=61%, list=44%, signal=108%
CYCLIC-NUCLEOTIDE_PHOSPHODIESTERASE_ACTIVITY(GO:0004112)	29	-0.356159	-1.18887	0.259259	0.442194	1	5608	tags=28%, list=14%, signal=32%
CYCLIC-NUCLEOTIDE-MEDIATED_SIGNALING(GO:0019935)	193	-0.270391	-1.18848	0.193939	0.44228	1	8759	tags=32%, list=22%, signal=41%
REGULATION_OF_HEART_MORPHOGENESIS(GO:2000826)	37	-0.321389	-1.18728	0.235887	0.443789	1	2380	tags=22%, list=6%, signal=23%
SODIUM_CHANNEL_COMPLEX(GO:0034706)	23	-0.427239	-1.18705	0.274436	0.443635	1	13463	tags=57%, list=33%, signal=84%
MITOCHONDRIAL_RESPIRATORY_CHAIN_COMPLEX_I_ASSEMBLY(GO:0032981)	63	-0.441087	-1.18666	0.335294	0.443792	1	10787	tags=43%, list=27%, signal=58%
NADH_DEHYDROGENASE_COMPLEX_ASSEMBLY(GO:0010257)	63	-0.441087	-1.18666	0.335294	0.443258	1	10787	tags=43%, list=27%, signal=58%
URETERIC_BUD_MORPHOGENESIS(GO:0060675)	62	-0.295856	-1.18636	0.231537	0.44323	1	8056	tags=32%, list=20%, signal=40%
NEPHRON_TUBULE_MORPHOGENESIS(GO:0072078)	71	-0.28598	-1.18608	0.218	0.443175	1	3166	tags=18%, list=8%, signal=20%
CARDIAC_MYOFIBRIL_ASSEMBLY(GO:0055003)	26	-0.348056	-1.18605	0.228733	0.442697	1	14315	tags=54%, list=35%, signal=83%
NUCLEOTIDE-EXCISION_REPAIR,_PREINCISION_COMPLEX_ASSEMBLY(GO:0006294)	29	-0.372488	-1.18541	0.287129	0.443284	1	6490	tags=34%, list=16%, signal=41%
MELANIN_BIOSYNTHETIC_PROCESS(GO:0042438)	17	-0.387933	-1.18467	0.266667	0.443972	1	6218	tags=41%, list=15%, signal=49%
POSITIVE_REGULATION_OF_ION_TRANSPORT(GO:0043270)	255	-0.255336	-1.18412	0.205029	0.4444	1	6519	tags=26%, list=16%, signal=31%
POSITIVE_REGULATION_OF_RESPONSE_TO_OXIDATIVE_STRESS(GO:1902884)	19	-0.368834	-1.18278	0.251521	0.446086	1	4806	tags=26%, list=12%, signal=30%
REGULATION_OF_COLLATERAL_SPROUTING(GO:0048670)	20	-0.342699	-1.18211	0.226488	0.446672	1	6884	tags=45%, list=17%, signal=54%
SINGLE_FERTILIZATION(GO:0007338)	131	-0.250752	-1.18177	0.1611	0.446704	1	6231	tags=23%, list=15%, signal=27%
NEGATIVE_REGULATION_OF_MORPHOGENESIS_OF_AN_EPITHELIUM(GO:1905331)	18	-0.370978	-1.18172	0.228628	0.446259	1	2911	tags=22%, list=7%, signal=24%
POSITIVE_REGULATION_OF_HEART_GROWTH(GO:0060421)	39	-0.31532	-1.18127	0.23614	0.44649	1	2607	tags=18%, list=6%, signal=19%
NEPHRON_MORPHOGENESIS(GO:0072028)	75	-0.280895	-1.18123	0.219802	0.446043	1	3166	tags=19%, list=8%, signal=20%
RENAL_SYSTEM_PROCESS_INVOLVED_IN_REGULATION_OF_SYSTEMIC_ARTERIAL_BLOOD_PRESSURE(GO:0003071)	22	-0.364758	-1.18121	0.227099	0.445545	1	6099	tags=27%, list=15%, signal=32%
PROTEIN_KINASE_A_SIGNALING(GO:0010737)	31	-0.366329	-1.18102	0.276471	0.445362	1	10060	tags=42%, list=25%, signal=56%
INNER_EAR_RECEPTOR_CELL_DIFFERENTIATION(GO:0060113)	58	-0.274716	-1.18094	0.216374	0.444965	1	3559	tags=17%, list=9%, signal=19%
INNER_EAR_RECEPTOR_CELL_STEREOCILIUM_ORGANIZATION(GO:0060122)	30	-0.334499	-1.17979	0.244533	0.446372	1	11486	tags=40%, list=28%, signal=56%
NUCLEOBASE-CONTAINING_COMPOUND_TRANSMEMBRANE_TRANSPORTER_ACTIVITY(GO:0015932)	38	-0.284073	-1.17957	0.207436	0.446202	1	9842	tags=42%, list=24%, signal=56%
C-C_CHEMOKINE_BINDING(GO:0019957)	22	-0.439054	-1.17933	0.307393	0.446072	1	5278	tags=32%, list=13%, signal=37%
MESONEPHRIC_EPITHELIUM_DEVELOPMENT(GO:0072163)	94	-0.285249	-1.17916	0.228628	0.445793	1	6728	tags=30%, list=17%, signal=36%
MESONEPHRIC_TUBULE_DEVELOPMENT(GO:0072164)	94	-0.285249	-1.17916	0.228628	0.445269	1	6728	tags=30%, list=17%, signal=36%
HYDROLASE_ACTIVITY,_ACTING_ON_CARBON-NITROGEN_(BUT_NOT_PEPTIDE)_BONDS,_IN_LINEAR_AMIDES(GO:0016811)	88	-0.254036	-1.17906	0.203846	0.444912	1	5205	tags=23%, list=13%, signal=26%
PYRIMIDINE_RIBONUCLEOSIDE_METABOLIC_PROCESS(GO:0046131)	34	-0.319485	-1.17892	0.231969	0.444592	1	4355	tags=26%, list=11%, signal=30%
DOPAMINE_UPTAKE(GO:0090494)	15	-0.372618	-1.17878	0.213483	0.44432	1	2970	tags=27%, list=7%, signal=29%
ACTIVATION_OF_ADENYLATE_CYCLASE_ACTIVITY(GO:0007190)	31	-0.325983	-1.17862	0.236328	0.444068	1	6360	tags=35%, list=16%, signal=42%
ORGAN_INDUCTION(GO:0001759)	22	-0.362517	-1.17862	0.243191	0.443551	1	2600	tags=23%, list=6%, signal=24%
CYTOCHROME_COMPLEX_ASSEMBLY(GO:0017004)	34	-0.410788	-1.17795	0.298597	0.444112	1	4949	tags=35%, list=12%, signal=40%
OXIDOREDUCTASE_COMPLEX(GO:1990204)	110	-0.358608	-1.17706	0.306	0.445063	1	6796	tags=31%, list=17%, signal=37%
SECONDARY_ACTIVE_TRANSMEMBRANE_TRANSPORTER_ACTIVITY(GO:0015291)	209	-0.263631	-1.17598	0.233202	0.446349	1	5996	tags=27%, list=15%, signal=31%
POSITIVE_REGULATION_OF_PHOSPHOLIPASE_ACTIVITY(GO:0010518)	57	-0.307218	-1.17564	0.251968	0.446377	1	8653	tags=37%, list=21%, signal=47%
SUBPALLIUM_DEVELOPMENT(GO:0021544)	24	-0.343241	-1.17558	0.269076	0.445964	1	8026	tags=50%, list=20%, signal=62%
TRANSFORMING_GROWTH_FACTOR_BETA-ACTIVATED_RECEPTOR_ACTIVITY(GO:0005024)	15	-0.4366	-1.17542	0.319277	0.44572	1	9081	tags=53%, list=22%, signal=69%
INORGANIC_MOLECULAR_ENTITY_TRANSMEMBRANE_TRANSPORTER_ACTIVITY(GO:0015318)	805	-0.229953	-1.17451	0.179191	0.446686	1	8556	tags=29%, list=21%, signal=36%
TRANSMEMBRANE_TRANSPORTER_ACTIVITY(GO:0022857)	1021	-0.22374	-1.17418	0.162791	0.446735	1	8648	tags=29%, list=21%, signal=36%
MRNA_CATABOLIC_PROCESS(GO:0006402)	307	-0.303595	-1.17385	0.303823	0.446777	1	5434	tags=28%, list=13%, signal=32%
GLOMERULAR_FILTRATION(GO:0003094)	20	-0.400159	-1.17351	0.258893	0.446841	1	5836	tags=40%, list=14%, signal=47%
RNA_CATABOLIC_PROCESS(GO:0006401)	341	-0.294396	-1.17341	0.303748	0.446522	1	5434	tags=27%, list=13%, signal=31%
METAL_ION_TRANSPORT(GO:0030001)	837	-0.228086	-1.17285	0.194499	0.446959	1	8556	tags=29%, list=21%, signal=36%
ION_TRANSMEMBRANE_TRANSPORT(GO:0034220)	1082	-0.219312	-1.17255	0.159449	0.446929	1	8262	tags=28%, list=20%, signal=35%
SULFUR_COMPOUND_TRANSPORT(GO:0072348)	43	-0.311223	-1.17224	0.256881	0.446956	1	5272	tags=33%, list=13%, signal=37%
INORGANIC_ION_TRANSMEMBRANE_TRANSPORT(GO:0098660)	795	-0.223232	-1.17215	0.175781	0.446604	1	8556	tags=28%, list=21%, signal=35%
PYRIMIDINE_NUCLEOTIDE_METABOLIC_PROCESS(GO:0006220)	48	-0.33842	-1.17194	0.271255	0.446437	1	4355	tags=29%, list=11%, signal=33%
PURINE-CONTAINING_COMPOUND_METABOLIC_PROCESS(GO:0072521)	477	-0.250392	-1.17192	0.258517	0.44596	1	6946	tags=28%, list=17%, signal=33%
GLUCOCORTICOID_RECEPTOR_SIGNALING_PATHWAY(GO:0042921)	15	-0.382661	-1.17155	0.253608	0.44606	1	227	tags=13%, list=1%, signal=13%
GLYCOLIPID_BIOSYNTHETIC_PROCESS(GO:0009247)	62	-0.26482	-1.17114	0.233663	0.446263	1	6131	tags=29%, list=15%, signal=34%
RESPONSE_TO_LITHIUM_ION(GO:0010226)	23	-0.345883	-1.17107	0.266802	0.445862	1	6601	tags=30%, list=16%, signal=36%
PHOSPHATIDYLCHOLINE_ACYL-CHAIN_REMODELING(GO:0036151)	27	-0.366365	-1.16877	0.261036	0.449145	1	6067	tags=26%, list=15%, signal=30%
REGULATION_OF_SMAD_PROTEIN_SIGNAL_TRANSDUCTION(GO:0060390)	21	-0.335907	-1.16876	0.271222	0.448645	1	2812	tags=24%, list=7%, signal=26%
DENDRITE_MEMBRANE(GO:0032590)	40	-0.349363	-1.16873	0.268245	0.448195	1	5468	tags=28%, list=13%, signal=32%
NEUROTRANSMITTER_TRANSPORTER_ACTIVITY(GO:0005326)	46	-0.304897	-1.16816	0.228733	0.448637	1	6289	tags=35%, list=15%, signal=41%
CILIARY_BASAL_BODY(GO:0036064)	117	-0.257534	-1.16718	0.278481	0.449777	1	4440	tags=21%, list=11%, signal=23%
AXONEMAL_DYNEIN_COMPLEX(GO:0005858)	17	-0.374398	-1.1664	0.245648	0.450591	1	10928	tags=47%, list=27%, signal=64%
LAMIN_BINDING(GO:0005521)	15	-0.379931	-1.16627	0.27	0.450291	1	8215	tags=33%, list=20%, signal=42%
TRICARBOXYLIC_ACID_CYCLE_ENZYME_COMPLEX(GO:0045239)	15	-0.415173	-1.16602	0.304878	0.450212	1	7188	tags=47%, list=18%, signal=57%
DETECTION_OF_LIGHT_STIMULUS(GO:0009583)	68	-0.287599	-1.16526	0.230612	0.450943	1	8956	tags=34%, list=22%, signal=43%
METAL_ION_TRANSMEMBRANE_TRANSPORTER_ACTIVITY(GO:0046873)	425	-0.243978	-1.16492	0.194499	0.451002	1	8056	tags=28%, list=20%, signal=35%
PORPHYRIN-CONTAINING_COMPOUND_METABOLIC_PROCESS(GO:0006778)	37	-0.309287	-1.16482	0.263158	0.450675	1	7139	tags=38%, list=18%, signal=46%
REGULATION_OF_LONG-TERM_SYNAPTIC_POTENTIATION(GO:1900271)	36	-0.313079	-1.16466	0.221774	0.450447	1	8121	tags=39%, list=20%, signal=49%
CARDIAC_MUSCLE_TISSUE_MORPHOGENESIS(GO:0055008)	68	-0.275101	-1.1642	0.194779	0.45072	1	6932	tags=28%, list=17%, signal=34%
RETINAL_BINDING(GO:0016918)	16	-0.393543	-1.16371	0.249509	0.451002	1	10304	tags=44%, list=25%, signal=59%
PHOSPHATIDYLINOSITOL-3-PHOSPHATE_BIOSYNTHETIC_PROCESS(GO:0036092)	51	-0.329457	-1.16326	0.302789	0.451289	1	5392	tags=25%, list=13%, signal=29%
SERINE-TYPE_ENDOPEPTIDASE_INHIBITOR_ACTIVITY(GO:0004867)	90	-0.330202	-1.16289	0.262745	0.451384	1	3916	tags=22%, list=10%, signal=25%
MESONEPHRIC_TUBULE_MORPHOGENESIS(GO:0072171)	63	-0.292168	-1.16288	0.247951	0.450895	1	8056	tags=32%, list=20%, signal=40%
GLUCOSE_TRANSMEMBRANE_TRANSPORTER_ACTIVITY(GO:0005355)	19	-0.379542	-1.16277	0.266019	0.450577	1	8320	tags=42%, list=20%, signal=53%
MYOFIBRIL_ASSEMBLY(GO:0030239)	62	-0.283442	-1.16273	0.22158	0.450144	1	9531	tags=39%, list=23%, signal=50%
SOLUTE:CATION_ANTIPORTER_ACTIVITY(GO:0015298)	34	-0.34444	-1.16173	0.299795	0.451355	1	7376	tags=35%, list=18%, signal=43%
NEUTROPHIL_HOMEOSTASIS(GO:0001780)	16	-0.401157	-1.16158	0.289474	0.451085	1	5278	tags=31%, list=13%, signal=36%
ORGANIC_ACID_TRANSMEMBRANE_TRANSPORTER_ACTIVITY(GO:0005342)	144	-0.261552	-1.16128	0.224568	0.4511	1	5218	tags=26%, list=13%, signal=30%
CARBOXYLIC_ACID_TRANSMEMBRANE_TRANSPORTER_ACTIVITY(GO:0046943)	144	-0.261552	-1.16128	0.224568	0.450598	1	5218	tags=26%, list=13%, signal=30%
MIDBRAIN_DOPAMINERGIC_NEURON_DIFFERENTIATION(GO:1904948)	17	-0.374361	-1.16106	0.263473	0.45049	1	4987	tags=29%, list=12%, signal=34%
ION_TRANSMEMBRANE_TRANSPORTER_ACTIVITY(GO:0015075)	862	-0.225938	-1.16074	0.181996	0.450528	1	7831	tags=27%, list=19%, signal=33%
RESPONSE_TO_LEPTIN(GO:0044321)	22	-0.340911	-1.16033	0.257036	0.450727	1	3308	tags=23%, list=8%, signal=25%
CELLULAR_RESPONSE_TO_CARBOHYDRATE_STIMULUS(GO:0071322)	142	-0.253534	-1.15967	0.235656	0.451351	1	9330	tags=37%, list=23%, signal=47%
VASODILATION(GO:0042311)	30	-0.337765	-1.15948	0.248106	0.451168	1	8450	tags=43%, list=21%, signal=55%
CELLULAR_RESPONSE_TO_GLUCOCORTICOID_STIMULUS(GO:0071385)	59	-0.280234	-1.15918	0.231388	0.451163	1	8759	tags=39%, list=22%, signal=50%
ISOPRENOID_BINDING(GO:0019840)	34	-0.328139	-1.15827	0.236686	0.452182	1	10304	tags=35%, list=25%, signal=47%
ACETYL-COA_BIOSYNTHETIC_PROCESS_FROM_PYRUVATE(GO:0006086)	15	-0.415708	-1.1573	0.292683	0.453299	1	5485	tags=33%, list=13%, signal=39%
MITOCHONDRIAL_ATP_SYNTHESIS_COUPLED_ELECTRON_TRANSPORT(GO:0042775)	84	-0.408574	-1.15724	0.335306	0.452897	1	6796	tags=36%, list=17%, signal=43%
CALCIUM-DEPENDENT_PHOSPHOLIPASE_A2_ACTIVITY(GO:0047498)	16	-0.426937	-1.15697	0.280303	0.452866	1	563	tags=13%, list=1%, signal=13%
SARCOPLASM(GO:0016528)	75	-0.292383	-1.15684	0.250988	0.452566	1	6157	tags=31%, list=15%, signal=36%
RESPONSE_TO_SUPEROXIDE(GO:0000303)	27	-0.354033	-1.15601	0.295938	0.453448	1	4806	tags=30%, list=12%, signal=34%
GABA_RECEPTOR_BINDING(GO:0050811)	15	-0.40366	-1.15597	0.292829	0.453015	1	4917	tags=33%, list=12%, signal=38%
CATION_CHANNEL_ACTIVITY(GO:0005261)	308	-0.255951	-1.15589	0.236084	0.452686	1	8556	tags=29%, list=21%, signal=36%
IRON_ION_HOMEOSTASIS(GO:0055072)	79	-0.280486	-1.15517	0.265896	0.453381	1	4394	tags=23%, list=11%, signal=25%
WNT-ACTIVATED_RECEPTOR_ACTIVITY(GO:0042813)	16	-0.398551	-1.15509	0.300203	0.453004	1	9716	tags=56%, list=24%, signal=74%
ANKYRIN_BINDING(GO:0030506)	20	-0.353369	-1.15508	0.246988	0.45252	1	9334	tags=40%, list=23%, signal=52%
ION_CHANNEL_INHIBITOR_ACTIVITY(GO:0008200)	34	-0.312626	-1.15478	0.272904	0.452516	1	3045	tags=24%, list=7%, signal=25%
DRUG_TRANSPORT(GO:0015893)	208	-0.241006	-1.15469	0.211765	0.452185	1	8068	tags=31%, list=20%, signal=39%
PROTEIN_HOMOTRIMERIZATION(GO:0070207)	32	-0.335553	-1.15372	0.278752	0.453307	1	6728	tags=34%, list=17%, signal=41%
SENSORY_ORGAN_MORPHOGENESIS(GO:0090596)	247	-0.234125	-1.153	0.193814	0.454028	1	8598	tags=29%, list=21%, signal=36%
NEGATIVE_REGULATION_OF_ATP_BIOSYNTHETIC_PROCESS(GO:2001170)	15	-0.403451	-1.15251	0.301205	0.454281	1	6482	tags=33%, list=16%, signal=40%
NEGATIVE_REGULATION_OF_KIDNEY_DEVELOPMENT(GO:0090185)	17	-0.344435	-1.15249	0.264815	0.453837	1	6601	tags=29%, list=16%, signal=35%
MYOSIN_II_COMPLEX(GO:0016460)	23	-0.359231	-1.15128	0.281716	0.455351	1	10790	tags=52%, list=27%, signal=71%
REGULATION_OF_MRNA_PROCESSING(GO:0050684)	128	-0.246854	-1.15051	0.30083	0.456118	1	7657	tags=26%, list=19%, signal=32%
SECOND-MESSENGER-MEDIATED_SIGNALING(GO:0019932)	412	-0.249394	-1.15006	0.228175	0.456403	1	8603	tags=31%, list=21%, signal=39%
CELLULAR_RESPONSE_TO_BMP_STIMULUS(GO:0071773)	155	-0.252049	-1.14984	0.232033	0.456232	1	7011	tags=30%, list=17%, signal=36%
RESPONSE_TO_BMP(GO:0071772)	155	-0.252049	-1.14984	0.232033	0.45574	1	7011	tags=30%, list=17%, signal=36%
MUSCLE_FILAMENT_SLIDING(GO:0030049)	39	-0.342034	-1.14954	0.287796	0.455763	1	7962	tags=41%, list=20%, signal=51%
ACTIN-MYOSIN_FILAMENT_SLIDING(GO:0033275)	39	-0.342034	-1.14954	0.287796	0.455272	1	7962	tags=41%, list=20%, signal=51%
THYROID_HORMONE_GENERATION(GO:0006590)	17	-0.408101	-1.14885	0.307551	0.455949	1	10313	tags=47%, list=25%, signal=63%
ICOSANOID_METABOLIC_PROCESS(GO:0006690)	102	-0.288273	-1.14857	0.267961	0.455914	1	6380	tags=26%, list=16%, signal=31%
PYRIMIDINE_DEOXYRIBONUCLEOTIDE_METABOLIC_PROCESS(GO:0009219)	20	-0.403132	-1.14824	0.29918	0.455984	1	4343	tags=35%, list=11%, signal=39%
NEURONAL_ACTION_POTENTIAL(GO:0019228)	34	-0.317818	-1.14731	0.264706	0.457	1	5615	tags=26%, list=14%, signal=31%
POSITIVE_REGULATION_OF_SODIUM_ION_TRANSMEMBRANE_TRANSPORT(GO:1902307)	19	-0.353713	-1.14608	0.293893	0.45858	1	4390	tags=37%, list=11%, signal=41%
REGULATION_OF_RESPIRATORY_SYSTEM_PROCESS(GO:0044065)	15	-0.390561	-1.14584	0.282353	0.458484	1	10079	tags=47%, list=25%, signal=62%
AUDITORY_RECEPTOR_CELL_DEVELOPMENT(GO:0060117)	19	-0.345271	-1.14498	0.284615	0.459426	1	5184	tags=26%, list=13%, signal=30%
ATP_SYNTHESIS_COUPLED_ELECTRON_TRANSPORT(GO:0042773)	85	-0.405099	-1.14454	0.341897	0.459666	1	6796	tags=35%, list=17%, signal=42%
TEMPERATURE_HOMEOSTASIS(GO:0001659)	38	-0.338773	-1.14193	0.274162	0.463657	1	5307	tags=26%, list=13%, signal=30%
FATTY_ACID_DERIVATIVE_METABOLIC_PROCESS(GO:1901568)	153	-0.258192	-1.14029	0.264	0.465897	1	6380	tags=27%, list=16%, signal=32%
REGULATION_OF_COFACTOR_METABOLIC_PROCESS(GO:0051193)	73	-0.274497	-1.14025	0.282908	0.465471	1	6482	tags=26%, list=16%, signal=31%
NEGATIVE_REGULATION_OF_SMOOTH_MUSCLE_CELL_MIGRATION(GO:0014912)	26	-0.309687	-1.13989	0.251534	0.465608	1	5526	tags=31%, list=14%, signal=36%
MOTOR_NEURON_AXON_GUIDANCE(GO:0008045)	22	-0.338949	-1.13812	0.262857	0.467996	1	3624	tags=27%, list=9%, signal=30%
MICROVILLUS_ORGANIZATION(GO:0032528)	24	-0.328693	-1.13738	0.269517	0.468712	1	7626	tags=38%, list=19%, signal=46%
DNA_REPLICATION_FACTOR_A_COMPLEX(GO:0005662)	15	-0.37101	-1.13569	0.295146	0.471047	1	2218	tags=20%, list=5%, signal=21%
RESPONSE_TO_OXYGEN_RADICAL(GO:0000305)	28	-0.346348	-1.13564	0.315789	0.470638	1	4806	tags=29%, list=12%, signal=32%
BMP_SIGNALING_PATHWAY(GO:0030509)	144	-0.250829	-1.13554	0.249493	0.470317	1	7011	tags=30%, list=17%, signal=36%
CARDIAC_CHAMBER_MORPHOGENESIS(GO:0003206)	123	-0.248973	-1.134	0.256917	0.472425	1	6932	tags=28%, list=17%, signal=34%
NUCLEUS_LOCALIZATION(GO:0051647)	25	-0.317912	-1.13389	0.295858	0.472124	1	3919	tags=20%, list=10%, signal=22%
REGULATION_OF_NEUTROPHIL_CHEMOTAXIS(GO:0090022)	29	-0.394653	-1.13374	0.330116	0.471877	1	4837	tags=24%, list=12%, signal=27%
MONOCARBOXYLIC_ACID_BINDING(GO:0033293)	63	-0.299219	-1.13331	0.31992	0.472094	1	5828	tags=27%, list=14%, signal=31%
REGULATION_OF_HORMONE_LEVELS(GO:0010817)	493	-0.232724	-1.13291	0.227006	0.472235	1	7982	tags=27%, list=20%, signal=33%
CELLULAR_PIGMENTATION(GO:0033059)	50	-0.307995	-1.13282	0.312253	0.47189	1	3671	tags=26%, list=9%, signal=29%
DEOXYRIBONUCLEOTIDE_CATABOLIC_PROCESS(GO:0009264)	19	-0.386602	-1.1323	0.306773	0.472314	1	4343	tags=32%, list=11%, signal=35%
GLYCOSYL_COMPOUND_METABOLIC_PROCESS(GO:1901657)	138	-0.274291	-1.13205	0.306122	0.472238	1	4422	tags=22%, list=11%, signal=24%
TRANSEPITHELIAL_TRANSPORT(GO:0070633)	18	-0.395941	-1.12958	0.307692	0.47591	1	9334	tags=44%, list=23%, signal=58%
EMBRYONIC_DIGESTIVE_TRACT_MORPHOGENESIS(GO:0048557)	17	-0.361333	-1.12944	0.30572	0.475647	1	10460	tags=53%, list=26%, signal=71%
CELLULAR_RESPONSE_TO_CORTICOSTEROID_STIMULUS(GO:0071384)	63	-0.26594	-1.12843	0.252505	0.476824	1	8759	tags=37%, list=22%, signal=46%
LABYRINTHINE_LAYER_MORPHOGENESIS(GO:0060713)	21	-0.400564	-1.12799	0.341699	0.477079	1	9006	tags=38%, list=22%, signal=49%
AMMONIUM_ION_METABOLIC_PROCESS(GO:0097164)	193	-0.247917	-1.12793	0.280079	0.47668	1	6624	tags=23%, list=16%, signal=28%
NEPHRON_EPITHELIUM_MORPHOGENESIS(GO:0072088)	73	-0.270338	-1.12753	0.290196	0.476863	1	3166	tags=18%, list=8%, signal=19%
VOLTAGE-GATED_ANION_CHANNEL_ACTIVITY(GO:0008308)	18	-0.345927	-1.12722	0.303922	0.47687	1	7456	tags=39%, list=18%, signal=48%
VENTRAL_SPINAL_CORD_DEVELOPMENT(GO:0021517)	44	-0.304369	-1.1269	0.261569	0.476895	1	11458	tags=39%, list=28%, signal=54%
PLASMA_MEMBRANE_PROTEIN_COMPLEX(GO:0098797)	556	-0.234841	-1.12671	0.288577	0.476707	1	8631	tags=29%, list=21%, signal=36%
AXONAL_FASCICULATION(GO:0007413)	20	-0.34631	-1.12613	0.340467	0.477217	1	3128	tags=30%, list=8%, signal=32%
NEURON_PROJECTION_FASCICULATION(GO:0106030)	20	-0.34631	-1.12613	0.340467	0.476722	1	3128	tags=30%, list=8%, signal=32%
FLUID_TRANSPORT(GO:0042044)	28	-0.344802	-1.12575	0.305019	0.47686	1	8184	tags=32%, list=20%, signal=40%
NEUROTRANSMITTER_REUPTAKE(GO:0098810)	21	-0.326194	-1.12542	0.275142	0.476926	1	10730	tags=52%, list=26%, signal=71%
ESTABLISHMENT_OF_PIGMENT_GRANULE_LOCALIZATION(GO:0051905)	24	-0.366353	-1.12524	0.326	0.476716	1	3592	tags=29%, list=9%, signal=32%
CELL_COMMUNICATION_BY_ELECTRICAL_COUPLING_INVOLVED_IN_CARDIAC_CONDUCTION(GO:0086064)	25	-0.328714	-1.12521	0.299048	0.476274	1	7080	tags=40%, list=17%, signal=48%
POSITIVE_REGULATION_OF_FILOPODIUM_ASSEMBLY(GO:0051491)	31	-0.316681	-1.12517	0.305389	0.475851	1	9081	tags=42%, list=22%, signal=54%
RIBOSOME(GO:0005840)	240	-0.393136	-1.12467	0.396825	0.476212	1	6688	tags=37%, list=16%, signal=44%
PEPTIDASE_INHIBITOR_ACTIVITY(GO:0030414)	164	-0.283275	-1.12286	0.285429	0.478794	1	5798	tags=24%, list=14%, signal=28%
MONOSACCHARIDE_TRANSMEMBRANE_TRANSPORTER_ACTIVITY(GO:0015145)	22	-0.361621	-1.12281	0.302	0.478395	1	8320	tags=41%, list=20%, signal=51%
TRANSFORMING_GROWTH_FACTOR_BETA_BINDING(GO:0050431)	19	-0.365778	-1.12273	0.33871	0.478039	1	3648	tags=21%, list=9%, signal=23%
THYROID_HORMONE_METABOLIC_PROCESS(GO:0042403)	21	-0.361614	-1.12256	0.313321	0.477833	1	10627	tags=48%, list=26%, signal=64%
GLUTAMATE_RECEPTOR_ACTIVITY(GO:0008066)	27	-0.362406	-1.12151	0.322284	0.479112	1	13463	tags=48%, list=33%, signal=72%
ESTABLISHMENT_OF_MELANOSOME_LOCALIZATION(GO:0032401)	23	-0.372155	-1.12136	0.335968	0.478864	1	3592	tags=30%, list=9%, signal=33%
DETECTION_OF_VISIBLE_LIGHT(GO:0009584)	56	-0.268932	-1.12038	0.28373	0.480006	1	8956	tags=32%, list=22%, signal=41%
NEUROTRANSMITTER_UPTAKE(GO:0001504)	37	-0.298971	-1.12028	0.299083	0.479667	1	2970	tags=22%, list=7%, signal=23%
PYRIMIDINE_RIBONUCLEOSIDE_TRIPHOSPHATE_BIOSYNTHETIC_PROCESS(GO:0009209)	15	-0.36875	-1.12017	0.331373	0.479354	1	4355	tags=33%, list=11%, signal=37%
REGULATION_OF_BLOOD_CIRCULATION(GO:1903522)	245	-0.23997	-1.11951	0.274	0.479957	1	8478	tags=30%, list=21%, signal=37%
ION_TRANSPORT(GO:0006811)	1573	-0.214	-1.11931	0.252964	0.479797	1	8159	tags=27%, list=20%, signal=32%
DICARBOXYLIC_ACID_TRANSMEMBRANE_TRANSPORTER_ACTIVITY(GO:0005310)	37	-0.299084	-1.11916	0.297665	0.479528	1	5132	tags=30%, list=13%, signal=34%
MULTICELLULAR_ORGANISMAL_RESPONSE_TO_STRESS(GO:0033555)	72	-0.254977	-1.11812	0.272201	0.48081	1	10061	tags=36%, list=25%, signal=48%
RETINOID_BINDING(GO:0005501)	32	-0.320188	-1.11745	0.284024	0.481421	1	2669	tags=16%, list=7%, signal=17%
HISTONE_DEACETYLATION(GO:0016575)	87	-0.236943	-1.11744	0.299578	0.480949	1	2242	tags=14%, list=6%, signal=15%
ANTIBIOTIC_METABOLIC_PROCESS(GO:0016999)	148	-0.248651	-1.11656	0.289575	0.481922	1	7268	tags=29%, list=18%, signal=35%
SUBSTRATE-SPECIFIC_CHANNEL_ACTIVITY(GO:0022838)	424	-0.244076	-1.11655	0.276596	0.481456	1	8632	tags=29%, list=21%, signal=36%
CELL_DIFFERENTIATION_IN_SPINAL_CORD(GO:0021515)	49	-0.298008	-1.11642	0.28827	0.481188	1	8896	tags=31%, list=22%, signal=39%
INOSITOL_LIPID-MEDIATED_SIGNALING(GO:0048017)	163	-0.258471	-1.11575	0.279441	0.481811	1	5205	tags=21%, list=13%, signal=25%
RIBOSOMAL_SUBUNIT(GO:0044391)	189	-0.436271	-1.11527	0.434185	0.482103	1	6688	tags=40%, list=16%, signal=48%
LIPID_PARTICLE_ORGANIZATION(GO:0034389)	19	-0.322056	-1.11489	0.318091	0.482246	1	4805	tags=26%, list=12%, signal=30%
RESPIRATORY_ELECTRON_TRANSPORT_CHAIN(GO:0022904)	102	-0.365471	-1.11434	0.350495	0.482676	1	6796	tags=33%, list=17%, signal=40%
ACETYL-COA_BIOSYNTHETIC_PROCESS(GO:0006085)	20	-0.352139	-1.1142	0.337255	0.482408	1	5485	tags=35%, list=13%, signal=40%
INOSITOL_PHOSPHATE_METABOLIC_PROCESS(GO:0043647)	68	-0.293969	-1.11366	0.317992	0.482852	1	4298	tags=24%, list=11%, signal=26%
SIGNAL_RELEASE(GO:0023061)	420	-0.224562	-1.11344	0.267857	0.482713	1	8136	tags=27%, list=20%, signal=34%
VOLTAGE-GATED_SODIUM_CHANNEL_ACTIVITY(GO:0005248)	19	-0.377702	-1.1134	0.320641	0.482298	1	2962	tags=21%, list=7%, signal=23%
NUCLEAR_EUCHROMATIN(GO:0005719)	23	-0.319144	-1.1127	0.321138	0.483	1	1506	tags=13%, list=4%, signal=14%
MULTICELLULAR_ORGANISMAL_HOMEOSTASIS(GO:0048871)	337	-0.243159	-1.11251	0.301775	0.482846	1	8327	tags=28%, list=20%, signal=36%
PEPTIDE_RECEPTOR_ACTIVITY(GO:0001653)	140	-0.273559	-1.1122	0.304264	0.482884	1	10912	tags=41%, list=27%, signal=55%
MITOCHONDRIAL_FUSION(GO:0008053)	22	-0.32694	-1.11167	0.322581	0.483242	1	3484	tags=23%, list=9%, signal=25%
PYRIMIDINE_NUCLEOBASE_METABOLIC_PROCESS(GO:0006206)	15	-0.388975	-1.1116	0.331992	0.48288	1	1359	tags=13%, list=3%, signal=14%
PATTERN_SPECIFICATION_PROCESS(GO:0007389)	424	-0.223781	-1.11106	0.274227	0.483302	1	10662	tags=33%, list=26%, signal=44%
LARGE_RIBOSOMAL_SUBUNIT(GO:0015934)	119	-0.434738	-1.11085	0.422179	0.483143	1	8209	tags=44%, list=20%, signal=55%
MIDDLE_EAR_MORPHOGENESIS(GO:0042474)	20	-0.330985	-1.11064	0.322772	0.483013	1	3501	tags=15%, list=9%, signal=16%
INCLUSION_BODY_ASSEMBLY(GO:0070841)	23	-0.360206	-1.11026	0.338742	0.483181	1	5266	tags=30%, list=13%, signal=35%
LONG-CHAIN_FATTY_ACID_TRANSPORT(GO:0015909)	64	-0.272177	-1.1102	0.304609	0.482815	1	6519	tags=28%, list=16%, signal=33%
NEPHRON_TUBULE_DEVELOPMENT(GO:0072080)	89	-0.266312	-1.10964	0.324752	0.483236	1	3166	tags=18%, list=8%, signal=19%
SMOOTH_ENDOPLASMIC_RETICULUM(GO:0005790)	34	-0.290746	-1.10957	0.306667	0.482892	1	4979	tags=29%, list=12%, signal=33%
INTEGRAL_COMPONENT_OF_MITOCHONDRIAL_OUTER_MEMBRANE(GO:0031307)	20	-0.318682	-1.10954	0.308943	0.482448	1	5176	tags=30%, list=13%, signal=34%
PROTEIN_ACTIVATION_CASCADE(GO:0072376)	141	-0.347552	-1.10941	0.365759	0.48221	1	12085	tags=41%, list=30%, signal=58%
PROTEIN_KINASE_A_BINDING(GO:0051018)	47	-0.271112	-1.10941	0.304979	0.481741	1	10060	tags=40%, list=25%, signal=54%
WATER_TRANSPORT(GO:0006833)	21	-0.358484	-1.10924	0.3258	0.481542	1	9659	tags=38%, list=24%, signal=50%
CHLORIDE_TRANSPORT(GO:0006821)	105	-0.286333	-1.1092	0.321773	0.481141	1	7587	tags=29%, list=19%, signal=35%
PIGMENT_GRANULE_LOCALIZATION(GO:0051875)	26	-0.357586	-1.10917	0.332657	0.480726	1	3592	tags=27%, list=9%, signal=30%
POSITIVE_REGULATION_OF_BLOOD_COAGULATION(GO:0030194)	25	-0.343391	-1.10895	0.332685	0.480641	1	2772	tags=24%, list=7%, signal=26%
POSITIVE_REGULATION_OF_HEMOSTASIS(GO:1900048)	25	-0.343391	-1.10895	0.332685	0.480168	1	2772	tags=24%, list=7%, signal=26%
ENDOPEPTIDASE_INHIBITOR_ACTIVITY(GO:0004866)	158	-0.280682	-1.10869	0.306483	0.480109	1	5798	tags=24%, list=14%, signal=28%
CHANNEL_ACTIVITY(GO:0015267)	448	-0.240855	-1.10853	0.279923	0.479907	1	8632	tags=29%, list=21%, signal=36%
ION_CHANNEL_ACTIVITY(GO:0005216)	412	-0.241701	-1.10757	0.282692	0.481062	1	8632	tags=28%, list=21%, signal=36%
SMALL_RIBOSOMAL_SUBUNIT(GO:0015935)	73	-0.446435	-1.10702	0.428571	0.481498	1	6688	tags=42%, list=16%, signal=51%
AORTIC_VALVE_DEVELOPMENT(GO:0003176)	22	-0.320076	-1.10693	0.305769	0.481186	1	6041	tags=32%, list=15%, signal=37%
CLATHRIN-COATED_ENDOCYTIC_VESICLE(GO:0045334)	59	-0.280362	-1.10591	0.299197	0.482469	1	7417	tags=39%, list=18%, signal=48%
ANTERIOR/POSTERIOR_AXIS_SPECIFICATION(GO:0009948)	45	-0.279719	-1.10558	0.310757	0.482548	1	7281	tags=31%, list=18%, signal=38%
LIGAND-DEPENDENT_NUCLEAR_RECEPTOR_BINDING(GO:0016922)	20	-0.362165	-1.10511	0.356275	0.482862	1	1275	tags=15%, list=3%, signal=15%
OXYGEN_TRANSPORT(GO:0015671)	15	-0.477158	-1.10504	0.354086	0.482491	1	9178	tags=47%, list=23%, signal=60%
REGULATION_OF_SYSTEMIC_ARTERIAL_BLOOD_PRESSURE(GO:0003073)	89	-0.268891	-1.10447	0.3125	0.482954	1	8327	tags=30%, list=20%, signal=38%
PASSIVE_TRANSMEMBRANE_TRANSPORTER_ACTIVITY(GO:0022803)	449	-0.240249	-1.10413	0.288462	0.483048	1	8632	tags=29%, list=21%, signal=36%
PRESYNAPSE_ORGANIZATION(GO:0099172)	37	-0.304179	-1.10355	0.323232	0.483568	1	5750	tags=27%, list=14%, signal=31%
CHLORIDE_TRANSMEMBRANE_TRANSPORT(GO:1902476)	85	-0.304642	-1.10355	0.330116	0.483098	1	7587	tags=31%, list=19%, signal=38%
BASOLATERAL_PLASMA_MEMBRANE(GO:0016323)	210	-0.260584	-1.10323	0.304094	0.483173	1	8206	tags=32%, list=20%, signal=40%
REGULATION_OF_RESPIRATORY_GASEOUS_EXCHANGE(GO:0043576)	22	-0.340758	-1.10294	0.345029	0.483175	1	10079	tags=41%, list=25%, signal=54%
GROWTH_HORMONE_RECEPTOR_SIGNALING_PATHWAY(GO:0060396)	18	-0.343862	-1.10276	0.344554	0.483002	1	6856	tags=39%, list=17%, signal=47%
POSITIVE_REGULATION_OF_COAGULATION(GO:0050820)	26	-0.341637	-1.10238	0.333981	0.483131	1	2772	tags=23%, list=7%, signal=25%
DORSAL_SPINAL_CORD_DEVELOPMENT(GO:0021516)	20	-0.359375	-1.10217	0.326172	0.483004	1	6805	tags=25%, list=17%, signal=30%
REGULATION_OF_AMYLOID_PRECURSOR_PROTEIN_CATABOLIC_PROCESS(GO:1902991)	24	-0.338474	-1.10214	0.346076	0.48258	1	6519	tags=33%, list=16%, signal=40%
SPECIFICATION_OF_SYMMETRY(GO:0009799)	124	-0.232418	-1.10197	0.278243	0.482397	1	10741	tags=39%, list=26%, signal=52%
MUSCLE_TISSUE_MORPHOGENESIS(GO:0060415)	80	-0.250862	-1.10168	0.275574	0.482428	1	6932	tags=26%, list=17%, signal=32%
MELANOSOME_LOCALIZATION(GO:0032400)	25	-0.363165	-1.10167	0.338776	0.481966	1	3592	tags=28%, list=9%, signal=31%
PHOTORECEPTOR_CELL_DIFFERENTIATION(GO:0046530)	59	-0.273344	-1.10037	0.317907	0.483662	1	4552	tags=22%, list=11%, signal=25%
POTASSIUM_ION_ANTIPORTER_ACTIVITY(GO:0022821)	16	-0.386346	-1.09991	0.359756	0.483959	1	7376	tags=44%, list=18%, signal=53%
G-PROTEIN_COUPLED_PEPTIDE_RECEPTOR_ACTIVITY(GO:0008528)	134	-0.275562	-1.09988	0.319527	0.483537	1	10912	tags=41%, list=27%, signal=56%
MYOFILAMENT(GO:0036379)	31	-0.314831	-1.098	0.330724	0.486179	1	7536	tags=39%, list=19%, signal=47%
SOLUTE:CATION_SYMPORTER_ACTIVITY(GO:0015294)	94	-0.273238	-1.09781	0.33652	0.486016	1	5996	tags=29%, list=15%, signal=34%
HEME_METABOLIC_PROCESS(GO:0042168)	30	-0.315241	-1.09771	0.345776	0.48574	1	7139	tags=40%, list=18%, signal=48%
DICARBOXYLIC_ACID_TRANSPORT(GO:0006835)	88	-0.276578	-1.0976	0.322957	0.485461	1	6117	tags=26%, list=15%, signal=31%
SECRETION_BY_TISSUE(GO:0032941)	35	-0.326274	-1.0974	0.340509	0.485331	1	6988	tags=34%, list=17%, signal=41%
POSTSYNAPTIC_MEMBRANE_ORGANIZATION(GO:0001941)	36	-0.284287	-1.09728	0.332653	0.485056	1	4264	tags=25%, list=10%, signal=28%
INNER_EAR_RECEPTOR_CELL_DEVELOPMENT(GO:0060119)	44	-0.275841	-1.09714	0.330677	0.484836	1	11486	tags=39%, list=28%, signal=54%
RELAXATION_OF_CARDIAC_MUSCLE(GO:0055119)	17	-0.372878	-1.09701	0.344488	0.484598	1	7080	tags=41%, list=17%, signal=50%
REGULATION_OF_INCLUSION_BODY_ASSEMBLY(GO:0090083)	17	-0.385915	-1.09677	0.346614	0.484516	1	5266	tags=35%, list=13%, signal=41%
CELLULAR_MONOVALENT_INORGANIC_CATION_HOMEOSTASIS(GO:0030004)	89	-0.272603	-1.09668	0.331992	0.484184	1	7376	tags=31%, list=18%, signal=38%
ANDROGEN_METABOLIC_PROCESS(GO:0008209)	27	-0.31582	-1.09607	0.322519	0.484726	1	8296	tags=44%, list=20%, signal=56%
NEGATIVE_REGULATION_OF_CALCIUM_ION_TRANSMEMBRANE_TRANSPORTER_ACTIVITY(GO:1901020)	33	-0.287585	-1.09576	0.30608	0.484787	1	8056	tags=36%, list=20%, signal=45%
RESPONSE_TO_CAFFEINE(GO:0031000)	16	-0.341561	-1.09569	0.329389	0.484448	1	2646	tags=25%, list=7%, signal=27%
RESPONSE_TO_DIURETIC(GO:0036270)	16	-0.341561	-1.09569	0.329389	0.483989	1	2646	tags=25%, list=7%, signal=27%
CLATHRIN_COAT_ASSEMBLY(GO:0048268)	19	-0.336153	-1.09553	0.352342	0.483806	1	6640	tags=42%, list=16%, signal=50%
TETRAPYRROLE_BIOSYNTHETIC_PROCESS(GO:0033014)	29	-0.307928	-1.09473	0.325203	0.484652	1	7139	tags=38%, list=18%, signal=46%
AROMATIC_AMINO_ACID_FAMILY_METABOLIC_PROCESS(GO:0009072)	28	-0.324023	-1.09353	0.343137	0.48615	1	8045	tags=36%, list=20%, signal=45%
CAMP-MEDIATED_SIGNALING(GO:0019933)	167	-0.252309	-1.09313	0.307847	0.486336	1	8759	tags=30%, list=22%, signal=38%
ADRENAL_GLAND_DEVELOPMENT(GO:0030325)	24	-0.313261	-1.09298	0.296443	0.486135	1	8098	tags=42%, list=20%, signal=52%
DEOXYRIBOSE_PHOSPHATE_CATABOLIC_PROCESS(GO:0046386)	20	-0.360763	-1.09282	0.357853	0.485911	1	4343	tags=30%, list=11%, signal=34%
CAMP_BINDING(GO:0030552)	22	-0.333398	-1.09279	0.348425	0.485513	1	5631	tags=23%, list=14%, signal=26%
DENSE_CORE_GRANULE(GO:0031045)	17	-0.336592	-1.09274	0.332054	0.485146	1	5693	tags=35%, list=14%, signal=41%
SARCOPLASMIC_RETICULUM(GO:0016529)	66	-0.28101	-1.09229	0.331384	0.48547	1	6157	tags=29%, list=15%, signal=34%
DETERMINATION_OF_LEFT/RIGHT_SYMMETRY(GO:0007368)	115	-0.228601	-1.09173	0.297131	0.485912	1	10741	tags=39%, list=26%, signal=53%
HEME_BIOSYNTHETIC_PROCESS(GO:0006783)	22	-0.327149	-1.09158	0.347107	0.485694	1	7139	tags=45%, list=18%, signal=55%
REGULATION_OF_MEMBRANE_POTENTIAL(GO:0042391)	412	-0.218685	-1.09042	0.300195	0.487159	1	8648	tags=28%, list=21%, signal=36%
INNER_MITOCHONDRIAL_MEMBRANE_PROTEIN_COMPLEX(GO:0098800)	142	-0.3795	-1.08995	0.374257	0.48747	1	10834	tags=42%, list=27%, signal=57%
POSITIVE_REGULATION_OF_MRNA_SPLICING,_VIA_SPLICEOSOME(GO:0048026)	19	-0.324812	-1.08982	0.343313	0.487216	1	7151	tags=32%, list=18%, signal=38%
PHOSPHOTRANSFERASE_ACTIVITY,_PHOSPHATE_GROUP_AS_ACCEPTOR(GO:0016776)	39	-0.278656	-1.08969	0.331942	0.486975	1	8417	tags=31%, list=21%, signal=39%
ORGANIC_HYDROXY_COMPOUND_CATABOLIC_PROCESS(GO:1901616)	68	-0.268516	-1.08964	0.320236	0.486602	1	4298	tags=21%, list=11%, signal=23%
DELAYED_RECTIFIER_POTASSIUM_CHANNEL_ACTIVITY(GO:0005251)	27	-0.324137	-1.08952	0.359223	0.486343	1	9239	tags=37%, list=23%, signal=48%
NEGATIVE_REGULATION_OF_ATPASE_ACTIVITY(GO:0032780)	16	-0.337507	-1.08885	0.323045	0.486968	1	5963	tags=38%, list=15%, signal=44%
POLYSOME(GO:0005844)	74	-0.335505	-1.08798	0.375	0.487984	1	4757	tags=32%, list=12%, signal=37%
ATPASE_DEPENDENT_TRANSMEMBRANE_TRANSPORT_COMPLEX(GO:0098533)	22	-0.396481	-1.08693	0.371916	0.489245	1	7777	tags=41%, list=19%, signal=51%
PYRIMIDINE_NUCLEOSIDE_MONOPHOSPHATE_METABOLIC_PROCESS(GO:0009129)	17	-0.376594	-1.08679	0.347409	0.489009	1	4343	tags=35%, list=11%, signal=40%
SOMITE_DEVELOPMENT(GO:0061053)	92	-0.235671	-1.08647	0.318182	0.489074	1	4841	tags=18%, list=12%, signal=21%
FIBROBLAST_GROWTH_FACTOR_BINDING(GO:0017134)	23	-0.287527	-1.08579	0.329918	0.489768	1	2607	tags=13%, list=6%, signal=14%
ORGANIC_ACID:SODIUM_SYMPORTER_ACTIVITY(GO:0005343)	26	-0.364104	-1.08569	0.357564	0.489498	1	5132	tags=31%, list=13%, signal=35%
REGULATION_OF_STRIATED_MUSCLE_CONTRACTION(GO:0006942)	86	-0.267678	-1.08558	0.339181	0.48921	1	8450	tags=36%, list=21%, signal=45%
CORTICOSTEROID_HORMONE_SECRETION(GO:0035930)	17	-0.386263	-1.08461	0.378846	0.490343	1	12670	tags=47%, list=31%, signal=68%
DETECTION_OF_CHEMICAL_STIMULUS_INVOLVED_IN_SENSORY_PERCEPTION(GO:0050907)	176	-0.286909	-1.08445	0.36381	0.490161	1	17670	tags=56%, list=43%, signal=98%
MELANOCYTE_DIFFERENTIATION(GO:0030318)	24	-0.341828	-1.0838	0.354251	0.490761	1	6218	tags=38%, list=15%, signal=44%
POSITIVE_REGULATION_OF_RNA_SPLICING(GO:0033120)	33	-0.288881	-1.0838	0.362705	0.490319	1	7151	tags=30%, list=18%, signal=37%
CELL_COMMUNICATION_BY_ELECTRICAL_COUPLING(GO:0010644)	30	-0.294002	-1.08367	0.361377	0.490089	1	7080	tags=37%, list=17%, signal=44%
REGIONALIZATION(GO:0003002)	330	-0.231633	-1.08309	0.329268	0.490593	1	10662	tags=32%, list=26%, signal=43%
CATENIN_COMPLEX(GO:0016342)	27	-0.307983	-1.08285	0.350775	0.490547	1	7377	tags=33%, list=18%, signal=41%
CYCLIC_NUCLEOTIDE_BINDING(GO:0030551)	35	-0.296245	-1.08177	0.347561	0.491879	1	5957	tags=23%, list=15%, signal=27%
NEGATIVE_REGULATION_OF_SMOOTH_MUSCLE_CELL_DIFFERENTIATION(GO:0051151)	21	-0.31446	-1.0817	0.361493	0.49154	1	753	tags=14%, list=2%, signal=15%
AXON_REGENERATION(GO:0031103)	44	-0.277694	-1.08164	0.32681	0.491194	1	1448	tags=14%, list=4%, signal=14%
ASPARTATE_FAMILY_AMINO_ACID_CATABOLIC_PROCESS(GO:0009068)	19	-0.352637	-1.08156	0.369942	0.490889	1	10808	tags=53%, list=27%, signal=72%
REGULATION_OF_BLOOD_PRESSURE(GO:0008217)	172	-0.248881	-1.08147	0.326886	0.490593	1	8777	tags=31%, list=22%, signal=40%
SPERM_MIDPIECE(GO:0097225)	20	-0.338294	-1.08136	0.371154	0.490334	1	13758	tags=60%, list=34%, signal=91%
CELL_FATE_DETERMINATION(GO:0001709)	40	-0.315332	-1.07984	0.352826	0.492333	1	8097	tags=33%, list=20%, signal=41%
REGULATION_OF_CELLULAR_RESPONSE_TO_INSULIN_STIMULUS(GO:1900076)	75	-0.263511	-1.07952	0.362035	0.492404	1	5462	tags=21%, list=13%, signal=25%
SKELETAL_MYOFIBRIL_ASSEMBLY(GO:0014866)	16	-0.40004	-1.079	0.364173	0.492808	1	13727	tags=56%, list=34%, signal=85%
PHOSPHATIDYLINOSITOL-MEDIATED_SIGNALING(GO:0048015)	160	-0.250087	-1.07894	0.326613	0.492458	1	5205	tags=21%, list=13%, signal=24%
POSITIVE_REGULATION_OF_CAMP-MEDIATED_SIGNALING(GO:0043950)	27	-0.315858	-1.07854	0.348162	0.49263	1	9338	tags=33%, list=23%, signal=43%
MONOCARBOXYLIC_ACID_TRANSPORT(GO:0015718)	153	-0.251101	-1.07846	0.340426	0.492317	1	6099	tags=25%, list=15%, signal=30%
GATED_CHANNEL_ACTIVITY(GO:0022836)	339	-0.234581	-1.0784	0.324272	0.491965	1	8632	tags=27%, list=21%, signal=35%
VASCULAR_ENDOTHELIAL_GROWTH_FACTOR_SIGNALING_PATHWAY(GO:0038084)	40	-0.28233	-1.0779	0.357576	0.492334	1	5071	tags=28%, list=12%, signal=31%
SYNAPSIS(GO:0007129)	47	-0.280992	-1.07745	0.35102	0.492597	1	11582	tags=49%, list=29%, signal=68%
LATERAL_MESODERM_DEVELOPMENT(GO:0048368)	15	-0.360507	-1.07703	0.36646	0.492788	1	6601	tags=33%, list=16%, signal=40%
REGULATION_OF_SYNAPTIC_TRANSMISSION,_GABAERGIC(GO:0032228)	31	-0.315895	-1.07681	0.363281	0.492717	1	8745	tags=39%, list=22%, signal=49%
REGULATION_OF_NMDA_RECEPTOR_ACTIVITY(GO:2000310)	20	-0.351384	-1.07587	0.352113	0.493789	1	5193	tags=35%, list=13%, signal=40%
LABYRINTHINE_LAYER_DEVELOPMENT(GO:0060711)	47	-0.292658	-1.07465	0.37	0.495299	1	3786	tags=21%, list=9%, signal=23%
CORECEPTOR_ACTIVITY(GO:0015026)	39	-0.322271	-1.0745	0.379798	0.495096	1	4841	tags=28%, list=12%, signal=32%
INORGANIC_ANION_EXCHANGER_ACTIVITY(GO:0005452)	15	-0.348861	-1.07438	0.344969	0.494851	1	6963	tags=40%, list=17%, signal=48%
CIS-GOLGI_NETWORK(GO:0005801)	62	-0.264428	-1.07372	0.361225	0.495494	1	5699	tags=23%, list=14%, signal=26%
PHOSPHATIDYLINOSITOL_3-KINASE_SIGNALING(GO:0014065)	133	-0.252804	-1.07258	0.348515	0.496946	1	5205	tags=23%, list=13%, signal=26%
RAS_GUANYL-NUCLEOTIDE_EXCHANGE_FACTOR_ACTIVITY(GO:0005088)	250	-0.22953	-1.07164	0.334021	0.498034	1	5724	tags=20%, list=14%, signal=23%
CILIARY_BASE(GO:0097546)	33	-0.309878	-1.07159	0.378819	0.497661	1	7956	tags=39%, list=20%, signal=49%
ION_GATED_CHANNEL_ACTIVITY(GO:0022839)	331	-0.232642	-1.0708	0.341651	0.498501	1	8632	tags=27%, list=21%, signal=35%
PATTERN_BINDING(GO:0001871)	23	-0.331977	-1.07053	0.379377	0.498532	1	6295	tags=30%, list=15%, signal=36%
POLYSACCHARIDE_BINDING(GO:0030247)	23	-0.331977	-1.07053	0.379377	0.498086	1	6295	tags=30%, list=15%, signal=36%
RECEPTOR_INHIBITOR_ACTIVITY(GO:0030547)	29	-0.305419	-1.07022	0.354709	0.498143	1	4857	tags=28%, list=12%, signal=31%
AMINO_ACID_BINDING(GO:0016597)	61	-0.236316	-1.06978	0.326653	0.498418	1	8450	tags=31%, list=21%, signal=39%
NEGATIVE_REGULATION_OF_PROTEIN_OLIGOMERIZATION(GO:0032460)	15	-0.355399	-1.06967	0.372277	0.498167	1	3598	tags=27%, list=9%, signal=29%
RESPONSE_TO_AXON_INJURY(GO:0048678)	68	-0.251228	-1.06882	0.335317	0.49912	1	8236	tags=32%, list=20%, signal=41%
HEXOSE_TRANSMEMBRANE_TRANSPORTER_ACTIVITY(GO:0015149)	20	-0.343943	-1.06868	0.364729	0.498904	1	8320	tags=40%, list=20%, signal=50%
GOLGI_TO_ENDOSOME_TRANSPORT(GO:0006895)	18	-0.335174	-1.06863	0.395876	0.498534	1	10868	tags=56%, list=27%, signal=76%
LONG-TERM_SYNAPTIC_POTENTIATION(GO:0060291)	77	-0.252237	-1.06841	0.324597	0.498463	1	8478	tags=32%, list=21%, signal=41%
INTRINSIC_COMPONENT_OF_PLASMA_MEMBRANE(GO:0031226)	1594	-0.220828	-1.06835	0.340594	0.498111	1	7587	tags=25%, list=19%, signal=29%
G-PROTEIN_COUPLED_RECEPTOR_ACTIVITY(GO:0004930)	532	-0.234762	-1.06737	0.338403	0.499271	1	13013	tags=38%, list=32%, signal=55%
PHOSPHATIDYLETHANOLAMINE_METABOLIC_PROCESS(GO:0046337)	19	-0.339728	-1.06718	0.396728	0.499131	1	6434	tags=26%, list=16%, signal=31%
SENSORY_PERCEPTION(GO:0007600)	648	-0.220076	-1.06696	0.32	0.499034	1	11403	tags=32%, list=28%, signal=43%
RENAL_TUBULE_DEVELOPMENT(GO:0061326)	92	-0.258332	-1.06673	0.385081	0.498973	1	3166	tags=17%, list=8%, signal=19%
SKELETAL_MUSCLE_FIBER_DEVELOPMENT(GO:0048741)	34	-0.29333	-1.06636	0.345029	0.499136	1	3009	tags=18%, list=7%, signal=19%
RENAL_FILTRATION(GO:0097205)	21	-0.356621	-1.06612	0.358566	0.499094	1	5836	tags=38%, list=14%, signal=44%
ENDOPEPTIDASE_REGULATOR_ACTIVITY(GO:0061135)	165	-0.26572	-1.06578	0.35098	0.499199	1	5798	tags=24%, list=14%, signal=27%
NERVOUS_SYSTEM_PROCESS(GO:0050877)	1044	-0.212297	-1.06559	0.312261	0.49908	1	9717	tags=28%, list=24%, signal=36%
PURINE_NUCLEOTIDE_TRANSPORT(GO:0015865)	15	-0.33627	-1.06445	0.380952	0.50047	1	5024	tags=33%, list=12%, signal=38%
HIGH-DENSITY_LIPOPROTEIN_PARTICLE(GO:0034364)	23	-0.35445	-1.06365	0.384466	0.501338	1	3141	tags=17%, list=8%, signal=19%
REGULATION_OF_SYNAPSE_ASSEMBLY(GO:0051963)	97	-0.253644	-1.06232	0.346535	0.503027	1	8297	tags=32%, list=20%, signal=40%
REGULATION_OF_PHOSPHOLIPASE_ACTIVITY(GO:0010517)	68	-0.272233	-1.06218	0.367906	0.502808	1	7691	tags=32%, list=19%, signal=40%
METALLOENDOPEPTIDASE_INHIBITOR_ACTIVITY(GO:0008191)	16	-0.371422	-1.06181	0.391566	0.502965	1	5467	tags=31%, list=13%, signal=36%
HINDLIMB_MORPHOGENESIS(GO:0035137)	35	-0.263762	-1.06088	0.375	0.504047	1	9713	tags=37%, list=24%, signal=49%
POLY-PYRIMIDINE_TRACT_BINDING(GO:0008187)	32	-0.312239	-1.06063	0.39479	0.504014	1	3181	tags=22%, list=8%, signal=24%
SECONDARY_PALATE_DEVELOPMENT(GO:0062009)	23	-0.321801	-1.06023	0.385396	0.504231	1	6728	tags=30%, list=17%, signal=36%
PARAXIAL_MESODERM_DEVELOPMENT(GO:0048339)	19	-0.353127	-1.06017	0.391129	0.503884	1	7443	tags=37%, list=18%, signal=45%
HAIR_CELL_DIFFERENTIATION(GO:0035315)	40	-0.292504	-1.06017	0.386719	0.503445	1	5184	tags=23%, list=13%, signal=26%
OXIDATIVE_PHOSPHORYLATION(GO:0006119)	123	-0.358179	-1.05964	0.402724	0.503866	1	9127	tags=40%, list=22%, signal=51%
3'-UTR-MEDIATED_MRNA_DESTABILIZATION(GO:0061158)	15	-0.381612	-1.05911	0.400818	0.504296	1	7094	tags=33%, list=17%, signal=40%
PHOSPHOLIPASE_A2_ACTIVITY(GO:0004623)	34	-0.311198	-1.05839	0.374761	0.505065	1	3397	tags=18%, list=8%, signal=19%
MITOCHONDRIAL_MEMBRANE_PART(GO:0044455)	231	-0.312256	-1.05818	0.39604	0.504947	1	9898	tags=37%, list=24%, signal=48%
LIPOXYGENASE_PATHWAY(GO:0019372)	15	-0.397301	-1.05781	0.390625	0.505128	1	9883	tags=40%, list=24%, signal=53%
VENTRICULAR_SEPTUM_MORPHOGENESIS(GO:0060412)	42	-0.282654	-1.05781	0.376258	0.50469	1	6728	tags=29%, list=17%, signal=34%
REGULATION_OF_HIGH_VOLTAGE-GATED_CALCIUM_CHANNEL_ACTIVITY(GO:1901841)	16	-0.354767	-1.05766	0.380478	0.504464	1	6172	tags=25%, list=15%, signal=29%
PHOSPHATIDYLETHANOLAMINE_ACYL-CHAIN_REMODELING(GO:0036152)	26	-0.353069	-1.05734	0.389105	0.50456	1	6067	tags=27%, list=15%, signal=32%
AXONEME_ASSEMBLY(GO:0035082)	61	-0.292929	-1.05722	0.388446	0.504314	1	11785	tags=43%, list=29%, signal=60%
BLOOD_MICROPARTICLE(GO:0072562)	130	-0.289662	-1.05678	0.388462	0.504573	1	9570	tags=35%, list=24%, signal=46%
ENDOCRINE_SYSTEM_DEVELOPMENT(GO:0035270)	129	-0.234661	-1.05636	0.336673	0.504827	1	8136	tags=28%, list=20%, signal=35%
AMYLOID-BETA_METABOLIC_PROCESS(GO:0050435)	36	-0.306305	-1.05622	0.404908	0.50463	1	6519	tags=25%, list=16%, signal=30%
INTRINSIC_COMPONENT_OF_MITOCHONDRIAL_OUTER_MEMBRANE(GO:0031306)	21	-0.293495	-1.05552	0.365854	0.505356	1	5176	tags=29%, list=13%, signal=33%
ACTIVATION_OF_PHOSPHOLIPASE_C_ACTIVITY(GO:0007202)	29	-0.350639	-1.05548	0.396378	0.504996	1	12315	tags=52%, list=30%, signal=74%
COMPLEMENT_ACTIVATION,_CLASSICAL_PATHWAY(GO:0006958)	89	-0.387405	-1.0553	0.447732	0.504841	1	17105	tags=57%, list=42%, signal=99%
MITOPHAGY(GO:0000423)	20	-0.326997	-1.05489	0.39207	0.505096	1	2580	tags=20%, list=6%, signal=21%
SENSORY_PERCEPTION_OF_CHEMICAL_STIMULUS(GO:0007606)	223	-0.266567	-1.0548	0.389313	0.504825	1	17825	tags=55%, list=44%, signal=97%
REGULATION_OF_MYOBLAST_DIFFERENTIATION(GO:0045661)	52	-0.284305	-1.05454	0.390244	0.504846	1	4227	tags=23%, list=10%, signal=26%
DETERMINATION_OF_BILATERAL_SYMMETRY(GO:0009855)	123	-0.222082	-1.05452	0.330561	0.504441	1	10741	tags=38%, list=26%, signal=52%
RESPONSE_TO_FOOD(GO:0032094)	35	-0.272768	-1.05369	0.354331	0.505334	1	3371	tags=20%, list=8%, signal=22%
MEDIATOR_COMPLEX(GO:0016592)	35	-0.2767	-1.05293	0.393684	0.506105	1	3219	tags=17%, list=8%, signal=19%
ALCOHOL_BINDING(GO:0043178)	79	-0.229565	-1.05123	0.378218	0.508446	1	3144	tags=15%, list=8%, signal=16%
NUCLEOTIDASE_ACTIVITY(GO:0008252)	15	-0.360623	-1.05053	0.376258	0.509184	1	5945	tags=27%, list=15%, signal=31%
RNA_CAP_BINDING_COMPLEX(GO:0034518)	15	-0.372563	-1.05033	0.40668	0.509062	1	2822	tags=20%, list=7%, signal=21%
CARBOHYDRATE_TRANSMEMBRANE_TRANSPORTER_ACTIVITY(GO:0015144)	35	-0.302308	-1.04985	0.408644	0.509389	1	8375	tags=40%, list=21%, signal=50%
BRANCHING_INVOLVED_IN_URETERIC_BUD_MORPHOGENESIS(GO:0001658)	57	-0.272996	-1.04949	0.389691	0.509566	1	8056	tags=32%, list=20%, signal=39%
INTEGRAL_COMPONENT_OF_MITOCHONDRIAL_INNER_MEMBRANE(GO:0031305)	43	-0.295835	-1.04949	0.402321	0.509132	1	2535	tags=16%, list=6%, signal=17%
INTRINSIC_COMPONENT_OF_MITOCHONDRIAL_INNER_MEMBRANE(GO:0031304)	43	-0.295835	-1.04949	0.402321	0.508697	1	2535	tags=16%, list=6%, signal=17%
POSITIVE_REGULATION_OF_PHOSPHATIDYLINOSITOL_3-KINASE_SIGNALING(GO:0014068)	69	-0.271443	-1.04944	0.382	0.508338	1	6499	tags=30%, list=16%, signal=36%
NEURON_PROJECTION_MEMBRANE(GO:0032589)	58	-0.292186	-1.04899	0.384774	0.508603	1	6013	tags=24%, list=15%, signal=28%
POSITIVE_REGULATION_OF_ACTIVATED_T_CELL_PROLIFERATION(GO:0042104)	24	-0.328278	-1.04888	0.386408	0.508351	1	6892	tags=38%, list=17%, signal=45%
POSITIVE_REGULATION_OF_BLOOD_VESSEL_DIAMETER(GO:0097755)	56	-0.272602	-1.04837	0.362919	0.508742	1	8659	tags=36%, list=21%, signal=45%
CATECHOLAMINE_UPTAKE(GO:0090493)	16	-0.329741	-1.04801	0.398467	0.508907	1	2970	tags=25%, list=7%, signal=27%
NEGATIVE_REGULATION_OF_LEUKOCYTE_CHEMOTAXIS(GO:0002689)	16	-0.383855	-1.04635	0.40396	0.511105	1	4835	tags=31%, list=12%, signal=35%
NEGATIVE_REGULATION_OF_ACTIN_FILAMENT_BUNDLE_ASSEMBLY(GO:0032232)	25	-0.291246	-1.04619	0.397206	0.510967	1	6532	tags=28%, list=16%, signal=33%
FIBROBLAST_GROWTH_FACTOR_RECEPTOR_BINDING(GO:0005104)	25	-0.326904	-1.04579	0.379447	0.511185	1	10460	tags=52%, list=26%, signal=70%
REGULATION_OF_FLAGELLATED_SPERM_MOTILITY(GO:1901317)	16	-0.340539	-1.04554	0.397313	0.511143	1	4806	tags=25%, list=12%, signal=28%
UNSATURATED_FATTY_ACID_METABOLIC_PROCESS(GO:0033559)	98	-0.256055	-1.04536	0.408624	0.511024	1	6380	tags=28%, list=16%, signal=33%
EMBRYONIC_DIGESTIVE_TRACT_DEVELOPMENT(GO:0048566)	33	-0.284462	-1.04467	0.386831	0.511676	1	7086	tags=30%, list=17%, signal=37%
URONIC_ACID_METABOLIC_PROCESS(GO:0006063)	15	-0.383821	-1.0443	0.386454	0.511849	1	10000	tags=47%, list=25%, signal=62%
GLUCURONATE_METABOLIC_PROCESS(GO:0019585)	15	-0.383821	-1.0443	0.386454	0.511416	1	10000	tags=47%, list=25%, signal=62%
REGULATION_OF_PROTEIN_LOCALIZATION_TO_SYNAPSE(GO:1902473)	15	-0.364737	-1.04422	0.392996	0.511118	1	7058	tags=27%, list=17%, signal=32%
T-TUBULE(GO:0030315)	51	-0.257524	-1.04403	0.38403	0.510987	1	4390	tags=20%, list=11%, signal=22%
DIGESTIVE_SYSTEM_PROCESS(GO:0022600)	89	-0.27029	-1.0434	0.382239	0.511568	1	8554	tags=36%, list=21%, signal=45%
CARTILAGE_CONDENSATION(GO:0001502)	17	-0.358193	-1.04324	0.412602	0.511415	1	8416	tags=41%, list=21%, signal=52%
ARACHIDONIC_ACID_SECRETION(GO:0050482)	29	-0.322596	-1.04279	0.401174	0.511685	1	3397	tags=17%, list=8%, signal=19%
ARACHIDONATE_TRANSPORT(GO:1903963)	29	-0.322596	-1.04279	0.401174	0.511255	1	3397	tags=17%, list=8%, signal=19%
REGULATION_OF_SKELETAL_MUSCLE_CELL_DIFFERENTIATION(GO:2001014)	19	-0.329271	-1.04192	0.410156	0.512212	1	7858	tags=42%, list=19%, signal=52%
COFACTOR_CATABOLIC_PROCESS(GO:0051187)	62	-0.252371	-1.0413	0.378327	0.512795	1	9289	tags=39%, list=23%, signal=50%
LIPOPOLYSACCHARIDE_BINDING(GO:0001530)	29	-0.305963	-1.04118	0.394118	0.512562	1	4371	tags=24%, list=11%, signal=27%
TRANSFERASE_ACTIVITY,_TRANSFERRING_SULFUR-CONTAINING_GROUPS(GO:0016782)	72	-0.268603	-1.04035	0.391732	0.51348	1	3968	tags=19%, list=10%, signal=22%
PYRIMIDINE_NUCLEOSIDE_TRIPHOSPHATE_METABOLIC_PROCESS(GO:0009147)	22	-0.343495	-1.03994	0.40159	0.513709	1	4355	tags=32%, list=11%, signal=36%
INTEGRAL_COMPONENT_OF_PLASMA_MEMBRANE(GO:0005887)	1522	-0.216515	-1.03985	0.39479	0.513456	1	7587	tags=25%, list=19%, signal=29%
FOREBRAIN_REGIONALIZATION(GO:0021871)	23	-0.319661	-1.03958	0.398095	0.513468	1	12759	tags=43%, list=31%, signal=63%
NEGATIVE_REGULATION_OF_FIBROBLAST_PROLIFERATION(GO:0048147)	29	-0.264219	-1.0392	0.390716	0.513643	1	4578	tags=21%, list=11%, signal=23%
PIGMENT_GRANULE_TRANSPORT(GO:0051904)	23	-0.340978	-1.03892	0.401198	0.513657	1	3433	tags=26%, list=8%, signal=28%
VOLTAGE-GATED_CALCIUM_CHANNEL_ACTIVITY(GO:0005245)	42	-0.297484	-1.0388	0.417647	0.513448	1	4340	tags=21%, list=11%, signal=24%
ADENYLATE_CYCLASE-ACTIVATING_G-PROTEIN_COUPLED_RECEPTOR_SIGNALING_PATHWAY(GO:0007189)	122	-0.248102	-1.03812	0.386454	0.514104	1	8450	tags=29%, list=21%, signal=36%
EMBRYONIC_FORELIMB_MORPHOGENESIS(GO:0035115)	33	-0.270974	-1.03752	0.39596	0.514635	1	8322	tags=33%, list=20%, signal=42%
NEGATIVE_REGULATION_OF_SYSTEMIC_ARTERIAL_BLOOD_PRESSURE(GO:0003085)	17	-0.327957	-1.03702	0.414201	0.515019	1	8327	tags=41%, list=20%, signal=52%
RESPONSE_TO_ACIDIC_PH(GO:0010447)	23	-0.307029	-1.03642	0.412791	0.515555	1	4326	tags=26%, list=11%, signal=29%
CHEMOKINE_RECEPTOR_ACTIVITY(GO:0004950)	25	-0.365139	-1.0364	0.40748	0.515145	1	3524	tags=24%, list=9%, signal=26%
G-PROTEIN_COUPLED_CHEMOATTRACTANT_RECEPTOR_ACTIVITY(GO:0001637)	25	-0.365139	-1.0364	0.40748	0.514717	1	3524	tags=24%, list=9%, signal=26%
ACID_SECRETION(GO:0046717)	113	-0.266426	-1.03622	0.411647	0.514608	1	6859	tags=25%, list=17%, signal=30%
RESPONSE_TO_IRON_ION(GO:0010039)	32	-0.29214	-1.03592	0.423221	0.514682	1	5307	tags=28%, list=13%, signal=32%
MYOTUBE_CELL_DEVELOPMENT(GO:0014904)	38	-0.284535	-1.03439	0.396975	0.51675	1	7371	tags=29%, list=18%, signal=35%
MELANOSOME_TRANSPORT(GO:0032402)	22	-0.346701	-1.03436	0.416667	0.516372	1	3433	tags=27%, list=8%, signal=30%
SEGMENTATION(GO:0035282)	101	-0.2273	-1.03316	0.402367	0.517947	1	2911	tags=14%, list=7%, signal=15%
MACROMOLECULE_TRANSMEMBRANE_TRANSPORTER_ACTIVITY(GO:0022884)	22	-0.335489	-1.03312	0.413043	0.517582	1	5176	tags=27%, list=13%, signal=31%
REGULATION_OF_LIPASE_ACTIVITY(GO:0060191)	93	-0.245041	-1.0331	0.404297	0.517184	1	7691	tags=29%, list=19%, signal=36%
PRESYNAPSE_ASSEMBLY(GO:0099054)	35	-0.28556	-1.03299	0.419679	0.516943	1	5750	tags=26%, list=14%, signal=30%
PHOSPHATIDYLINOSITOL_ACYL-CHAIN_REMODELING(GO:0036149)	17	-0.365931	-1.03112	0.42803	0.519544	1	2515	tags=18%, list=6%, signal=19%
NEGATIVE_REGULATION_OF_NEUROTRANSMITTER_TRANSPORT(GO:0051589)	22	-0.358828	-1.03103	0.446602	0.51926	1	8450	tags=50%, list=21%, signal=63%
POSITIVE_REGULATION_OF_NUCLEOTIDE_BIOSYNTHETIC_PROCESS(GO:0030810)	46	-0.275203	-1.02974	0.413861	0.520967	1	8450	tags=33%, list=21%, signal=41%
POSITIVE_REGULATION_OF_PURINE_NUCLEOTIDE_BIOSYNTHETIC_PROCESS(GO:1900373)	46	-0.275203	-1.02974	0.413861	0.520539	1	8450	tags=33%, list=21%, signal=41%
IMMUNOGLOBULIN_COMPLEX,_CIRCULATING(GO:0042571)	35	-0.458153	-1.02961	0.501002	0.520315	1	17464	tags=71%, list=43%, signal=125%
KIDNEY_MORPHOGENESIS(GO:0060993)	91	-0.240689	-1.02956	0.406375	0.519964	1	6728	tags=25%, list=17%, signal=30%
NUCLEOTIDE-EXCISION_REPAIR,_DNA_DAMAGE_RECOGNITION(GO:0000715)	23	-0.353483	-1.02871	0.444227	0.520904	1	6490	tags=26%, list=16%, signal=31%
ION_ANTIPORTER_ACTIVITY(GO:0099516)	59	-0.262144	-1.02844	0.416335	0.520939	1	7376	tags=29%, list=18%, signal=35%
ZYMOGEN_GRANULE(GO:0042588)	15	-0.341629	-1.02831	0.414433	0.520696	1	3398	tags=20%, list=8%, signal=22%
REGULATION_OF_CORTICOSTEROID_HORMONE_SECRETION(GO:2000846)	16	-0.368074	-1.02812	0.454894	0.520574	1	1259	tags=13%, list=3%, signal=13%
PROTON_TRANSMEMBRANE_TRANSPORTER_ACTIVITY(GO:0015078)	127	-0.248906	-1.02737	0.393411	0.52139	1	9925	tags=37%, list=24%, signal=49%
LACTATE_METABOLIC_PROCESS(GO:0006089)	15	-0.346858	-1.02727	0.423459	0.521099	1	11205	tags=60%, list=28%, signal=83%
HAIR_FOLLICLE_MORPHOGENESIS(GO:0031069)	25	-0.302055	-1.02722	0.441459	0.520765	1	10460	tags=48%, list=26%, signal=65%
SULFUR_COMPOUND_TRANSMEMBRANE_TRANSPORTER_ACTIVITY(GO:1901682)	37	-0.288446	-1.02594	0.429644	0.522384	1	5132	tags=30%, list=13%, signal=34%
CYTOSOLIC_PART(GO:0044445)	238	-0.303404	-1.02556	0.411881	0.522577	1	6668	tags=33%, list=16%, signal=39%
NEGATIVE_REGULATION_OF_FATTY_ACID_BIOSYNTHETIC_PROCESS(GO:0045717)	18	-0.322562	-1.02515	0.435052	0.522786	1	5864	tags=33%, list=14%, signal=39%
LYMPHANGIOGENESIS(GO:0001946)	16	-0.335273	-1.02489	0.436759	0.522773	1	8862	tags=44%, list=22%, signal=56%
ACROSOMAL_VESICLE(GO:0001669)	100	-0.214078	-1.02434	0.386538	0.523265	1	9247	tags=29%, list=23%, signal=37%
DENDRITIC_CELL_CHEMOTAXIS(GO:0002407)	23	-0.345967	-1.02432	0.420118	0.522874	1	6701	tags=35%, list=16%, signal=42%
CYTOPLASMIC_TRANSLATION(GO:0002181)	90	-0.334025	-1.0242	0.470238	0.522663	1	5434	tags=34%, list=13%, signal=40%
ADENYLATE_CYCLASE-MODULATING_G-PROTEIN_COUPLED_RECEPTOR_SIGNALING_PATHWAY(GO:0007188)	198	-0.232885	-1.02384	0.40748	0.522798	1	8450	tags=28%, list=21%, signal=36%
POSITIVE_REGULATION_OF_CELLULAR_RESPONSE_TO_OXIDATIVE_STRESS(GO:1900409)	17	-0.333738	-1.02356	0.452869	0.522814	1	4806	tags=24%, list=12%, signal=27%
CELL_PROLIFERATION_IN_FOREBRAIN(GO:0021846)	26	-0.294069	-1.02302	0.403162	0.523261	1	11902	tags=50%, list=29%, signal=71%
RENAL_SODIUM_EXCRETION(GO:0035812)	21	-0.315042	-1.02267	0.430799	0.523393	1	5999	tags=33%, list=15%, signal=39%
VENTRICULAR_CARDIAC_MUSCLE_CELL_MEMBRANE_REPOLARIZATION(GO:0099625)	24	-0.314832	-1.02186	0.423892	0.524238	1	6859	tags=33%, list=17%, signal=40%
POSITIVE_REGULATION_OF_OXIDATIVE_STRESS-INDUCED_CELL_DEATH(GO:1903209)	15	-0.335152	-1.02182	0.428866	0.523874	1	4119	tags=20%, list=10%, signal=22%
PHAGOCYTOSIS,_RECOGNITION(GO:0006910)	47	-0.376023	-1.02164	0.465209	0.52372	1	17464	tags=64%, list=43%, signal=112%
PROTON_TRANSMEMBRANE_TRANSPORT(GO:1902600)	145	-0.252691	-1.0203	0.410506	0.525448	1	10419	tags=39%, list=26%, signal=52%
IONOTROPIC_GLUTAMATE_RECEPTOR_ACTIVITY(GO:0004970)	19	-0.347365	-1.01973	0.443015	0.525981	1	13463	tags=53%, list=33%, signal=79%
THYMIC_T_CELL_SELECTION(GO:0045061)	21	-0.37713	-1.01919	0.429752	0.526459	1	11752	tags=52%, list=29%, signal=74%
POSITIVE_REGULATION_OF_SYNAPSE_ASSEMBLY(GO:0051965)	66	-0.271196	-1.01889	0.436399	0.526496	1	8297	tags=32%, list=20%, signal=40%
DIGESTION(GO:0007586)	123	-0.253105	-1.01861	0.400391	0.526523	1	8585	tags=32%, list=21%, signal=40%
NEGATIVE_REGULATION_OF_DIGESTIVE_SYSTEM_PROCESS(GO:0060457)	16	-0.335407	-1.01818	0.430255	0.526772	1	7633	tags=31%, list=19%, signal=38%
REGULATION_OF_PH(GO:0006885)	81	-0.252781	-1.01755	0.411765	0.527391	1	6262	tags=28%, list=15%, signal=34%
POSITIVE_REGULATION_OF_MYOBLAST_DIFFERENTIATION(GO:0045663)	20	-0.336708	-1.01714	0.423387	0.527626	1	7371	tags=40%, list=18%, signal=49%
NEUROPEPTIDE_SIGNALING_PATHWAY(GO:0007218)	90	-0.246713	-1.01701	0.428571	0.527429	1	14041	tags=48%, list=35%, signal=73%
PHOSPHATIDYLETHANOLAMINE_BIOSYNTHETIC_PROCESS(GO:0006646)	15	-0.352694	-1.01624	0.435223	0.528192	1	4189	tags=20%, list=10%, signal=22%
STRUCTURAL_CONSTITUENT_OF_EYE_LENS(GO:0005212)	18	-0.368877	-1.01558	0.439072	0.528861	1	14067	tags=56%, list=35%, signal=85%
ARACHIDONIC_ACID_METABOLIC_PROCESS(GO:0019369)	49	-0.281212	-1.01533	0.440476	0.528865	1	6871	tags=29%, list=17%, signal=34%
CYTOKINE_BINDING(GO:0019955)	119	-0.270741	-1.0153	0.390946	0.528481	1	5655	tags=23%, list=14%, signal=26%
ICOSANOID_SECRETION(GO:0032309)	42	-0.298082	-1.0152	0.440079	0.528224	1	6099	tags=21%, list=15%, signal=25%
VENTRICULAR_SEPTUM_DEVELOPMENT(GO:0003281)	69	-0.241281	-1.01493	0.421569	0.528211	1	6932	tags=25%, list=17%, signal=30%
REGULATION_OF_GLUTAMATE_RECEPTOR_SIGNALING_PATHWAY(GO:1900449)	47	-0.289903	-1.01485	0.431138	0.527924	1	8228	tags=36%, list=20%, signal=45%
MAGNESIUM_ION_TRANSPORT(GO:0015693)	18	-0.344341	-1.01359	0.428862	0.529501	1	6346	tags=39%, list=16%, signal=46%
SKELETAL_MUSCLE_CELL_PROLIFERATION(GO:0014856)	15	-0.3429	-1.01332	0.448207	0.529511	1	6601	tags=33%, list=16%, signal=40%
PHOTORECEPTOR_INNER_SEGMENT(GO:0001917)	44	-0.26769	-1.01291	0.431953	0.52974	1	9638	tags=32%, list=24%, signal=42%
SYNAPTIC_TRANSMISSION,_CHOLINERGIC(GO:0007271)	30	-0.297779	-1.01214	0.42485	0.530546	1	3045	tags=17%, list=7%, signal=18%
REGULATION_OF_CIRCADIAN_SLEEP/WAKE_CYCLE(GO:0042749)	19	-0.322035	-1.01197	0.423372	0.530379	1	3165	tags=26%, list=8%, signal=29%
PYRIMIDINE_RIBONUCLEOSIDE_BIOSYNTHETIC_PROCESS(GO:0046132)	21	-0.320084	-1.01181	0.448485	0.530215	1	4355	tags=29%, list=11%, signal=32%
DITERPENOID_METABOLIC_PROCESS(GO:0016101)	85	-0.236874	-1.01108	0.416503	0.531015	1	8107	tags=29%, list=20%, signal=37%
PROSTATE_GLAND_EPITHELIUM_MORPHOGENESIS(GO:0060740)	26	-0.284454	-1.01069	0.43254	0.531219	1	10460	tags=42%, list=26%, signal=57%
GLUTAMATE_SECRETION(GO:0014047)	37	-0.311517	-1.009	0.442688	0.533555	1	8706	tags=32%, list=21%, signal=41%
ESTROGEN_METABOLIC_PROCESS(GO:0008210)	23	-0.29352	-1.00855	0.440613	0.533835	1	7808	tags=35%, list=19%, signal=43%
ICOSANOID_BIOSYNTHETIC_PROCESS(GO:0046456)	46	-0.296139	-1.00804	0.411877	0.53424	1	6067	tags=26%, list=15%, signal=31%
TRANSMEMBRANE_SIGNALING_RECEPTOR_ACTIVITY(GO:0004888)	932	-0.222478	-1.00681	0.405088	0.535768	1	8333	tags=24%, list=21%, signal=30%
C21-STEROID_HORMONE_BIOSYNTHETIC_PROCESS(GO:0006700)	23	-0.305081	-1.00607	0.446985	0.536529	1	669	tags=13%, list=2%, signal=13%
NEGATIVE_REGULATION_OF_CALCIUM_ION_TRANSMEMBRANE_TRANSPORT(GO:1903170)	37	-0.258125	-1.00534	0.44856	0.53729	1	7080	tags=32%, list=17%, signal=39%
FEEDING_BEHAVIOR(GO:0007631)	95	-0.215055	-1.00527	0.465209	0.536994	1	5456	tags=18%, list=13%, signal=21%
REGULATION_OF_INTRACELLULAR_PH(GO:0051453)	68	-0.258182	-1.00446	0.434263	0.537937	1	6262	tags=28%, list=15%, signal=33%
CONNEXIN_COMPLEX(GO:0005922)	21	-0.335307	-1.00334	0.46	0.539333	1	9452	tags=38%, list=23%, signal=50%
CELLULAR_RESPONSE_TO_CALCIUM_ION(GO:0071277)	80	-0.245702	-1.00277	0.452381	0.539844	1	8198	tags=31%, list=20%, signal=39%
EXTERNAL_SIDE_OF_PLASMA_MEMBRANE(GO:0009897)	318	-0.249888	-1.00239	0.440711	0.54002	1	6320	tags=22%, list=16%, signal=26%
ECTODERM_DEVELOPMENT(GO:0007398)	22	-0.30584	-1.00228	0.453831	0.539758	1	1497	tags=14%, list=4%, signal=14%
NEGATIVE_REGULATION_OF_OXIDOREDUCTASE_ACTIVITY(GO:0051354)	28	-0.29698	-1.0017	0.440476	0.540254	1	5422	tags=25%, list=13%, signal=29%
MEMBRANE_REPOLARIZATION_DURING_CARDIAC_MUSCLE_CELL_ACTION_POTENTIAL(GO:0086013)	21	-0.293965	-1.00101	0.44902	0.5409	1	5012	tags=29%, list=12%, signal=33%
MUSCLE_MYOSIN_COMPLEX(GO:0005859)	18	-0.338216	-1.00097	0.466038	0.54053	1	10790	tags=44%, list=27%, signal=60%
REGULATION_OF_GRANULOCYTE_CHEMOTAXIS(GO:0071622)	41	-0.324939	-1.00075	0.445736	0.540479	1	4837	tags=20%, list=12%, signal=22%
DOPAMINE_METABOLIC_PROCESS(GO:0042417)	36	-0.267689	-1.00075	0.433134	0.54006	1	12518	tags=50%, list=31%, signal=72%
REGULATION_OF_MACROPHAGE_DERIVED_FOAM_CELL_DIFFERENTIATION(GO:0010743)	28	-0.316999	-1.00048	0.440945	0.540056	1	3477	tags=21%, list=9%, signal=23%
ATRIAL_CARDIAC_MUSCLE_CELL_ACTION_POTENTIAL(GO:0086014)	19	-0.292816	-0.999696	0.468284	0.540922	1	7051	tags=37%, list=17%, signal=45%
ATRIAL_CARDIAC_MUSCLE_CELL_TO_AV_NODE_CELL_SIGNALING(GO:0086026)	19	-0.292816	-0.999696	0.468284	0.540501	1	7051	tags=37%, list=17%, signal=45%
ATRIAL_CARDIAC_MUSCLE_CELL_TO_AV_NODE_CELL_COMMUNICATION(GO:0086066)	19	-0.292816	-0.999696	0.468284	0.54008	1	7051	tags=37%, list=17%, signal=45%
GLYCOLIPID_BINDING(GO:0051861)	20	-0.325341	-0.998827	0.466281	0.541029	1	8198	tags=40%, list=20%, signal=50%
REGULATION_OF_RENAL_SYSTEM_PROCESS(GO:0098801)	33	-0.293487	-0.998575	0.470707	0.541019	1	5999	tags=30%, list=15%, signal=36%
DYNEIN_COMPLEX(GO:0030286)	47	-0.257896	-0.998394	0.45674	0.540877	1	11353	tags=40%, list=28%, signal=56%
POSITIVE_REGULATION_OF_PHOSPHOLIPASE_C_ACTIVITY(GO:0010863)	41	-0.299762	-0.997389	0.45102	0.542068	1	8296	tags=34%, list=20%, signal=43%
COMPLEMENT_ACTIVATION(GO:0006956)	121	-0.329004	-0.996312	0.491194	0.543418	1	12085	tags=40%, list=30%, signal=56%
CHLORIDE_TRANSMEMBRANE_TRANSPORTER_ACTIVITY(GO:0015108)	91	-0.268847	-0.99401	0.444227	0.546713	1	7587	tags=27%, list=19%, signal=34%
CATECHOLAMINE_SECRETION(GO:0050432)	57	-0.250039	-0.992732	0.474849	0.54837	1	7996	tags=28%, list=20%, signal=35%
DIENCEPHALON_DEVELOPMENT(GO:0021536)	76	-0.230698	-0.991753	0.458167	0.549537	1	11840	tags=37%, list=29%, signal=52%
MYOBLAST_PROLIFERATION(GO:0051450)	19	-0.327172	-0.991638	0.435701	0.549313	1	4601	tags=26%, list=11%, signal=30%
RETINA_MORPHOGENESIS_IN_CAMERA-TYPE_EYE(GO:0060042)	46	-0.266205	-0.990707	0.478814	0.550412	1	8915	tags=37%, list=22%, signal=47%
POSITIVE_REGULATION_OF_CIRCADIAN_RHYTHM(GO:0042753)	16	-0.322469	-0.989675	0.466667	0.551634	1	3165	tags=25%, list=8%, signal=27%
CELLULAR_RESPONSE_TO_GROWTH_HORMONE_STIMULUS(GO:0071378)	20	-0.291219	-0.989437	0.481038	0.551601	1	6856	tags=35%, list=17%, signal=42%
LEUKOTRIENE_METABOLIC_PROCESS(GO:0006691)	28	-0.298869	-0.989392	0.460227	0.551249	1	10721	tags=43%, list=26%, signal=58%
IMMUNOGLOBULIN_BINDING(GO:0019865)	21	-0.380975	-0.989223	0.465887	0.551103	1	7417	tags=29%, list=18%, signal=35%
EXON-EXON_JUNCTION_COMPLEX(GO:0035145)	19	-0.314409	-0.988386	0.463768	0.552024	1	2236	tags=11%, list=6%, signal=11%
LAMELLAR_BODY(GO:0042599)	17	-0.365945	-0.988351	0.467197	0.551653	1	7132	tags=35%, list=18%, signal=43%
REGULATION_OF_DOPAMINE_SECRETION(GO:0014059)	36	-0.256152	-0.987759	0.471513	0.552158	1	10877	tags=36%, list=27%, signal=49%
DOPAMINE_SECRETION(GO:0014046)	36	-0.256152	-0.987759	0.471513	0.551734	1	10877	tags=36%, list=27%, signal=49%
ACTININ_BINDING(GO:0042805)	41	-0.281321	-0.987534	0.469112	0.551655	1	8056	tags=37%, list=20%, signal=46%
POSITIVE_REGULATION_OF_VIRAL_RELEASE_FROM_HOST_CELL(GO:1902188)	15	-0.378424	-0.987285	0.461538	0.551636	1	9268	tags=40%, list=23%, signal=52%
VITAMIN_TRANSMEMBRANE_TRANSPORT(GO:0035461)	16	-0.332978	-0.986897	0.47166	0.551816	1	6932	tags=38%, list=17%, signal=45%
NEGATIVE_REGULATION_OF_MUSCLE_CONTRACTION(GO:0045932)	24	-0.314496	-0.986747	0.447791	0.551631	1	7080	tags=33%, list=17%, signal=40%
INORGANIC_ANION_TRANSMEMBRANE_TRANSPORT(GO:0098661)	107	-0.248564	-0.984896	0.44636	0.554161	1	7587	tags=27%, list=19%, signal=33%
PROSTATE_GLAND_MORPHOGENESIS(GO:0060512)	28	-0.273848	-0.984004	0.50308	0.55523	1	11171	tags=43%, list=27%, signal=59%
ARGININE_METABOLIC_PROCESS(GO:0006525)	20	-0.293498	-0.98329	0.496139	0.555966	1	8450	tags=40%, list=21%, signal=50%
COBALAMIN_METABOLIC_PROCESS(GO:0009235)	21	-0.261189	-0.982888	0.521654	0.55619	1	6013	tags=24%, list=15%, signal=28%
SIGNALING_RECEPTOR_ACTIVITY(GO:0038023)	1149	-0.211938	-0.981836	0.454365	0.557492	1	8333	tags=25%, list=21%, signal=30%
MOLECULAR_TRANSDUCER_ACTIVITY(GO:0060089)	1149	-0.211938	-0.981836	0.454365	0.557067	1	8333	tags=25%, list=21%, signal=30%
REGULATION_OF_VASCULAR_PERMEABILITY(GO:0043114)	32	-0.269504	-0.979933	0.492095	0.559714	1	6164	tags=28%, list=15%, signal=33%
PROTEIN-LIPID_COMPLEX_REMODELING(GO:0034368)	27	-0.305821	-0.979569	0.494048	0.559883	1	11813	tags=44%, list=29%, signal=63%
PLASMA_LIPOPROTEIN_PARTICLE_REMODELING(GO:0034369)	27	-0.305821	-0.979569	0.494048	0.559457	1	11813	tags=44%, list=29%, signal=63%
ANION:ANION_ANTIPORTER_ACTIVITY(GO:0015301)	31	-0.267181	-0.979517	0.485887	0.559113	1	5369	tags=23%, list=13%, signal=26%
CALCIUM_CHANNEL_REGULATOR_ACTIVITY(GO:0005246)	43	-0.250764	-0.979324	0.491159	0.559013	1	10485	tags=42%, list=26%, signal=56%
REGULATION_OF_ODONTOGENESIS(GO:0042481)	26	-0.307695	-0.979275	0.486486	0.558683	1	8026	tags=35%, list=20%, signal=43%
IMMUNOGLOBULIN_COMPLEX(GO:0019814)	39	-0.411852	-0.979082	0.550403	0.558574	1	17464	tags=64%, list=43%, signal=112%
INNER_EAR_AUDITORY_RECEPTOR_CELL_DIFFERENTIATION(GO:0042491)	32	-0.283599	-0.978208	0.544401	0.559538	1	5184	tags=22%, list=13%, signal=25%
CELLULAR_HORMONE_METABOLIC_PROCESS(GO:0034754)	108	-0.227824	-0.977661	0.456349	0.559971	1	8554	tags=29%, list=21%, signal=36%
ORGANOPHOSPHATE_ESTER_TRANSMEMBRANE_TRANSPORTER_ACTIVITY(GO:0015605)	24	-0.280264	-0.976762	0.478	0.561003	1	7796	tags=38%, list=19%, signal=46%
G-PROTEIN_COUPLED_RECEPTOR_SIGNALING_PATHWAY,_COUPLED_TO_CYCLIC_NUCLEOTIDE_SECOND_MESSENGER(GO:0007187)	223	-0.224161	-0.97519	0.491159	0.563147	1	7070	tags=24%, list=17%, signal=29%
MRNA_DESTABILIZATION(GO:0061157)	25	-0.295455	-0.975031	0.469388	0.562977	1	5081	tags=20%, list=13%, signal=23%
PEPTIDYL-ARGININE_MODIFICATION(GO:0018195)	26	-0.271824	-0.973682	0.520161	0.56478	1	5688	tags=31%, list=14%, signal=36%
REGULATION_OF_FEEDING_BEHAVIOR(GO:0060259)	24	-0.289999	-0.972788	0.510246	0.565801	1	2360	tags=13%, list=6%, signal=13%
PYRIMIDINE_NUCLEOSIDE_MONOPHOSPHATE_BIOSYNTHETIC_PROCESS(GO:0009130)	16	-0.334428	-0.970679	0.484496	0.568774	1	4343	tags=31%, list=11%, signal=35%
AU-RICH_ELEMENT_BINDING(GO:0017091)	26	-0.276295	-0.969581	0.507307	0.570125	1	5417	tags=23%, list=13%, signal=27%
PANCREAS_DEVELOPMENT(GO:0031016)	76	-0.242772	-0.968604	0.493617	0.571334	1	10529	tags=36%, list=26%, signal=48%
PYRIMIDINE_NUCLEOTIDE_BIOSYNTHETIC_PROCESS(GO:0006221)	33	-0.310605	-0.968255	0.478615	0.571471	1	4355	tags=27%, list=11%, signal=31%
PYRIMIDINE_RIBONUCLEOTIDE_BIOSYNTHETIC_PROCESS(GO:0009220)	22	-0.312932	-0.967576	0.507157	0.572128	1	4355	tags=27%, list=11%, signal=31%
HISTONE_H4-K5_ACETYLATION(GO:0043981)	15	-0.29786	-0.965304	0.481633	0.575472	1	2034	tags=13%, list=5%, signal=14%
HISTONE_H4-K8_ACETYLATION(GO:0043982)	15	-0.29786	-0.965304	0.481633	0.575041	1	2034	tags=13%, list=5%, signal=14%
SYNTAXIN-1_BINDING(GO:0017075)	22	-0.296042	-0.964839	0.50501	0.575367	1	6061	tags=27%, list=15%, signal=32%
PHOSPHATIDYLSERINE_ACYL-CHAIN_REMODELING(GO:0036150)	21	-0.326317	-0.964202	0.523438	0.575985	1	6067	tags=24%, list=15%, signal=28%
CELLULAR_RESPIRATION(GO:0045333)	174	-0.272056	-0.964174	0.476954	0.5756	1	6796	tags=30%, list=17%, signal=36%
MITOCHONDRIAL_MEMBRANE(GO:0031966)	684	-0.23037	-0.964152	0.459459	0.575202	1	5064	tags=20%, list=12%, signal=22%
POTASSIUM_ION_EXPORT(GO:0071435)	15	-0.338705	-0.964089	0.491667	0.574888	1	6859	tags=33%, list=17%, signal=40%
SPERMATID_NUCLEUS_DIFFERENTIATION(GO:0007289)	19	-0.288468	-0.963965	0.521154	0.574668	1	11143	tags=47%, list=27%, signal=65%
ICOSANOID_TRANSPORT(GO:0071715)	46	-0.281695	-0.962862	0.512871	0.57611	1	6099	tags=20%, list=15%, signal=23%
FATTY_ACID_DERIVATIVE_TRANSPORT(GO:1901571)	46	-0.281695	-0.962862	0.512871	0.575681	1	6099	tags=20%, list=15%, signal=23%
REGULATION_OF_CATECHOLAMINE_SECRETION(GO:0050433)	55	-0.239929	-0.962611	0.519841	0.575659	1	7996	tags=27%, list=20%, signal=34%
PHOTOTRANSDUCTION(GO:0007602)	54	-0.250283	-0.961905	0.509842	0.576395	1	8956	tags=33%, list=22%, signal=43%
ANCHORED_COMPONENT_OF_MEMBRANE(GO:0031225)	161	-0.247135	-0.961903	0.501894	0.575969	1	8673	tags=31%, list=21%, signal=39%
LYMPH_VESSEL_MORPHOGENESIS(GO:0036303)	19	-0.292746	-0.961121	0.537849	0.576865	1	8862	tags=42%, list=22%, signal=54%
ELECTRON_TRANSPORT_CHAIN(GO:0022900)	177	-0.269068	-0.96038	0.466797	0.577606	1	7174	tags=29%, list=18%, signal=36%
REGULATION_OF_HYDROGEN_PEROXIDE_METABOLIC_PROCESS(GO:0010310)	17	-0.321078	-0.960096	0.513672	0.577644	1	4829	tags=24%, list=12%, signal=27%
EXCITATORY_EXTRACELLULAR_LIGAND-GATED_ION_CHANNEL_ACTIVITY(GO:0005231)	37	-0.283043	-0.95767	0.511538	0.581258	1	14360	tags=49%, list=35%, signal=75%
INTEGRAL_COMPONENT_OF_MITOCHONDRIAL_MEMBRANE(GO:0032592)	71	-0.2437	-0.957496	0.503968	0.581102	1	7484	tags=27%, list=18%, signal=33%
AMYLOID_PRECURSOR_PROTEIN_CATABOLIC_PROCESS(GO:0042987)	34	-0.28944	-0.957283	0.495951	0.581038	1	9816	tags=38%, list=24%, signal=50%
MACROPHAGE_MIGRATION(GO:1905517)	41	-0.295945	-0.956385	0.527668	0.582052	1	1659	tags=15%, list=4%, signal=15%
REGULATION_OF_RNA_EXPORT_FROM_NUCLEUS(GO:0046831)	15	-0.308415	-0.955301	0.51751	0.583398	1	3731	tags=20%, list=9%, signal=22%
MORPHOGENESIS_OF_AN_EPITHELIAL_FOLD(GO:0060571)	26	-0.283168	-0.954627	0.528112	0.584103	1	7509	tags=35%, list=18%, signal=42%
OXIDOREDUCTASE_ACTIVITY,_ACTING_ON_SINGLE_DONORS_WITH_INCORPORATION_OF_MOLECULAR_OXYGEN,_INCORPORATION_OF_TWO_ATOMS_OF_OXYGEN(GO:0016702)	28	-0.298048	-0.953642	0.495088	0.585328	1	3477	tags=18%, list=9%, signal=20%
G-PROTEIN_BETA/GAMMA-SUBUNIT_COMPLEX_BINDING(GO:0031683)	18	-0.314475	-0.952939	0.53373	0.586053	1	7691	tags=39%, list=19%, signal=48%
INWARD_RECTIFIER_POTASSIUM_CHANNEL_ACTIVITY(GO:0005242)	21	-0.294485	-0.951876	0.518518	0.587354	1	13880	tags=48%, list=34%, signal=72%
MYOSIN_FILAMENT(GO:0032982)	22	-0.305671	-0.951623	0.504656	0.587327	1	10790	tags=50%, list=27%, signal=68%
RETINOID_METABOLIC_PROCESS(GO:0001523)	79	-0.230197	-0.951445	0.536399	0.587183	1	8107	tags=28%, list=20%, signal=35%
ORGANELLE_INNER_MEMBRANE(GO:0019866)	513	-0.246003	-0.949484	0.467181	0.589968	1	7139	tags=25%, list=18%, signal=30%
REGULATION_OF_NEUTROPHIL_MIGRATION(GO:1902622)	33	-0.330173	-0.949242	0.5	0.58993	1	9003	tags=33%, list=22%, signal=43%
TRIGLYCERIDE_LIPASE_ACTIVITY(GO:0004806)	22	-0.303833	-0.949035	0.511905	0.589829	1	7766	tags=36%, list=19%, signal=45%
CELLULAR_SODIUM_ION_HOMEOSTASIS(GO:0006883)	16	-0.346432	-0.948654	0.54054	0.590019	1	7080	tags=31%, list=17%, signal=38%
G-PROTEIN_COUPLED_NEUROTRANSMITTER_RECEPTOR_ACTIVITY(GO:0099528)	27	-0.298448	-0.948309	0.542574	0.59016	1	11542	tags=37%, list=28%, signal=52%
REGULATION_OF_RHODOPSIN_MEDIATED_SIGNALING_PATHWAY(GO:0022400)	24	-0.287753	-0.948139	0.483495	0.590036	1	3503	tags=21%, list=9%, signal=23%
NEPHRON_TUBULE_EPITHELIAL_CELL_DIFFERENTIATION(GO:0072160)	15	-0.321207	-0.947854	0.520548	0.590057	1	1986	tags=20%, list=5%, signal=21%
SUGAR_TRANSMEMBRANE_TRANSPORTER_ACTIVITY(GO:0051119)	26	-0.279663	-0.94768	0.539394	0.589934	1	8375	tags=38%, list=21%, signal=48%
MITOCHONDRIAL_ENVELOPE(GO:0005740)	726	-0.225936	-0.947679	0.478095	0.589505	1	5064	tags=20%, list=12%, signal=22%
RNA_DESTABILIZATION(GO:0050779)	27	-0.278545	-0.946517	0.510121	0.590966	1	5081	tags=19%, list=13%, signal=21%
POSITIVE_REGULATION_OF_SEQUESTERING_OF_CALCIUM_ION(GO:0051284)	15	-0.315664	-0.946468	0.520243	0.590606	1	12461	tags=67%, list=31%, signal=96%
ACROSOME_REACTION(GO:0007340)	30	-0.275628	-0.941878	0.530612	0.597749	1	5755	tags=23%, list=14%, signal=27%
SPINAL_CORD_DORSAL/VENTRAL_PATTERNING(GO:0021513)	19	-0.314503	-0.941497	0.523711	0.597921	1	11458	tags=47%, list=28%, signal=66%
UBIQUINONE_BIOSYNTHETIC_PROCESS(GO:0006744)	16	-0.338641	-0.940791	0.512671	0.598614	1	9930	tags=44%, list=24%, signal=58%
QUINONE_BIOSYNTHETIC_PROCESS(GO:1901663)	16	-0.338641	-0.940791	0.512671	0.598179	1	9930	tags=44%, list=24%, signal=58%
NUCLEOTIDE_TRANSPORT(GO:0006862)	20	-0.27409	-0.940457	0.563241	0.598299	1	5807	tags=30%, list=14%, signal=35%
WATER_HOMEOSTASIS(GO:0030104)	65	-0.26195	-0.940341	0.533865	0.59806	1	6099	tags=23%, list=15%, signal=27%
PROTON-TRANSPORTING_ATP_SYNTHASE_COMPLEX(GO:0045259)	23	-0.430421	-0.940201	0.541176	0.597847	1	15203	tags=74%, list=37%, signal=118%
TRIGLYCERIDE_CATABOLIC_PROCESS(GO:0019433)	31	-0.259116	-0.938807	0.557957	0.599708	1	7470	tags=26%, list=18%, signal=32%
FORELIMB_MORPHOGENESIS(GO:0035136)	41	-0.232449	-0.938364	0.5625	0.600027	1	8322	tags=29%, list=20%, signal=37%
POSTSYNAPTIC_DENSITY_ORGANIZATION(GO:0097106)	26	-0.273766	-0.937635	0.522772	0.60077	1	3165	tags=19%, list=8%, signal=21%
GLUCOCORTICOID_BIOSYNTHETIC_PROCESS(GO:0006704)	17	-0.312554	-0.936713	0.571429	0.601847	1	7834	tags=35%, list=19%, signal=44%
EPITHELIAL_STRUCTURE_MAINTENANCE(GO:0010669)	24	-0.285598	-0.936509	0.56338	0.60175	1	10866	tags=46%, list=27%, signal=63%
2'-DEOXYRIBONUCLEOTIDE_METABOLIC_PROCESS(GO:0009394)	31	-0.299957	-0.935723	0.506024	0.602586	1	4343	tags=26%, list=11%, signal=29%
G-PROTEIN_COUPLED_SEROTONIN_RECEPTOR_SIGNALING_PATHWAY(GO:0098664)	22	-0.310208	-0.934202	0.547619	0.604643	1	11542	tags=41%, list=28%, signal=57%
G-PROTEIN_COUPLED_SEROTONIN_RECEPTOR_ACTIVITY(GO:0004993)	22	-0.310208	-0.934202	0.547619	0.604207	1	11542	tags=41%, list=28%, signal=57%
SEROTONIN_RECEPTOR_ACTIVITY(GO:0099589)	22	-0.310208	-0.934202	0.547619	0.603771	1	11542	tags=41%, list=28%, signal=57%
MULTICELLULAR_ORGANISMAL_WATER_HOMEOSTASIS(GO:0050891)	61	-0.264969	-0.933367	0.564612	0.604697	1	6099	tags=23%, list=15%, signal=27%
PROTEIN-CONTAINING_COMPLEX_REMODELING(GO:0034367)	29	-0.280188	-0.932812	0.55511	0.605105	1	11813	tags=41%, list=29%, signal=58%
REGULATION_OF_CELLULAR_AMINE_METABOLIC_PROCESS(GO:0033238)	35	-0.251671	-0.93004	0.572	0.609214	1	1700	tags=9%, list=4%, signal=9%
GLUTAMINE_FAMILY_AMINO_ACID_BIOSYNTHETIC_PROCESS(GO:0009084)	19	-0.275853	-0.929196	0.555992	0.610173	1	8262	tags=37%, list=20%, signal=46%
REGULATION_OF_STEROID_HORMONE_SECRETION(GO:2000831)	19	-0.305899	-0.927567	0.590291	0.612412	1	1259	tags=11%, list=3%, signal=11%
CELLULAR_RESPONSE_TO_ATP(GO:0071318)	18	-0.299555	-0.926373	0.535787	0.613866	1	3154	tags=22%, list=8%, signal=24%
PHOSPHATIDYLINOSITOL_3-KINASE_ACTIVITY(GO:0035004)	77	-0.241989	-0.926249	0.533066	0.613627	1	5687	tags=22%, list=14%, signal=26%
NEUROPEPTIDE_RECEPTOR_BINDING(GO:0071855)	26	-0.27846	-0.925149	0.567619	0.615034	1	13518	tags=50%, list=33%, signal=75%
DEVELOPMENTAL_INDUCTION(GO:0031128)	33	-0.276418	-0.924279	0.558091	0.616034	1	2600	tags=15%, list=6%, signal=16%
AUTOPHAGOSOME_MATURATION(GO:0097352)	36	-0.27053	-0.923258	0.542074	0.61726	1	6492	tags=28%, list=16%, signal=33%
MITOCHONDRIAL_INNER_MEMBRANE(GO:0005743)	456	-0.256347	-0.923037	0.49323	0.617151	1	8287	tags=29%, list=20%, signal=36%
ANTERIOR/POSTERIOR_PATTERN_SPECIFICATION(GO:0009952)	207	-0.206646	-0.922939	0.592742	0.616867	1	6728	tags=19%, list=17%, signal=23%
SEROTONIN_RECEPTOR_SIGNALING_PATHWAY(GO:0007210)	27	-0.305514	-0.922841	0.548571	0.616581	1	11542	tags=41%, list=28%, signal=57%
REGULATION_OF_COMPLEMENT_ACTIVATION(GO:0030449)	85	-0.312865	-0.921557	0.568047	0.618242	1	10390	tags=32%, list=26%, signal=43%
STEROID_DEHYDROGENASE_ACTIVITY,_ACTING_ON_THE_CH-OH_GROUP_OF_DONORS,_NAD_OR_NADP_AS_ACCEPTOR(GO:0033764)	27	-0.282881	-0.921508	0.544747	0.617889	1	11111	tags=44%, list=27%, signal=61%
EMBRYONIC_HINDLIMB_MORPHOGENESIS(GO:0035116)	27	-0.244191	-0.920489	0.570265	0.619161	1	9713	tags=37%, list=24%, signal=49%
PROSTANOID_METABOLIC_PROCESS(GO:0006692)	36	-0.267129	-0.920125	0.545098	0.619311	1	6007	tags=25%, list=15%, signal=29%
PROSTAGLANDIN_METABOLIC_PROCESS(GO:0006693)	36	-0.267129	-0.920125	0.545098	0.61887	1	6007	tags=25%, list=15%, signal=29%
POSTSYNAPTIC_SPECIALIZATION_ORGANIZATION(GO:0099084)	27	-0.266875	-0.918216	0.559118	0.621529	1	3165	tags=19%, list=8%, signal=20%
REGULATION_OF_PROTEIN_ACTIVATION_CASCADE(GO:2000257)	86	-0.310208	-0.917452	0.569721	0.622363	1	10390	tags=31%, list=26%, signal=42%
VERY-LOW-DENSITY_LIPOPROTEIN_PARTICLE(GO:0034361)	18	-0.305955	-0.917428	0.567878	0.621958	1	7470	tags=28%, list=18%, signal=34%
TRIGLYCERIDE-RICH_PLASMA_LIPOPROTEIN_PARTICLE(GO:0034385)	18	-0.305955	-0.917428	0.567878	0.621516	1	7470	tags=28%, list=18%, signal=34%
ADENYLATE_CYCLASE-ACTIVATING_ADRENERGIC_RECEPTOR_SIGNALING_PATHWAY(GO:0071880)	23	-0.301985	-0.917288	0.576846	0.621301	1	9338	tags=35%, list=23%, signal=45%
ENDOSOME_TRANSPORT_VIA_MULTIVESICULAR_BODY_SORTING_PATHWAY(GO:0032509)	24	-0.285594	-0.916876	0.544747	0.621562	1	9445	tags=38%, list=23%, signal=49%
SYNAPTIC_TRANSMISSION,_GABAERGIC(GO:0051932)	44	-0.266585	-0.916714	0.536062	0.621384	1	10080	tags=36%, list=25%, signal=48%
PLASMA_LIPOPROTEIN_PARTICLE(GO:0034358)	36	-0.277039	-0.916415	0.567134	0.62141	1	3141	tags=17%, list=8%, signal=18%
LIPOPROTEIN_PARTICLE(GO:1990777)	36	-0.277039	-0.916415	0.567134	0.620971	1	3141	tags=17%, list=8%, signal=18%
SERINE_FAMILY_AMINO_ACID_CATABOLIC_PROCESS(GO:0009071)	16	-0.305758	-0.915324	0.586873	0.622351	1	4902	tags=25%, list=12%, signal=28%
PHOSPHATIDYLCHOLINE_BIOSYNTHETIC_PROCESS(GO:0006656)	33	-0.267122	-0.91515	0.557143	0.622196	1	6289	tags=27%, list=15%, signal=32%
MACROPHAGE_CHEMOTAXIS(GO:0048246)	32	-0.286796	-0.915037	0.581081	0.621958	1	1659	tags=13%, list=4%, signal=13%
MONOAMINE_TRANSPORT(GO:0015844)	80	-0.225067	-0.915013	0.610442	0.621567	1	7996	tags=28%, list=20%, signal=34%
U2-TYPE_SPLICEOSOMAL_COMPLEX(GO:0005684)	76	-0.269279	-0.914974	0.514056	0.621197	1	4453	tags=18%, list=11%, signal=21%
TASTE_RECEPTOR_ACTIVITY(GO:0008527)	23	-0.291556	-0.91487	0.551923	0.620916	1	11581	tags=30%, list=29%, signal=43%
NEGATIVE_REGULATION_OF_PEPTIDYL-LYSINE_ACETYLATION(GO:2000757)	19	-0.27214	-0.914484	0.580709	0.621088	1	5205	tags=16%, list=13%, signal=18%
NEGATIVE_REGULATION_OF_LIPID_CATABOLIC_PROCESS(GO:0050995)	22	-0.30325	-0.914416	0.580122	0.620771	1	3945	tags=18%, list=10%, signal=20%
HIGH-DENSITY_LIPOPROTEIN_PARTICLE_REMODELING(GO:0034375)	16	-0.335652	-0.914374	0.597585	0.620411	1	8789	tags=38%, list=22%, signal=48%
CELL_AGGREGATION(GO:0098743)	18	-0.30593	-0.914331	0.571721	0.620039	1	8416	tags=39%, list=21%, signal=49%
CAMERA-TYPE_EYE_PHOTORECEPTOR_CELL_DIFFERENTIATION(GO:0060219)	17	-0.302391	-0.913249	0.568134	0.621403	1	3867	tags=24%, list=10%, signal=26%
PHOSPHATIDYLCHOLINE_METABOLIC_PROCESS(GO:0046470)	76	-0.235099	-0.913061	0.555118	0.621276	1	6289	tags=22%, list=15%, signal=26%
AMPA_GLUTAMATE_RECEPTOR_COMPLEX(GO:0032281)	27	-0.291594	-0.912978	0.560484	0.620978	1	12432	tags=59%, list=31%, signal=85%
REGULATION_OF_CIRCADIAN_SLEEP/WAKE_CYCLE,_SLEEP(GO:0045187)	17	-0.291005	-0.910315	0.615679	0.624814	1	5387	tags=29%, list=13%, signal=34%
DETECTION_OF_CHEMICAL_STIMULUS(GO:0009593)	210	-0.223436	-0.909717	0.613462	0.625362	1	17670	tags=52%, list=43%, signal=91%
NUCLEOTIDE-EXCISION_REPAIR,_DNA_INCISION,_5'-TO_LESION(GO:0006296)	37	-0.266115	-0.909542	0.573196	0.625214	1	4924	tags=22%, list=12%, signal=25%
STRUCTURAL_CONSTITUENT_OF_MUSCLE(GO:0008307)	44	-0.247512	-0.906555	0.597679	0.629689	1	9252	tags=39%, list=23%, signal=50%
NEUROPEPTIDE_RECEPTOR_ACTIVITY(GO:0008188)	44	-0.257672	-0.906324	0.621212	0.629632	1	14447	tags=55%, list=36%, signal=85%
CATECHOL-CONTAINING_COMPOUND_BIOSYNTHETIC_PROCESS(GO:0009713)	19	-0.288916	-0.905306	0.609901	0.630833	1	11350	tags=53%, list=28%, signal=73%
CATECHOLAMINE_BIOSYNTHETIC_PROCESS(GO:0042423)	19	-0.288916	-0.905306	0.609901	0.630393	1	11350	tags=53%, list=28%, signal=73%
PROTEIN-LIPID_COMPLEX(GO:0032994)	38	-0.269193	-0.90491	0.578218	0.630638	1	3141	tags=16%, list=8%, signal=17%
SIGNAL_TRANSDUCER_ACTIVITY(GO:0004871)	1269	-0.193496	-0.903423	0.58517	0.632619	1	8333	tags=24%, list=21%, signal=29%
G-PROTEIN_COUPLED_RECEPTOR_SIGNALING_PATHWAY(GO:0007186)	1011	-0.184546	-0.902845	0.636183	0.633116	1	8333	tags=23%, list=21%, signal=29%
OXIDOREDUCTASE_ACTIVITY,_ACTING_ON_SINGLE_DONORS_WITH_INCORPORATION_OF_MOLECULAR_OXYGEN(GO:0016701)	29	-0.27597	-0.902813	0.589391	0.632722	1	3477	tags=17%, list=9%, signal=19%
POSITIVE_REGULATION_OF_NUCLEOTIDE_METABOLIC_PROCESS(GO:0045981)	52	-0.22881	-0.902755	0.623047	0.632373	1	8450	tags=33%, list=21%, signal=41%
POSITIVE_REGULATION_OF_PURINE_NUCLEOTIDE_METABOLIC_PROCESS(GO:1900544)	52	-0.22881	-0.902755	0.623047	0.631933	1	8450	tags=33%, list=21%, signal=41%
CYTOLYSIS(GO:0019835)	36	-0.266069	-0.900429	0.625475	0.635289	1	9998	tags=36%, list=25%, signal=48%
DENTATE_GYRUS_DEVELOPMENT(GO:0021542)	15	-0.308606	-0.899696	0.59841	0.636057	1	11196	tags=47%, list=28%, signal=64%
NOREPINEPHRINE_SECRETION(GO:0048243)	15	-0.300437	-0.896872	0.587302	0.640257	1	7834	tags=40%, list=19%, signal=50%
RETINA_LAYER_FORMATION(GO:0010842)	22	-0.279514	-0.896605	0.60041	0.64025	1	8915	tags=41%, list=22%, signal=52%
CATION:CATION_ANTIPORTER_ACTIVITY(GO:0015491)	27	-0.27239	-0.896515	0.6	0.639959	1	8478	tags=37%, list=21%, signal=47%
CALCIUM_ACTIVATED_CATION_CHANNEL_ACTIVITY(GO:0005227)	28	-0.276417	-0.896124	0.59375	0.640151	1	8972	tags=39%, list=22%, signal=50%
DEOXYRIBOSE_PHOSPHATE_METABOLIC_PROCESS(GO:0019692)	33	-0.282411	-0.895534	0.564777	0.640678	1	4343	tags=24%, list=11%, signal=27%
NUCLEOSIDE_DIPHOSPHATE_KINASE_ACTIVITY(GO:0004550)	18	-0.312769	-0.894823	0.559838	0.641402	1	7760	tags=33%, list=19%, signal=41%
CELLULAR_RESPONSE_TO_CAMP(GO:0071320)	54	-0.244816	-0.894376	0.612371	0.641695	1	6859	tags=28%, list=17%, signal=33%
REGULATION_OF_RENAL_SODIUM_EXCRETION(GO:0035813)	20	-0.282032	-0.893629	0.612205	0.642447	1	5999	tags=30%, list=15%, signal=35%
EXTRACELLULAR_REGULATION_OF_SIGNAL_TRANSDUCTION(GO:1900115)	23	-0.292899	-0.892834	0.65121	0.643295	1	8528	tags=30%, list=21%, signal=38%
EXTRACELLULAR_NEGATIVE_REGULATION_OF_SIGNAL_TRANSDUCTION(GO:1900116)	23	-0.292899	-0.892834	0.65121	0.642852	1	8528	tags=30%, list=21%, signal=38%
LYMPH_VESSEL_DEVELOPMENT(GO:0001945)	25	-0.261193	-0.890938	0.629098	0.645511	1	8862	tags=36%, list=22%, signal=46%
NEGATIVE_REGULATION_OF_BEHAVIOR(GO:0048521)	15	-0.316536	-0.889916	0.603922	0.646691	1	2970	tags=20%, list=7%, signal=22%
RESPONSE_TO_INACTIVITY(GO:0014854)	15	-0.310699	-0.889628	0.596491	0.646712	1	8084	tags=47%, list=20%, signal=58%
ESTABLISHMENT_OF_PLANAR_POLARITY_INVOLVED_IN_NEURAL_TUBE_CLOSURE(GO:0090177)	15	-0.305517	-0.888042	0.63147	0.648863	1	4987	tags=27%, list=12%, signal=30%
TRANSCRIPTIONALLY_ACTIVE_CHROMATIN(GO:0035327)	22	-0.254014	-0.88803	0.640078	0.648438	1	3358	tags=18%, list=8%, signal=20%
GOLGI_CIS_CISTERNA(GO:0000137)	25	-0.299393	-0.88719	0.596741	0.649401	1	11115	tags=48%, list=27%, signal=66%
EPHRIN_RECEPTOR_ACTIVITY(GO:0005003)	19	-0.287507	-0.886939	0.599182	0.649356	1	7490	tags=32%, list=18%, signal=39%
STEROID_HORMONE_SECRETION(GO:0035929)	22	-0.282194	-0.885063	0.661597	0.651923	1	4153	tags=18%, list=10%, signal=20%
ADRENERGIC_RECEPTOR_SIGNALING_PATHWAY(GO:0071875)	25	-0.284498	-0.883385	0.62475	0.654231	1	9338	tags=36%, list=23%, signal=47%
MITOCHONDRIAL_PROTON-TRANSPORTING_ATP_SYNTHASE_COMPLEX(GO:0005753)	22	-0.407052	-0.883374	0.585127	0.653804	1	15203	tags=73%, list=37%, signal=116%
HEXOSAMINIDASE_ACTIVITY(GO:0015929)	15	-0.335993	-0.882243	0.566667	0.655142	1	4456	tags=27%, list=11%, signal=30%
MALE_MEIOTIC_NUCLEAR_DIVISION(GO:0007140)	45	-0.229303	-0.881968	0.659491	0.655152	1	8646	tags=31%, list=21%, signal=39%
GLUTAMATE_RECEPTOR_SIGNALING_PATHWAY(GO:0007215)	90	-0.223147	-0.877656	0.628459	0.661613	1	8438	tags=30%, list=21%, signal=38%
PHOSPHOLIPASE_C-ACTIVATING_G-PROTEIN_COUPLED_RECEPTOR_SIGNALING_PATHWAY(GO:0007200)	93	-0.229529	-0.877337	0.622568	0.661672	1	7031	tags=26%, list=17%, signal=31%
PROTEIN_KINASE_A_REGULATORY_SUBUNIT_BINDING(GO:0034237)	19	-0.27667	-0.875861	0.600414	0.663612	1	10786	tags=42%, list=27%, signal=57%
NEGATIVE_REGULATION_OF_SODIUM_ION_TRANSPORT(GO:0010766)	15	-0.300755	-0.875081	0.601578	0.664432	1	7080	tags=40%, list=17%, signal=48%
EXPLORATION_BEHAVIOR(GO:0035640)	25	-0.261539	-0.873606	0.673745	0.666336	1	14241	tags=56%, list=35%, signal=86%
REGULATION_OF_FERTILIZATION(GO:0080154)	22	-0.277675	-0.872939	0.627723	0.666946	1	5755	tags=27%, list=14%, signal=32%
2_IRON,_2_SULFUR_CLUSTER_BINDING(GO:0051537)	23	-0.295198	-0.872262	0.62069	0.667578	1	4598	tags=22%, list=11%, signal=24%
POSTSYNAPTIC_SPECIALIZATION_ASSEMBLY(GO:0098698)	15	-0.309278	-0.871697	0.607724	0.668027	1	2301	tags=13%, list=6%, signal=14%
DOPAMINE_TRANSPORT(GO:0015872)	48	-0.216925	-0.871681	0.691089	0.667606	1	10877	tags=35%, list=27%, signal=48%
REGULATION_OF_BEHAVIOR(GO:0050795)	63	-0.214893	-0.871355	0.730924	0.667668	1	6551	tags=22%, list=16%, signal=26%
POSITIVE_REGULATION_OF_GRANULOCYTE_CHEMOTAXIS(GO:0071624)	26	-0.314532	-0.86671	0.596525	0.674753	1	9003	tags=35%, list=22%, signal=44%
EXTRACELLULAR_LIGAND-GATED_ION_CHANNEL_ACTIVITY(GO:0005230)	76	-0.233169	-0.866258	0.664751	0.674995	1	14360	tags=43%, list=35%, signal=67%
REGULATION_OF_DOPAMINE_METABOLIC_PROCESS(GO:0042053)	19	-0.266017	-0.865167	0.653846	0.676296	1	12456	tags=47%, list=31%, signal=68%
REGULATION_OF_CATECHOLAMINE_METABOLIC_PROCESS(GO:0042069)	19	-0.266017	-0.865167	0.653846	0.675838	1	12456	tags=47%, list=31%, signal=68%
DENDRITE_SELF-AVOIDANCE(GO:0070593)	16	-0.305866	-0.863233	0.614314	0.678518	1	11501	tags=63%, list=28%, signal=87%
NUCLEAR_MIGRATION(GO:0007097)	21	-0.267251	-0.863126	0.617934	0.678235	1	3236	tags=14%, list=8%, signal=16%
REGULATION_OF_T_CELL_CYTOKINE_PRODUCTION(GO:0002724)	26	-0.282602	-0.862301	0.606238	0.679123	1	7887	tags=35%, list=19%, signal=43%
PREGANGLIONIC_PARASYMPATHETIC_FIBER_DEVELOPMENT(GO:0021783)	17	-0.309432	-0.8611	0.689516	0.680609	1	2240	tags=18%, list=6%, signal=19%
PROTEIN-HORMONE_RECEPTOR_ACTIVITY(GO:0016500)	17	-0.29427	-0.860056	0.681641	0.681819	1	13085	tags=53%, list=32%, signal=78%
GLUCURONOSYLTRANSFERASE_ACTIVITY(GO:0015020)	23	-0.287805	-0.859001	0.638384	0.68306	1	6891	tags=26%, list=17%, signal=31%
CYSTEINE-TYPE_ENDOPEPTIDASE_INHIBITOR_ACTIVITY_INVOLVED_IN_APOPTOTIC_PROCESS(GO:0043027)	23	-0.290775	-0.857266	0.594118	0.685443	1	3308	tags=13%, list=8%, signal=14%
REGULATION_OF_PHOSPHOLIPASE_C_ACTIVITY(GO:1900274)	43	-0.247634	-0.855343	0.63299	0.688105	1	8296	tags=33%, list=20%, signal=41%
ALDO-KETO_REDUCTASE_(NADP)_ACTIVITY(GO:0004033)	27	-0.281339	-0.85521	0.633745	0.687855	1	7652	tags=26%, list=19%, signal=32%
NEUROTRANSMITTER_RECEPTOR_COMPLEX(GO:0098878)	48	-0.236978	-0.854124	0.671315	0.689122	1	13915	tags=56%, list=34%, signal=85%
NEGATIVE_REGULATION_OF_ATP_METABOLIC_PROCESS(GO:1903579)	23	-0.266252	-0.853792	0.651072	0.689195	1	6482	tags=26%, list=16%, signal=31%
ANTIMICROBIAL_HUMORAL_RESPONSE(GO:0019730)	101	-0.248676	-0.853252	0.646718	0.68959	1	5095	tags=21%, list=13%, signal=24%
REGULATION_OF_MITOCHONDRIAL_DEPOLARIZATION(GO:0051900)	21	-0.283758	-0.852251	0.621569	0.690771	1	3631	tags=24%, list=9%, signal=26%
QUINONE_METABOLIC_PROCESS(GO:1901661)	30	-0.265226	-0.852216	0.635815	0.690352	1	9930	tags=33%, list=24%, signal=44%
NEGATIVE_REGULATION_OF_INTERLEUKIN-1_PRODUCTION(GO:0032692)	23	-0.294439	-0.852135	0.611765	0.690023	1	8871	tags=35%, list=22%, signal=44%
LEFT/RIGHT_PATTERN_FORMATION(GO:0060972)	21	-0.272248	-0.8513	0.656977	0.690895	1	8097	tags=33%, list=20%, signal=42%
NEUROTRANSMITTER_BINDING(GO:0042165)	46	-0.242109	-0.849573	0.682446	0.693246	1	12612	tags=35%, list=31%, signal=50%
REGULATION_OF_GENE_EXPRESSION_BY_GENETIC_IMPRINTING(GO:0006349)	18	-0.268484	-0.849531	0.71875	0.692848	1	11297	tags=44%, list=28%, signal=62%
CYTOKINE_RECEPTOR_ACTIVITY(GO:0004896)	90	-0.252686	-0.849347	0.578411	0.692673	1	5655	tags=22%, list=14%, signal=26%
GAMMA-AMINOBUTYRIC_ACID_SIGNALING_PATHWAY(GO:0007214)	26	-0.274747	-0.84919	0.627907	0.692457	1	4917	tags=19%, list=12%, signal=22%
CHLORIDE_CHANNEL_COMPLEX(GO:0034707)	48	-0.266914	-0.848344	0.664762	0.693349	1	7587	tags=27%, list=19%, signal=33%
NEUROTRANSMITTER_RECEPTOR_ACTIVITY(GO:0030594)	95	-0.218294	-0.84798	0.701721	0.69349	1	14447	tags=42%, list=36%, signal=65%
U2-TYPE_PRESPLICEOSOME(GO:0071004)	15	-0.281043	-0.846463	0.658052	0.695474	1	4151	tags=20%, list=10%, signal=22%
PRESPLICEOSOME(GO:0071010)	15	-0.281043	-0.846463	0.658052	0.695011	1	4151	tags=20%, list=10%, signal=22%
PHOSPHATIDYLINOSITOL_PHOSPHATE_KINASE_ACTIVITY(GO:0016307)	15	-0.30492	-0.846462	0.622951	0.694551	1	3139	tags=20%, list=8%, signal=22%
CRISTAE_FORMATION(GO:0042407)	32	-0.315739	-0.845087	0.591356	0.696261	1	12355	tags=47%, list=30%, signal=67%
NEGATIVE_REGULATION_OF_T_CELL_MEDIATED_IMMUNITY(GO:0002710)	15	-0.303177	-0.844381	0.649402	0.696936	1	8422	tags=33%, list=21%, signal=42%
PHOSPHATIDYLINOSITOL-3-PHOSPHATE_BINDING(GO:0032266)	36	-0.228759	-0.843257	0.692797	0.698314	1	9553	tags=33%, list=24%, signal=44%
MITOCHONDRIAL_ATP_SYNTHESIS_COUPLED_PROTON_TRANSPORT(GO:0042776)	17	-0.396518	-0.843157	0.623077	0.698008	1	8854	tags=47%, list=22%, signal=60%
REGULATION_OF_SYSTEMIC_ARTERIAL_BLOOD_PRESSURE_MEDIATED_BY_A_CHEMICAL_SIGNAL(GO:0003044)	47	-0.252409	-0.842775	0.656489	0.698148	1	8327	tags=28%, list=20%, signal=35%
ANION_CHANNEL_ACTIVITY(GO:0005253)	86	-0.219429	-0.842464	0.710476	0.698165	1	7587	tags=26%, list=19%, signal=31%
REGULATION_OF_HUMORAL_IMMUNE_RESPONSE(GO:0002920)	103	-0.273916	-0.841416	0.665992	0.699382	1	6739	tags=20%, list=17%, signal=24%
DENDRITIC_CELL_MIGRATION(GO:0036336)	27	-0.276987	-0.83957	0.617706	0.701869	1	6701	tags=30%, list=16%, signal=35%
HETEROPHILIC_CELL-CELL_ADHESION_VIA_PLASMA_MEMBRANE_CELL_ADHESION_MOLECULES(GO:0007157)	43	-0.22793	-0.839303	0.752418	0.701822	1	7918	tags=33%, list=19%, signal=40%
GABA-A_RECEPTOR_COMPLEX(GO:1902711)	19	-0.321319	-0.837955	0.664122	0.703499	1	16956	tags=58%, list=42%, signal=99%
GABA-A_RECEPTOR_ACTIVITY(GO:0004890)	19	-0.321319	-0.837955	0.664122	0.703034	1	16956	tags=58%, list=42%, signal=99%
CHLORIDE_CHANNEL_ACTIVITY(GO:0005254)	73	-0.239021	-0.836647	0.695985	0.704667	1	10080	tags=32%, list=25%, signal=42%
REVERSE_CHOLESTEROL_TRANSPORT(GO:0043691)	17	-0.275171	-0.835384	0.716942	0.706208	1	2169	tags=18%, list=5%, signal=19%
CELL_JUNCTION_MAINTENANCE(GO:0034331)	15	-0.301344	-0.83472	0.629559	0.706795	1	9774	tags=47%, list=24%, signal=61%
CRANIAL_NERVE_DEVELOPMENT(GO:0021545)	50	-0.225201	-0.834672	0.752049	0.706409	1	4782	tags=18%, list=12%, signal=20%
STARTLE_RESPONSE(GO:0001964)	28	-0.231195	-0.833656	0.782341	0.707548	1	2970	tags=11%, list=7%, signal=12%
REGULATION_OF_MYOBLAST_PROLIFERATION(GO:2000291)	15	-0.292956	-0.832888	0.688	0.708282	1	3830	tags=20%, list=9%, signal=22%
MAGNESIUM_ION_TRANSMEMBRANE_TRANSPORT(GO:1903830)	17	-0.290745	-0.832731	0.673511	0.708059	1	6346	tags=35%, list=16%, signal=42%
MAGNESIUM_ION_TRANSMEMBRANE_TRANSPORTER_ACTIVITY(GO:0015095)	17	-0.290745	-0.832731	0.673511	0.707593	1	6346	tags=35%, list=16%, signal=42%
METHIONINE_METABOLIC_PROCESS(GO:0006555)	17	-0.278663	-0.832655	0.665314	0.707246	1	2590	tags=18%, list=6%, signal=19%
NATURAL_KILLER_CELL_DIFFERENTIATION(GO:0001779)	22	-0.279074	-0.832081	0.636735	0.707669	1	2560	tags=14%, list=6%, signal=15%
CALCIUM-DEPENDENT_PHOSPHOLIPID_BINDING(GO:0005544)	52	-0.230639	-0.831466	0.691849	0.708141	1	7996	tags=29%, list=20%, signal=36%
INHIBITORY_SYNAPSE(GO:0060077)	16	-0.285431	-0.830575	0.682446	0.709073	1	5961	tags=25%, list=15%, signal=29%
REFLEX(GO:0060004)	22	-0.253062	-0.830272	0.716298	0.709105	1	3350	tags=14%, list=8%, signal=15%
IONOTROPIC_GLUTAMATE_RECEPTOR_COMPLEX(GO:0008328)	46	-0.233926	-0.828654	0.711934	0.711167	1	13915	tags=57%, list=34%, signal=86%
POSITIVE_REGULATION_OF_MEIOTIC_CELL_CYCLE(GO:0051446)	23	-0.250037	-0.827923	0.696325	0.711857	1	7243	tags=22%, list=18%, signal=26%
MIRNA_BINDING(GO:0035198)	29	-0.25851	-0.82787	0.676211	0.711479	1	3233	tags=17%, list=8%, signal=19%
HUMORAL_IMMUNE_RESPONSE_MEDIATED_BY_CIRCULATING_IMMUNOGLOBULIN(GO:0002455)	101	-0.288433	-0.827665	0.677165	0.711333	1	17105	tags=52%, list=42%, signal=90%
SPINAL_CORD_PATTERNING(GO:0021511)	21	-0.268716	-0.827588	0.696099	0.710995	1	11458	tags=43%, list=28%, signal=60%
POSITIVE_REGULATION_OF_INTRACELLULAR_STEROID_HORMONE_RECEPTOR_SIGNALING_PATHWAY(GO:0033145)	18	-0.243013	-0.826952	0.729293	0.711527	1	3958	tags=17%, list=10%, signal=18%
LIGAND-GATED_CATION_CHANNEL_ACTIVITY(GO:0099094)	106	-0.209084	-0.822351	0.751456	0.718212	1	14360	tags=45%, list=35%, signal=70%
TRANSFERASE_ACTIVITY,_TRANSFERRING_AMINO-ACYL_GROUPS(GO:0016755)	17	-0.276952	-0.822236	0.680608	0.717918	1	1380	tags=12%, list=3%, signal=12%
INOSITOL_PHOSPHATE_BIOSYNTHETIC_PROCESS(GO:0032958)	27	-0.266944	-0.821758	0.676533	0.718215	1	3912	tags=19%, list=10%, signal=20%
LIPOPROTEIN_TRANSPORT(GO:0042953)	22	-0.266385	-0.821384	0.696607	0.718317	1	6932	tags=18%, list=17%, signal=22%
LIPOPROTEIN_LOCALIZATION(GO:0044872)	22	-0.266385	-0.821384	0.696607	0.717849	1	6932	tags=18%, list=17%, signal=22%
PARASYMPATHETIC_NERVOUS_SYSTEM_DEVELOPMENT(GO:0048486)	19	-0.287085	-0.820828	0.720322	0.718255	1	2240	tags=16%, list=6%, signal=17%
HYPEROSMOTIC_RESPONSE(GO:0006972)	23	-0.25905	-0.819828	0.693676	0.719351	1	8145	tags=30%, list=20%, signal=38%
PHOSPHATIDYLINOSITOL-5-PHOSPHATE_BINDING(GO:0010314)	15	-0.276993	-0.815165	0.723577	0.726082	1	9553	tags=47%, list=24%, signal=61%
P_GRANULE(GO:0043186)	16	-0.254534	-0.815094	0.741748	0.725733	1	15435	tags=50%, list=38%, signal=81%
POLE_PLASM(GO:0045495)	16	-0.254534	-0.815094	0.741748	0.725262	1	15435	tags=50%, list=38%, signal=81%
GERM_PLASM(GO:0060293)	16	-0.254534	-0.815094	0.741748	0.724792	1	15435	tags=50%, list=38%, signal=81%
EXCITATORY_SYNAPSE_ASSEMBLY(GO:1904861)	20	-0.264908	-0.814621	0.719262	0.725066	1	3165	tags=15%, list=8%, signal=16%
NEGATIVE_REGULATION_OF_INTERLEUKIN-1_BETA_PRODUCTION(GO:0032691)	18	-0.288272	-0.813846	0.661355	0.72581	1	8871	tags=39%, list=22%, signal=50%
TRANSMEMBRANE_RECEPTOR_PROTEIN_TYROSINE_PHOSPHATASE_ACTIVITY(GO:0005001)	17	-0.308681	-0.813386	0.686475	0.726051	1	817	tags=12%, list=2%, signal=12%
TRANSMEMBRANE_RECEPTOR_PROTEIN_PHOSPHATASE_ACTIVITY(GO:0019198)	17	-0.308681	-0.813386	0.686475	0.725582	1	817	tags=12%, list=2%, signal=12%
POSITIVE_REGULATION_OF_NEUTROPHIL_CHEMOTAXIS(GO:0090023)	24	-0.302238	-0.812577	0.664062	0.726348	1	9003	tags=33%, list=22%, signal=43%
DESMOSOME(GO:0030057)	25	-0.29166	-0.811763	0.635108	0.727141	1	1811	tags=12%, list=4%, signal=13%
AMMONIUM_ION_BINDING(GO:0070405)	60	-0.230523	-0.811498	0.711462	0.727088	1	12456	tags=40%, list=31%, signal=58%
HEPATOCYTE_PROLIFERATION(GO:0072574)	17	-0.276887	-0.811112	0.685885	0.727215	1	6530	tags=24%, list=16%, signal=28%
EPITHELIAL_CELL_PROLIFERATION_INVOLVED_IN_LIVER_MORPHOGENESIS(GO:0072575)	17	-0.276887	-0.811112	0.685885	0.726747	1	6530	tags=24%, list=16%, signal=28%
BITTER_TASTE_RECEPTOR_ACTIVITY(GO:0033038)	17	-0.305632	-0.810438	0.691235	0.727321	1	9187	tags=24%, list=23%, signal=30%
NAD_BIOSYNTHESIS_VIA_NICOTINAMIDE_RIBOSIDE_SALVAGE_PATHWAY(GO:0034356)	15	-0.267286	-0.810206	0.705882	0.727201	1	3225	tags=20%, list=8%, signal=22%
POSITIVE_REGULATION_OF_BEHAVIOR(GO:0048520)	23	-0.256155	-0.809706	0.727092	0.727493	1	3165	tags=17%, list=8%, signal=19%
RIBOSOMAL_SMALL_SUBUNIT_ASSEMBLY(GO:0000028)	15	-0.383727	-0.806294	0.650699	0.732305	1	12983	tags=53%, list=32%, signal=78%
ERROR-PRONE_TRANSLESION_SYNTHESIS(GO:0042276)	20	-0.291986	-0.804146	0.666667	0.735133	1	6490	tags=30%, list=16%, signal=36%
LIGAND-GATED_ANION_CHANNEL_ACTIVITY(GO:0099095)	19	-0.298488	-0.801135	0.688716	0.739187	1	16956	tags=53%, list=42%, signal=90%
KILLING_OF_CELLS_OF_OTHER_ORGANISM(GO:0031640)	47	-0.23838	-0.800002	0.752918	0.740387	1	10776	tags=38%, list=27%, signal=52%
DISRUPTION_OF_CELLS_OF_OTHER_ORGANISM(GO:0044364)	47	-0.23838	-0.800002	0.752918	0.739912	1	10776	tags=38%, list=27%, signal=52%
SPLICEOSOMAL_COMPLEX(GO:0005681)	172	-0.196423	-0.799228	0.669371	0.740617	1	4453	tags=15%, list=11%, signal=16%
DETECTION_OF_STIMULUS_INVOLVED_IN_SENSORY_PERCEPTION(GO:0050906)	228	-0.194191	-0.798827	0.809886	0.740724	1	17219	tags=49%, list=42%, signal=85%
HEAT_GENERATION(GO:0031649)	18	-0.319684	-0.796862	0.692008	0.743244	1	5307	tags=28%, list=13%, signal=32%
RIBOSOMAL_LARGE_SUBUNIT_ASSEMBLY(GO:0000027)	31	-0.312952	-0.795412	0.641732	0.744929	1	5582	tags=32%, list=14%, signal=37%
REGULATION_OF_SYSTEMIC_ARTERIAL_BLOOD_PRESSURE_BY_HORMONE(GO:0001990)	38	-0.244821	-0.794934	0.758491	0.745164	1	7788	tags=26%, list=19%, signal=33%
SODIUM-INDEPENDENT_ORGANIC_ANION_TRANSPORT(GO:0043252)	15	-0.303922	-0.794666	0.730402	0.745088	1	18909	tags=80%, list=47%, signal=150%
U1_SNRNP(GO:0005685)	18	-0.295208	-0.794048	0.686747	0.745523	1	4151	tags=17%, list=10%, signal=19%
POLY(A)_BINDING(GO:0008143)	23	-0.251312	-0.791707	0.70751	0.748531	1	3181	tags=17%, list=8%, signal=19%
POSITIVE_REGULATION_OF_NEUTROPHIL_MIGRATION(GO:1902624)	27	-0.288965	-0.788262	0.692	0.753094	1	9003	tags=33%, list=22%, signal=43%
NITRIC-OXIDE_SYNTHASE_BIOSYNTHETIC_PROCESS(GO:0051767)	18	-0.290777	-0.788152	0.706587	0.752794	1	9577	tags=33%, list=24%, signal=44%
REGULATION_OF_NITRIC-OXIDE_SYNTHASE_BIOSYNTHETIC_PROCESS(GO:0051769)	18	-0.290777	-0.788152	0.706587	0.752315	1	9577	tags=33%, list=24%, signal=44%
MOLECULAR_CARRIER_ACTIVITY(GO:0140104)	43	-0.237746	-0.787796	0.732283	0.752345	1	8068	tags=30%, list=20%, signal=38%
ACUTE_INFLAMMATORY_RESPONSE(GO:0002526)	185	-0.218102	-0.786693	0.730539	0.753509	1	9003	tags=26%, list=22%, signal=33%
AROMATIC_AMINO_ACID_FAMILY_CATABOLIC_PROCESS(GO:0009074)	20	-0.271974	-0.784428	0.733471	0.756406	1	8045	tags=35%, list=20%, signal=44%
INTRINSIC_COMPONENT_OF_POSTSYNAPTIC_MEMBRANE(GO:0098936)	78	-0.20098	-0.783915	0.765049	0.756677	1	9175	tags=28%, list=23%, signal=36%
BETA-1,3-GALACTOSYLTRANSFERASE_ACTIVITY(GO:0048531)	17	-0.259317	-0.782481	0.785992	0.758292	1	10988	tags=35%, list=27%, signal=48%
INTERLEUKIN-2_BIOSYNTHETIC_PROCESS(GO:0042094)	21	-0.296788	-0.782414	0.67118	0.757917	1	6478	tags=24%, list=16%, signal=28%
NEGATIVE_REGULATION_OF_AMINE_TRANSPORT(GO:0051953)	26	-0.255339	-0.780114	0.740594	0.760857	1	14173	tags=58%, list=35%, signal=89%
POSITIVE_REGULATION_OF_RESPONSE_TO_DRUG(GO:2001025)	26	-0.238645	-0.7799	0.75	0.760697	1	10877	tags=31%, list=27%, signal=42%
ATP_SYNTHESIS_COUPLED_PROTON_TRANSPORT(GO:0015986)	22	-0.346929	-0.774962	0.660118	0.76743	1	15203	tags=68%, list=37%, signal=109%
ENERGY_COUPLED_PROTON_TRANSPORT,_DOWN_ELECTROCHEMICAL_GRADIENT(GO:0015985)	22	-0.346929	-0.774962	0.660118	0.766945	1	15203	tags=68%, list=37%, signal=109%
RESPONSE_TO_PAIN(GO:0048265)	29	-0.223446	-0.773953	0.815416	0.767914	1	4280	tags=17%, list=11%, signal=19%
ANTIBIOTIC_BIOSYNTHETIC_PROCESS(GO:0017000)	18	-0.252398	-0.769787	0.772556	0.773542	1	6487	tags=28%, list=16%, signal=33%
POSITIVE_REGULATION_OF_STEM_CELL_DIFFERENTIATION(GO:2000738)	20	-0.269959	-0.769664	0.737044	0.773217	1	15702	tags=55%, list=39%, signal=90%
INHIBITORY_EXTRACELLULAR_LIGAND-GATED_ION_CHANNEL_ACTIVITY(GO:0005237)	16	-0.287647	-0.765832	0.740594	0.778187	1	16956	tags=50%, list=42%, signal=86%
GABA_RECEPTOR_COMPLEX(GO:1902710)	20	-0.281372	-0.763591	0.771698	0.780829	1	16956	tags=55%, list=42%, signal=94%
ORGANIC_HYDROXY_COMPOUND_TRANSMEMBRANE_TRANSPORTER_ACTIVITY(GO:1901618)	38	-0.232206	-0.762638	0.831325	0.781677	1	8789	tags=29%, list=22%, signal=37%
MITOCHONDRIAL_PROTEIN_COMPLEX(GO:0098798)	270	-0.247257	-0.76108	0.649606	0.783399	1	6938	tags=24%, list=17%, signal=29%
REGULATION_OF_INOSITOL_PHOSPHATE_BIOSYNTHETIC_PROCESS(GO:0010919)	15	-0.290231	-0.761076	0.737475	0.782913	1	3912	tags=20%, list=10%, signal=22%
LIGAND-GATED_ION_CHANNEL_ACTIVITY(GO:0015276)	144	-0.185223	-0.753986	0.868571	0.79238	1	14360	tags=43%, list=35%, signal=66%
LIGAND-GATED_CHANNEL_ACTIVITY(GO:0022834)	144	-0.185223	-0.753986	0.868571	0.791882	1	14360	tags=43%, list=35%, signal=66%
REGULATION_OF_MITOTIC_SPINDLE_ASSEMBLY(GO:1901673)	19	-0.277283	-0.753682	0.745455	0.791787	1	9268	tags=37%, list=23%, signal=48%
MHC_PROTEIN_COMPLEX(GO:0042611)	22	-0.31555	-0.752322	0.694165	0.793158	1	9354	tags=41%, list=23%, signal=53%
TRANSMITTER-GATED_ION_CHANNEL_ACTIVITY(GO:0022824)	57	-0.21403	-0.752109	0.803435	0.79294	1	15640	tags=47%, list=38%, signal=77%
TRANSMITTER-GATED_CHANNEL_ACTIVITY(GO:0022835)	57	-0.21403	-0.752109	0.803435	0.792443	1	15640	tags=47%, list=38%, signal=77%
POSITIVE_REGULATION_OF_CHOLESTEROL_EFFLUX(GO:0010875)	15	-0.248407	-0.750521	0.796	0.794142	1	8789	tags=33%, list=22%, signal=43%
T_CELL_RECEPTOR_COMPLEX(GO:0042101)	17	-0.358874	-0.749667	0.670659	0.794817	1	18182	tags=71%, list=45%, signal=128%
CHOLESTEROL_EFFLUX(GO:0033344)	47	-0.192219	-0.747171	0.874016	0.797783	1	7817	tags=23%, list=19%, signal=29%
NEUROPEPTIDE_BINDING(GO:0042923)	20	-0.249257	-0.746003	0.869048	0.79884	1	15058	tags=65%, list=37%, signal=103%
NEGATIVE_REGULATION_OF_LYMPHOCYTE_MEDIATED_IMMUNITY(GO:0002707)	33	-0.25516	-0.744989	0.716567	0.799736	1	5302	tags=18%, list=13%, signal=21%
MULTICELLULAR_ORGANISM_AGING(GO:0010259)	30	-0.190497	-0.744381	0.884146	0.800066	1	11840	tags=37%, list=29%, signal=52%
VOCALIZATION_BEHAVIOR(GO:0071625)	17	-0.234392	-0.744092	0.833002	0.79997	1	6860	tags=29%, list=17%, signal=35%
REGULATORY_RNA_BINDING(GO:0061980)	35	-0.217952	-0.741769	0.776344	0.802549	1	3233	tags=14%, list=8%, signal=16%
BILE_ACID_AND_BILE_SALT_TRANSPORT(GO:0015721)	24	-0.245937	-0.737553	0.781496	0.807724	1	5874	tags=21%, list=14%, signal=24%
NEUROPEPTIDE_HORMONE_ACTIVITY(GO:0005184)	24	-0.247347	-0.734059	0.811623	0.811893	1	5693	tags=21%, list=14%, signal=24%
REGULATION_OF_ANTIGEN_PROCESSING_AND_PRESENTATION(GO:0002577)	17	-0.291426	-0.733106	0.719368	0.812672	1	9556	tags=35%, list=24%, signal=46%
INDOLALKYLAMINE_METABOLIC_PROCESS(GO:0006586)	15	-0.249554	-0.721332	0.82582	0.827429	1	4630	tags=20%, list=11%, signal=23%
HUMORAL_IMMUNE_RESPONSE(GO:0006959)	275	-0.198436	-0.716656	0.82	0.832909	1	10390	tags=29%, list=26%, signal=38%
NEPHRON_TUBULE_FORMATION(GO:0072079)	19	-0.232538	-0.715906	0.872137	0.833331	1	6041	tags=21%, list=15%, signal=25%
DETECTION_OF_STIMULUS(GO:0051606)	382	-0.147772	-0.711684	0.986717	0.838106	1	12830	tags=32%, list=32%, signal=47%
STEREOCILIUM_TIP(GO:0032426)	16	-0.246639	-0.711395	0.836292	0.837953	1	7246	tags=31%, list=18%, signal=38%
PROSTAGLANDIN_BIOSYNTHETIC_PROCESS(GO:0001516)	24	-0.239136	-0.707735	0.840385	0.841939	1	7788	tags=29%, list=19%, signal=36%
PROSTANOID_BIOSYNTHETIC_PROCESS(GO:0046457)	24	-0.239136	-0.707735	0.840385	0.841417	1	7788	tags=29%, list=19%, signal=36%
IMMUNOGLOBULIN_RECEPTOR_BINDING(GO:0034987)	38	-0.292831	-0.703797	0.776447	0.845612	1	17464	tags=66%, list=43%, signal=115%
T_CELL_SELECTION(GO:0045058)	47	-0.237979	-0.701151	0.760417	0.848301	1	7166	tags=23%, list=18%, signal=28%
DISRUPTION_OF_CELLS_OF_OTHER_ORGANISM_INVOLVED_IN_SYMBIOTIC_INTERACTION(GO:0051818)	17	-0.241204	-0.692461	0.866935	0.858117	1	4871	tags=24%, list=12%, signal=27%
KILLING_OF_CELLS_IN_OTHER_ORGANISM_INVOLVED_IN_SYMBIOTIC_INTERACTION(GO:0051883)	17	-0.241204	-0.692461	0.866935	0.857587	1	4871	tags=24%, list=12%, signal=27%
SYMPATHETIC_NERVOUS_SYSTEM_DEVELOPMENT(GO:0048485)	21	-0.237948	-0.691167	0.842105	0.858561	1	10079	tags=38%, list=25%, signal=51%
RIBOSOME_ASSEMBLY(GO:0042255)	60	-0.254153	-0.688345	0.737374	0.861293	1	6670	tags=30%, list=16%, signal=36%
POSTSYNAPTIC_NEUROTRANSMITTER_RECEPTOR_ACTIVITY(GO:0098960)	33	-0.208349	-0.687899	0.884086	0.861275	1	10527	tags=30%, list=26%, signal=41%
MAINTENANCE_OF_GASTROINTESTINAL_EPITHELIUM(GO:0030277)	17	-0.24653	-0.687477	0.896825	0.861221	1	3109	tags=18%, list=8%, signal=19%
DETECTION_OF_CHEMICAL_STIMULUS_INVOLVED_IN_SENSORY_PERCEPTION_OF_TASTE(GO:0050912)	37	-0.192263	-0.682456	0.924335	0.866396	1	12053	tags=27%, list=30%, signal=38%
REGULATION_OF_ACUTE_INFLAMMATORY_RESPONSE(GO:0002673)	125	-0.205381	-0.680081	0.854839	0.868503	1	8706	tags=23%, list=21%, signal=29%
REGULATION_OF_ICOSANOID_SECRETION(GO:0032303)	17	-0.245592	-0.679918	0.821839	0.868146	1	6099	tags=18%, list=15%, signal=21%
POSITIVE_REGULATION_OF_ICOSANOID_SECRETION(GO:0032305)	16	-0.246737	-0.676274	0.847358	0.871595	1	6099	tags=19%, list=15%, signal=22%
CHEMOATTRACTANT_ACTIVITY(GO:0042056)	30	-0.211937	-0.671746	0.925144	0.875947	1	8246	tags=23%, list=20%, signal=29%
INHIBITORY_POSTSYNAPTIC_POTENTIAL(GO:0060080)	17	-0.230661	-0.671101	0.878613	0.876103	1	14278	tags=41%, list=35%, signal=63%
GABA_RECEPTOR_ACTIVITY(GO:0016917)	22	-0.241766	-0.670041	0.891683	0.876666	1	16956	tags=50%, list=42%, signal=86%
ALCOHOL_DEHYDROGENASE_(NADP+)_ACTIVITY(GO:0008106)	21	-0.239164	-0.665171	0.853061	0.88122	1	7652	tags=24%, list=19%, signal=29%
PROTON-TRANSPORTING_TWO-SECTOR_ATPASE_COMPLEX(GO:0016469)	51	-0.213307	-0.664222	0.759152	0.881672	1	12355	tags=43%, list=30%, signal=62%
REGULATION_OF_AMINO_ACID_TRANSPORT(GO:0051955)	36	-0.208284	-0.659126	0.906844	0.886353	1	8745	tags=31%, list=22%, signal=39%
SENSORY_PERCEPTION_OF_TASTE(GO:0050909)	56	-0.174012	-0.652087	0.952663	0.892737	1	12053	tags=27%, list=30%, signal=38%
CD4-POSITIVE,_ALPHA-BETA_T_CELL_CYTOKINE_PRODUCTION(GO:0035743)	20	-0.239115	-0.651092	0.867327	0.893162	1	7552	tags=25%, list=19%, signal=31%
U2-TYPE_PRECATALYTIC_SPLICEOSOME(GO:0071005)	27	-0.244254	-0.64494	0.807229	0.898472	1	4453	tags=19%, list=11%, signal=21%
PRECATALYTIC_SPLICEOSOME(GO:0071011)	27	-0.244254	-0.64494	0.807229	0.897922	1	4453	tags=19%, list=11%, signal=21%
PEPTIDE_CROSS-LINKING(GO:0018149)	45	-0.220262	-0.638395	0.871795	0.903375	1	2819	tags=11%, list=7%, signal=12%
CYTOPLASMIC_DYNEIN_COMPLEX(GO:0005868)	20	-0.222803	-0.630308	0.836032	0.910024	1	9784	tags=35%, list=24%, signal=46%
POSITIVE_T_CELL_SELECTION(GO:0043368)	34	-0.218894	-0.619175	0.838574	0.918755	1	7166	tags=24%, list=18%, signal=29%
TRANSMITTER-GATED_ION_CHANNEL_ACTIVITY_INVOLVED_IN_REGULATION_OF_POSTSYNAPTIC_MEMBRANE_POTENTIAL(GO:1904315)	31	-0.185744	-0.607266	0.962302	0.927384	1	10527	tags=29%, list=26%, signal=39%
NEUROTRANSMITTER_RECEPTOR_ACTIVITY_INVOLVED_IN_REGULATION_OF_POSTSYNAPTIC_MEMBRANE_POTENTIAL(GO:0099529)	31	-0.185744	-0.607266	0.962302	0.926819	1	10527	tags=29%, list=26%, signal=39%
INNER_MITOCHONDRIAL_MEMBRANE_ORGANIZATION(GO:0007007)	44	-0.216559	-0.60587	0.794922	0.927308	1	9860	tags=30%, list=24%, signal=39%
SYNAPTIC_MEMBRANE_ADHESION(GO:0099560)	17	-0.22799	-0.58614	0.89876	0.940311	1	15780	tags=47%, list=39%, signal=77%
POSITIVE_REGULATION_OF_AMINO_ACID_TRANSPORT(GO:0051957)	19	-0.208415	-0.576891	0.954111	0.945623	1	16593	tags=47%, list=41%, signal=80%
REGULATION_OF_INTERLEUKIN-4_PRODUCTION(GO:0032673)	28	-0.195841	-0.56299	0.893281	0.95328	1	8864	tags=25%, list=22%, signal=32%
ACUTE_INFLAMMATORY_RESPONSE_TO_ANTIGENIC_STIMULUS(GO:0002438)	21	-0.184451	-0.537053	0.95501	0.965545	1	6357	tags=19%, list=16%, signal=23%
DETECTION_OF_CHEMICAL_STIMULUS_INVOLVED_IN_SENSORY_PERCEPTION_OF_BITTER_TASTE(GO:0001580)	31	-0.154154	-0.516843	0.99389	0.973132	1	17034	tags=39%, list=42%, signal=67%
PROTON-TRANSPORTING_TWO-SECTOR_ATPASE_COMPLEX,_CATALYTIC_DOMAIN(GO:0033178)	16	-0.166032	-0.459663	0.979839	0.988711	1	12199	tags=31%, list=30%, signal=45%
SENSORY_PERCEPTION_OF_BITTER_TASTE(GO:0050913)	35	-0.129252	-0.445366	0.997972	0.990702	1	396	tags=3%, list=1%, signal=3%

## Sheet: Enriched in 3D vs Tissue
NAME	SIZE	ES	NES	NOM p-val	FDR q-val	FWER p-val	RANK AT MAX	LEADING EDGE
EPIBOLY(GO:0090504)	32	0.750679	2.27893	0	0.076953	0.01	4240	tags=44%, list=10%, signal=49%
WOUND_HEALING,_SPREADING_OF_CELLS(GO:0044319)	31	0.753038	2.2328	0	0.0632409	0.023	4240	tags=45%, list=10%, signal=50%
EPIBOLY_INVOLVED_IN_WOUND_HEALING(GO:0090505)	31	0.753038	2.2328	0	0.0421606	0.023	4240	tags=45%, list=10%, signal=50%
CELL_ADHESION_MOLECULE_BINDING(GO:0050839)	483	0.48514	2.16356	0	0.0739506	0.051	5662	tags=41%, list=14%, signal=48%
CADHERIN_BINDING(GO:0045296)	320	0.538759	2.14085	0	0.082658	0.068	5793	tags=47%, list=14%, signal=54%
REGULATION_OF_RECEPTOR_BIOSYNTHETIC_PROCESS(GO:0010869)	20	0.750176	2.1307	0	0.0824192	0.083	2323	tags=40%, list=6%, signal=42%
POSITIVE_REGULATION_OF_DNA_REPLICATION(GO:0045740)	38	0.660724	2.1255	0	0.0791024	0.088	5733	tags=47%, list=14%, signal=55%
REGULATION_OF_AXON_EXTENSION(GO:0030516)	90	0.54858	2.12483	0	0.0696989	0.088	4594	tags=43%, list=11%, signal=49%
POSITIVE_REGULATION_OF_AXONOGENESIS(GO:0050772)	81	0.537341	2.12134	0	0.0657719	0.097	3209	tags=40%, list=8%, signal=43%
MORPHOGENESIS_OF_AN_EPITHELIAL_SHEET(GO:0002011)	55	0.574172	2.11576	0	0.0641599	0.103	4240	tags=33%, list=10%, signal=36%
POSITIVE_REGULATION_OF_AXON_EXTENSION(GO:0045773)	39	0.652187	2.10716	0	0.0672222	0.116	4594	tags=54%, list=11%, signal=61%
HEAT_SHOCK_PROTEIN_BINDING(GO:0031072)	116	0.538496	2.09417	0.00187617	0.0744149	0.136	4569	tags=42%, list=11%, signal=47%
CYCLIN-DEPENDENT_PROTEIN_KINASE_ACTIVITY(GO:0097472)	37	0.692662	2.09202	0	0.0708242	0.142	5814	tags=54%, list=14%, signal=63%
CYCLIN-DEPENDENT_PROTEIN_SERINE/THREONINE_KINASE_ACTIVITY(GO:0004693)	36	0.68416	2.08522	0	0.0734011	0.15	5814	tags=53%, list=14%, signal=62%
REGULATION_OF_EXTENT_OF_CELL_GROWTH(GO:0061387)	105	0.484314	2.08115	0	0.0736671	0.158	4594	tags=39%, list=11%, signal=44%
ENDODERMAL_CELL_DIFFERENTIATION(GO:0035987)	45	0.610835	2.08072	0	0.0693906	0.159	3157	tags=40%, list=8%, signal=43%
ENDOPLASMIC_RETICULUM_UNFOLDED_PROTEIN_RESPONSE(GO:0030968)	117	0.581282	2.07911	0.00195312	0.066723	0.161	5557	tags=49%, list=14%, signal=56%
POSITIVE_REGULATION_OF_MITOTIC_CELL_CYCLE_PHASE_TRANSITION(GO:1901992)	74	0.592568	2.07727	0	0.0649482	0.166	5368	tags=42%, list=13%, signal=48%
MITOTIC_CELL_CYCLE(GO:0000278)	933	0.484115	2.07494	0	0.0636818	0.174	6787	tags=45%, list=17%, signal=53%
REGULATION_OF_CELL_SIZE(GO:0008361)	174	0.471825	2.07175	0	0.0634194	0.18	5420	tags=41%, list=13%, signal=47%
LIGASE_ACTIVITY(GO:0016874)	162	0.472792	2.07134	0	0.0609041	0.181	5392	tags=40%, list=13%, signal=45%
CELLULAR_RESPONSE_TO_STRESS(GO:0033554)	1870	0.40709	2.07126	0	0.0583136	0.181	6637	tags=38%, list=16%, signal=43%
POSITIVE_REGULATION_OF_CELL_MORPHOGENESIS_INVOLVED_IN_DIFFERENTIATION(GO:0010770)	147	0.479877	2.06673	0	0.059456	0.186	5049	tags=39%, list=12%, signal=44%
RECEPTOR_BIOSYNTHETIC_PROCESS(GO:0032800)	24	0.685954	2.06388	0	0.0590219	0.194	7915	tags=54%, list=19%, signal=67%
MICROTUBULE(GO:0005874)	412	0.454289	2.06097	0	0.058913	0.199	5461	tags=36%, list=13%, signal=42%
SPINDLE_LOCALIZATION(GO:0051653)	41	0.675689	2.0581	0	0.0590612	0.206	3731	tags=54%, list=9%, signal=59%
CELLULAR_RESPONSE_TO_TOPOLOGICALLY_INCORRECT_PROTEIN(GO:0035967)	151	0.552491	2.05729	0	0.0575398	0.207	5688	tags=48%, list=14%, signal=56%
CHROMOSOME_LOCALIZATION(GO:0050000)	77	0.607093	2.05528	0	0.0570948	0.214	3978	tags=45%, list=10%, signal=50%
SUBSTRATE_ADHESION-DEPENDENT_CELL_SPREADING(GO:0034446)	87	0.563128	2.0512	0	0.0589522	0.225	5362	tags=46%, list=13%, signal=53%
POSITIVE_REGULATION_OF_CELL_GROWTH(GO:0030307)	156	0.449361	2.05063	0	0.0576034	0.225	4594	tags=33%, list=11%, signal=37%
VIRAL_PROCESS(GO:0016032)	693	0.486029	2.0498	0.00191939	0.0562373	0.225	7097	tags=44%, list=17%, signal=53%
UDP-N-ACETYLGLUCOSAMINE_METABOLIC_PROCESS(GO:0006047)	16	0.799749	2.04699	0	0.0563498	0.227	2682	tags=50%, list=7%, signal=54%
CELL_AGING(GO:0007569)	100	0.552152	2.04562	0	0.0553502	0.229	5268	tags=45%, list=13%, signal=52%
POSITIVE_REGULATION_OF_CELL_CYCLE_PHASE_TRANSITION(GO:1901989)	89	0.549504	2.04499	0	0.054078	0.23	3978	tags=34%, list=10%, signal=37%
RESPONSE_TO_TOPOLOGICALLY_INCORRECT_PROTEIN(GO:0035966)	187	0.524623	2.04461	0	0.0527365	0.23	5688	tags=45%, list=14%, signal=53%
POSITIVE_REGULATION_OF_MITOTIC_CELL_CYCLE(GO:0045931)	149	0.496235	2.04438	0	0.0514491	0.23	3978	tags=34%, list=10%, signal=38%
MITOTIC_CELL_CYCLE_PROCESS(GO:1903047)	794	0.482423	2.04385	0	0.0505582	0.233	6787	tags=45%, list=17%, signal=52%
REGULATION_OF_STEROID_BIOSYNTHETIC_PROCESS(GO:0050810)	85	0.534722	2.04208	0.00187617	0.0507338	0.236	4908	tags=45%, list=12%, signal=51%
PEPTIDYL-THREONINE_PHOSPHORYLATION(GO:0018107)	109	0.532978	2.03912	0	0.0514043	0.245	4240	tags=41%, list=10%, signal=46%
ENDODERM_DEVELOPMENT(GO:0007492)	74	0.526325	2.0388	0	0.0501695	0.245	3157	tags=32%, list=8%, signal=35%
PEPTIDYL-THREONINE_MODIFICATION(GO:0018210)	116	0.519649	2.03663	0	0.050754	0.251	4240	tags=41%, list=10%, signal=45%
AXON_EXTENSION(GO:0048675)	116	0.492592	2.03503	0	0.0506949	0.255	4594	tags=37%, list=11%, signal=42%
ESTABLISHMENT_OF_CHROMOSOME_LOCALIZATION(GO:0051303)	76	0.601994	2.03488	0	0.0496132	0.255	3978	tags=45%, list=10%, signal=49%
CYTOKINESIS(GO:0000910)	156	0.508177	2.0336	0	0.0497886	0.26	6787	tags=43%, list=17%, signal=51%
PALLIUM_DEVELOPMENT(GO:0021543)	171	0.43344	2.03311	0	0.0489818	0.261	5566	tags=35%, list=14%, signal=40%
REGULATION_OF_DNA_DAMAGE_RESPONSE,_SIGNAL_TRANSDUCTION_BY_P53_CLASS_MEDIATOR(GO:0043516)	32	0.628084	2.03298	0	0.0480163	0.261	6056	tags=50%, list=15%, signal=59%
TRANSFERASE_ACTIVITY,_TRANSFERRING_NITROGENOUS_GROUPS(GO:0016769)	24	0.557927	2.0321	0.00194175	0.0476972	0.264	1015	tags=29%, list=2%, signal=30%
RESPONSE_TO_UNFOLDED_PROTEIN(GO:0006986)	167	0.524845	2.03108	0	0.0472328	0.266	5688	tags=46%, list=14%, signal=53%
CYTOKINETIC_PROCESS(GO:0032506)	38	0.668631	2.03098	0.00195312	0.0463381	0.266	6998	tags=55%, list=17%, signal=67%
IRE1-MEDIATED_UNFOLDED_PROTEIN_RESPONSE(GO:0036498)	63	0.663145	2.03049	0	0.0457051	0.268	3870	tags=51%, list=10%, signal=56%
ENDODERM_FORMATION(GO:0001706)	50	0.581302	2.02947	0	0.0454454	0.275	3157	tags=36%, list=8%, signal=39%
CYTOSKELETON-DEPENDENT_CYTOKINESIS(GO:0061640)	96	0.518248	2.02915	0	0.0448376	0.276	6998	tags=46%, list=17%, signal=55%
CELLULAR_RESPONSE_TO_UNFOLDED_PROTEIN(GO:0034620)	133	0.55163	2.02789	0	0.0447197	0.281	5688	tags=49%, list=14%, signal=57%
INTEGRAL_COMPONENT_OF_ENDOPLASMIC_RETICULUM_MEMBRANE(GO:0030176)	140	0.496902	2.02695	0	0.0444227	0.283	6098	tags=41%, list=15%, signal=48%
POLYMERIC_CYTOSKELETAL_FIBER(GO:0099513)	647	0.439744	2.02685	0	0.0436316	0.283	6874	tags=40%, list=17%, signal=47%
ESTABLISHMENT_OF_SPINDLE_LOCALIZATION(GO:0051293)	36	0.672669	2.02653	0	0.0429214	0.284	3731	tags=53%, list=9%, signal=58%
PROTEASE_BINDING(GO:0002020)	122	0.505202	2.02631	0	0.0422847	0.284	4926	tags=39%, list=12%, signal=45%
RESPONSE_TO_ENDOPLASMIC_RETICULUM_STRESS(GO:0034976)	261	0.481423	2.02572	0	0.0419944	0.287	5680	tags=39%, list=14%, signal=45%
REGULATION_OF_ORGANELLE_ORGANIZATION(GO:0033043)	1211	0.404304	2.02246	0	0.0430319	0.297	6875	tags=37%, list=17%, signal=44%
REGULATION_OF_CELLULAR_RESPONSE_TO_STRESS(GO:0080135)	649	0.429453	2.02223	0	0.0426267	0.297	5629	tags=37%, list=14%, signal=42%
REGULATION_OF_PROTEIN_LOCALIZATION_TO_NUCLEUS(GO:1900180)	120	0.495511	2.02125	0	0.0424121	0.301	5549	tags=40%, list=14%, signal=46%
CELL_CYCLE(GO:0007049)	1747	0.417913	2.02049	0	0.0421274	0.302	6787	tags=38%, list=17%, signal=44%
SYMBIONT_PROCESS(GO:0044403)	755	0.469522	2.01846	0.00192678	0.0421517	0.305	7097	tags=43%, list=17%, signal=51%
ORGANELLE_ORGANIZATION(GO:0006996)	3699	0.370391	2.01841	0	0.041513	0.305	6627	tags=33%, list=16%, signal=36%
POSITIVE_REGULATION_OF_CELL_CYCLE(GO:0045787)	384	0.446485	2.01709	0	0.0418384	0.309	4823	tags=33%, list=12%, signal=37%
POSITIVE_REGULATION_OF_BINDING(GO:0051099)	175	0.435664	2.01646	0	0.0417704	0.314	4367	tags=33%, list=11%, signal=36%
POSITIVE_REGULATION_OF_ORGANELLE_ORGANIZATION(GO:0010638)	595	0.408485	2.01368	0	0.0428167	0.323	6599	tags=37%, list=16%, signal=44%
CELL_DIVISION(GO:0051301)	589	0.48084	2.01306	0	0.0426612	0.326	6787	tags=45%, list=17%, signal=53%
ENDOPLASMIC_RETICULUM-GOLGI_INTERMEDIATE_COMPARTMENT(GO:0005793)	121	0.51343	2.01289	0	0.0421078	0.327	2767	tags=34%, list=7%, signal=36%
DEVELOPMENTAL_CELL_GROWTH(GO:0048588)	215	0.438909	2.01281	0	0.0415217	0.327	5480	tags=36%, list=13%, signal=41%
DRUG_BINDING(GO:0008144)	1711	0.387298	2.01164	0	0.0417274	0.332	5246	tags=30%, list=13%, signal=33%
FOCAL_ADHESION(GO:0005925)	403	0.463909	2.011	0.0019305	0.0413433	0.333	5359	tags=40%, list=13%, signal=45%
PURINE_RIBONUCLEOSIDE_TRIPHOSPHATE_BINDING(GO:0035639)	1816	0.40079	2.01016	0	0.0411357	0.333	5246	tags=31%, list=13%, signal=34%
WOUND_HEALING,_SPREADING_OF_EPIDERMAL_CELLS(GO:0035313)	17	0.74186	2.00915	0.00192678	0.0411309	0.334	4240	tags=41%, list=10%, signal=46%
REGULATION_OF_UBIQUITIN-PROTEIN_TRANSFERASE_ACTIVITY(GO:0051438)	52	0.538386	2.00908	0.00187266	0.0406079	0.334	4950	tags=40%, list=12%, signal=46%
DNA_DAMAGE_RESPONSE,_SIGNAL_TRANSDUCTION_BY_P53_CLASS_MEDIATOR(GO:0030330)	104	0.528074	2.00853	0	0.0403794	0.336	5522	tags=44%, list=14%, signal=51%
RETROGRADE_VESICLE-MEDIATED_TRANSPORT,_GOLGI_TO_ER(GO:0006890)	86	0.598206	2.00774	0	0.0402605	0.338	6766	tags=53%, list=17%, signal=64%
SERINE/THREONINE_PROTEIN_KINASE_COMPLEX(GO:1902554)	89	0.533997	2.00483	0	0.0410615	0.345	5932	tags=45%, list=15%, signal=53%
MITOTIC_CYTOKINESIS(GO:0000281)	83	0.521447	2.00411	0	0.0409733	0.347	6998	tags=46%, list=17%, signal=55%
RETINOIC_ACID_RECEPTOR_BINDING(GO:0042974)	24	0.684386	2.00359	0	0.0406865	0.347	5329	tags=63%, list=13%, signal=72%
MICROTUBULE_ORGANIZING_CENTER_LOCALIZATION(GO:0061842)	27	0.712443	2.00223	0	0.0407383	0.35	3691	tags=52%, list=9%, signal=57%
ATP_BINDING(GO:0005524)	1474	0.405152	2.00138	0	0.0408301	0.352	5270	tags=31%, list=13%, signal=35%
INTERSPECIES_INTERACTION_BETWEEN_ORGANISMS(GO:0044419)	788	0.461545	2.00133	0.00193798	0.0403381	0.352	7097	tags=42%, list=17%, signal=50%
MITOTIC_NUCLEAR_DIVISION(GO:0140014)	279	0.522042	2.0008	0.00578035	0.0401689	0.355	6787	tags=48%, list=17%, signal=57%
METHYL-CPG_BINDING(GO:0008327)	22	0.652373	2.00052	0.00191571	0.0397998	0.355	6422	tags=50%, list=16%, signal=59%
ADENYL_NUCLEOTIDE_BINDING(GO:0030554)	1520	0.400715	2.00018	0	0.0394824	0.357	5270	tags=31%, list=13%, signal=34%
CELL_GROWTH(GO:0016049)	469	0.389629	2.00004	0	0.0391167	0.357	4594	tags=30%, list=11%, signal=33%
PURINE_NUCLEOTIDE_BINDING(GO:0017076)	1872	0.395765	1.99967	0	0.0387964	0.357	5246	tags=30%, list=13%, signal=33%
CELL-SUBSTRATE_ADHERENS_JUNCTION(GO:0005924)	406	0.462015	1.99939	0.00194175	0.0385006	0.357	5359	tags=39%, list=13%, signal=45%
INTRINSIC_COMPONENT_OF_GOLGI_MEMBRANE(GO:0031228)	61	0.471524	1.99868	0	0.0384785	0.36	3958	tags=34%, list=10%, signal=38%
REGULATION_OF_CHROMOSOME_SEGREGATION(GO:0051983)	101	0.61876	1.99851	0.00390625	0.0381053	0.36	4354	tags=43%, list=11%, signal=48%
CELL-SUBSTRATE_JUNCTION(GO:0030055)	410	0.458886	1.99824	0.00194175	0.0378767	0.362	6218	tags=42%, list=15%, signal=50%
REGULATION_OF_HISTONE_H3-K9_METHYLATION(GO:0051570)	25	0.61631	1.9982	0.00190476	0.0374852	0.362	4394	tags=44%, list=11%, signal=49%
CELLULAR_PROTEIN_CATABOLIC_PROCESS(GO:0044257)	719	0.433211	1.99785	0	0.037257	0.364	5668	tags=36%, list=14%, signal=41%
CHROMOSOME_SEGREGATION(GO:0007059)	311	0.524257	1.99734	0.00582524	0.0371175	0.365	4354	tags=38%, list=11%, signal=42%
CELL_CYCLE_PHASE_TRANSITION(GO:0044770)	534	0.474224	1.99703	0	0.0368365	0.366	5549	tags=39%, list=14%, signal=44%
EPITHELIAL_TO_MESENCHYMAL_TRANSITION(GO:0001837)	131	0.471276	1.99684	0	0.0364971	0.366	4750	tags=40%, list=12%, signal=45%
RNA_POLYMERASE_II_CARBOXY-TERMINAL_DOMAIN_KINASE_ACTIVITY(GO:0008353)	17	0.748371	1.99615	0.00186916	0.0364799	0.367	3987	tags=59%, list=10%, signal=65%
REGULATION_OF_BINDING(GO:0051098)	362	0.398087	1.99481	0	0.0367162	0.372	5668	tags=34%, list=14%, signal=39%
ESTABLISHMENT_OF_ORGANELLE_LOCALIZATION(GO:0051656)	460	0.45023	1.99476	0	0.0363604	0.372	7367	tags=42%, list=18%, signal=51%
POSITIVE_REGULATION_OF_EXTRACELLULAR_MATRIX_ORGANIZATION(GO:1903055)	20	0.687179	1.99442	0	0.0361084	0.372	4556	tags=40%, list=11%, signal=45%
PURINE_RIBONUCLEOTIDE_BINDING(GO:0032555)	1858	0.394831	1.99377	0	0.036178	0.373	5246	tags=30%, list=13%, signal=33%
UBIQUITIN-LIKE_PROTEIN_LIGASE_BINDING(GO:0044389)	298	0.446661	1.99376	0	0.0358361	0.373	4359	tags=36%, list=11%, signal=40%
RESPONSE_TO_INTERLEUKIN-12(GO:0070671)	50	0.661121	1.99364	0.00571429	0.035638	0.376	5229	tags=58%, list=13%, signal=66%
CELLULAR_RESPONSE_TO_DNA_DAMAGE_STIMULUS(GO:0006974)	822	0.439973	1.99209	0	0.0358833	0.382	6680	tags=40%, list=16%, signal=47%
PROTEOLYSIS_INVOLVED_IN_CELLULAR_PROTEIN_CATABOLIC_PROCESS(GO:0051603)	667	0.432286	1.99064	0.00185185	0.036051	0.385	5668	tags=37%, list=14%, signal=42%
CELL_CYCLE_CHECKPOINT(GO:0000075)	217	0.540668	1.99053	0	0.0357736	0.385	5572	tags=47%, list=14%, signal=55%
UBIQUITIN-LIKE_PROTEIN_BINDING(GO:0032182)	91	0.526762	1.99042	0	0.0355497	0.386	4444	tags=40%, list=11%, signal=44%
ADENYL_RIBONUCLEOTIDE_BINDING(GO:0032559)	1508	0.399508	1.99034	0	0.0353454	0.386	5270	tags=31%, list=13%, signal=34%
CENTROSOME_LOCALIZATION(GO:0051642)	26	0.70354	1.9898	0	0.0353162	0.386	3691	tags=50%, list=9%, signal=55%
INTERLEUKIN-12-MEDIATED_SIGNALING_PATHWAY(GO:0035722)	47	0.654353	1.98639	0.0056926	0.0367227	0.398	5229	tags=57%, list=13%, signal=66%
MITOTIC_CELL_CYCLE_PHASE_TRANSITION(GO:0044772)	494	0.481949	1.98623	0	0.0364502	0.398	5549	tags=40%, list=14%, signal=46%
CELL_CYCLE_G1/S_PHASE_TRANSITION(GO:0044843)	261	0.484837	1.98602	0	0.0362816	0.399	5522	tags=39%, list=14%, signal=45%
ADHERENS_JUNCTION(GO:0005912)	535	0.422049	1.98575	0	0.0360067	0.399	5481	tags=37%, list=13%, signal=42%
RIBONUCLEOTIDE_BINDING(GO:0032553)	1872	0.392307	1.98546	0	0.0359443	0.4	5246	tags=30%, list=13%, signal=33%
REGULATION_OF_CYCLIN-DEPENDENT_PROTEIN_KINASE_ACTIVITY(GO:1904029)	102	0.527818	1.985	0	0.0359112	0.4	4330	tags=39%, list=11%, signal=44%
PROTEASOMAL_PROTEIN_CATABOLIC_PROCESS(GO:0010498)	447	0.45404	1.98481	0.00186916	0.035693	0.4	5668	tags=40%, list=14%, signal=46%
CELLULAR_SENESCENCE(GO:0090398)	61	0.580164	1.98471	0	0.0354319	0.4	6565	tags=54%, list=16%, signal=64%
HIPPOCAMPUS_DEVELOPMENT(GO:0021766)	79	0.483297	1.98397	0	0.0352707	0.402	4398	tags=35%, list=11%, signal=40%
VESICLE_COAT(GO:0030120)	54	0.562934	1.98282	0.00192678	0.0353157	0.404	3985	tags=41%, list=10%, signal=45%
PROTEIN_KINASE_BINDING(GO:0019901)	637	0.428955	1.9826	0	0.0351737	0.406	5668	tags=35%, list=14%, signal=40%
INTRINSIC_COMPONENT_OF_ENDOPLASMIC_RETICULUM_MEMBRANE(GO:0031227)	146	0.464977	1.98211	0	0.0350889	0.406	6098	tags=39%, list=15%, signal=46%
NEGATIVE_REGULATION_OF_CELLULAR_SENESCENCE(GO:2000773)	18	0.768733	1.98194	0	0.0348652	0.406	4013	tags=56%, list=10%, signal=62%
MITOTIC_CELL_CYCLE_CHECKPOINT(GO:0007093)	167	0.531459	1.98132	0	0.0348271	0.407	5522	tags=47%, list=14%, signal=55%
CYTOSKELETON_ORGANIZATION(GO:0007010)	1297	0.392491	1.97948	0	0.0352179	0.41	6618	tags=36%, list=16%, signal=41%
CELLULAR_RESPONSE_TO_INTERLEUKIN-12(GO:0071349)	49	0.652089	1.97944	0.00570342	0.0349384	0.41	5229	tags=57%, list=13%, signal=66%
REGULATION_OF_MITOTIC_CELL_CYCLE(GO:0007346)	585	0.441939	1.9794	0	0.0346726	0.41	6538	tags=42%, list=16%, signal=50%
NUCLEOSIDE_PHOSPHATE_BINDING(GO:1901265)	2104	0.379425	1.97915	0	0.0344905	0.411	6533	tags=33%, list=16%, signal=37%
NUCLEOTIDE_BINDING(GO:0000166)	2103	0.379123	1.9783	0	0.0346271	0.414	6533	tags=33%, list=16%, signal=37%
CHROMOSOME_SEPARATION(GO:0051304)	88	0.600315	1.9774	0.00389105	0.0347157	0.418	3978	tags=44%, list=10%, signal=49%
ANCHORING_JUNCTION(GO:0070161)	550	0.417635	1.97712	0	0.0345446	0.418	5859	tags=37%, list=14%, signal=43%
CELL_CYCLE_PROCESS(GO:0022402)	1274	0.421647	1.97676	0	0.0344684	0.419	6787	tags=39%, list=17%, signal=45%
MODIFICATION-DEPENDENT_PROTEIN_CATABOLIC_PROCESS(GO:0019941)	578	0.43162	1.97663	0	0.0342717	0.419	5518	tags=36%, list=14%, signal=41%
PROTEIN_DEUBIQUITINATION(GO:0016579)	259	0.475904	1.97658	0.00369004	0.0340395	0.419	8170	tags=49%, list=20%, signal=61%
INTRACELLULAR_NON-MEMBRANE-BOUNDED_ORGANELLE(GO:0043232)	4081	0.375213	1.9761	0	0.0340035	0.422	6627	tags=33%, list=16%, signal=36%
NON-MEMBRANE-BOUNDED_ORGANELLE(GO:0043228)	4088	0.375548	1.97582	0	0.0337886	0.422	6627	tags=33%, list=16%, signal=36%
REGULATION_OF_CELLULAR_COMPONENT_SIZE(GO:0032535)	364	0.417997	1.97582	0	0.033542	0.422	5813	tags=36%, list=14%, signal=42%
NUCLEAR_DIVISION(GO:0000280)	420	0.461717	1.97579	0.00387597	0.0332989	0.422	6787	tags=41%, list=17%, signal=49%
PEPTIDYL-AMINO_ACID_MODIFICATION(GO:0018193)	1178	0.369534	1.97576	0	0.0330981	0.422	5733	tags=31%, list=14%, signal=35%
PROTEIN_MODIFICATION_BY_SMALL_PROTEIN_REMOVAL(GO:0070646)	275	0.476433	1.97545	0.00371747	0.0329428	0.423	8170	tags=49%, list=20%, signal=61%
REGULATION_OF_CELL_CYCLE(GO:0051726)	1112	0.407441	1.975	0	0.0327815	0.423	6787	tags=38%, list=17%, signal=44%
MODIFICATION-DEPENDENT_MACROMOLECULE_CATABOLIC_PROCESS(GO:0043632)	590	0.431835	1.97399	0	0.0328971	0.424	6410	tags=39%, list=16%, signal=45%
REGULATION_OF_PROTEIN_AUTOPHOSPHORYLATION(GO:0031952)	46	0.599259	1.97218	0.00192678	0.0333946	0.43	4880	tags=50%, list=12%, signal=57%
NUCLEOSIDE-TRIPHOSPHATASE_ACTIVITY(GO:0017111)	844	0.401179	1.97138	0	0.033489	0.43	5191	tags=31%, list=13%, signal=34%
PEPTIDYL-ASPARAGINE_MODIFICATION(GO:0018196)	26	0.677791	1.97095	0.00190114	0.0334188	0.433	5291	tags=58%, list=13%, signal=66%
NEURON_PROJECTION_EXTENSION(GO:1990138)	162	0.451645	1.97002	0	0.0336367	0.439	5400	tags=35%, list=13%, signal=40%
PEPTIDYL-PROLINE_MODIFICATION(GO:0018208)	53	0.550861	1.97001	0.0019685	0.0334079	0.439	2479	tags=32%, list=6%, signal=34%
REGULATION_OF_EXTRACELLULAR_MATRIX_ORGANIZATION(GO:1903053)	37	0.616374	1.96997	0	0.0331967	0.439	4556	tags=43%, list=11%, signal=49%
POSITIVE_REGULATION_OF_CELLULAR_COMPONENT_ORGANIZATION(GO:0051130)	1199	0.390111	1.96962	0	0.0331349	0.439	6599	tags=35%, list=16%, signal=40%
ORGANELLE_LOCALIZATION(GO:0051640)	654	0.417911	1.96956	0	0.0329452	0.439	6565	tags=38%, list=16%, signal=45%
HETEROCHROMATIN(GO:0000792)	77	0.546407	1.96955	0.00192678	0.0327444	0.439	4034	tags=40%, list=10%, signal=45%
LAMELLIPODIUM_MEMBRANE(GO:0031258)	22	0.758136	1.96916	0	0.0326811	0.443	3017	tags=64%, list=7%, signal=69%
REGULATION_OF_RUFFLE_ASSEMBLY(GO:1900027)	29	0.563758	1.96902	0	0.032494	0.444	5190	tags=48%, list=13%, signal=55%
RESPONSE_TO_IONIZING_RADIATION(GO:0010212)	146	0.512742	1.9688	0.00191571	0.032387	0.444	7192	tags=49%, list=18%, signal=60%
REGULATION_OF_SUBSTRATE_ADHESION-DEPENDENT_CELL_SPREADING(GO:1900024)	50	0.566348	1.9685	0	0.0323168	0.446	5190	tags=44%, list=13%, signal=50%
NUCLEAR_TRANSCRIPTION_FACTOR_COMPLEX(GO:0044798)	194	0.435382	1.96847	0	0.0321224	0.446	6689	tags=41%, list=16%, signal=49%
REGULATION_OF_RESPONSE_TO_DNA_DAMAGE_STIMULUS(GO:2001020)	201	0.450526	1.96813	0	0.032061	0.448	6599	tags=43%, list=16%, signal=51%
POSITIVE_REGULATION_OF_EPITHELIAL_TO_MESENCHYMAL_TRANSITION(GO:0010718)	47	0.591114	1.96634	0	0.0324925	0.452	5247	tags=55%, list=13%, signal=63%
REGULATION_OF_CHROMOSOME_SEPARATION(GO:1905818)	61	0.654613	1.96494	0.0059761	0.0328502	0.459	3978	tags=48%, list=10%, signal=53%
SMALL_MOLECULE_BINDING(GO:0036094)	2457	0.364976	1.96486	0	0.0326517	0.459	6533	tags=32%, list=16%, signal=36%
NUCLEAR_PART(GO:0044428)	4422	0.373403	1.96351	0	0.0329317	0.464	6694	tags=33%, list=16%, signal=35%
DNA_METABOLIC_PROCESS(GO:0006259)	975	0.432303	1.96336	0.00191205	0.0327771	0.464	6658	tags=38%, list=16%, signal=44%
MAMMARY_GLAND_EPITHELIAL_CELL_PROLIFERATION(GO:0033598)	28	0.578037	1.9624	0	0.0330174	0.466	3605	tags=36%, list=9%, signal=39%
HETEROCHROMATIN_ORGANIZATION(GO:0070828)	17	0.675132	1.96238	0	0.0328341	0.466	2398	tags=35%, list=6%, signal=37%
REGULATION_OF_CELL_CYCLE_G1/S_PHASE_TRANSITION(GO:1902806)	168	0.451142	1.96228	0	0.0326745	0.467	5779	tags=38%, list=14%, signal=44%
UBIQUITIN-DEPENDENT_PROTEIN_CATABOLIC_PROCESS(GO:0006511)	572	0.430622	1.96146	0	0.0328966	0.47	5518	tags=36%, list=14%, signal=41%
LYSOPHOSPHATIDIC_ACID_ACYLTRANSFERASE_ACTIVITY(GO:0042171)	21	0.682162	1.96119	0.0056391	0.0328179	0.47	5348	tags=52%, list=13%, signal=60%
LYSOPHOSPHOLIPID_ACYLTRANSFERASE_ACTIVITY(GO:0071617)	21	0.682162	1.96119	0.0056391	0.0326225	0.47	5348	tags=52%, list=13%, signal=60%
REGULATION_OF_METAPHASE/ANAPHASE_TRANSITION_OF_CELL_CYCLE(GO:1902099)	53	0.659368	1.96024	0.00974659	0.0328329	0.473	3978	tags=47%, list=10%, signal=52%
PYROPHOSPHATASE_ACTIVITY(GO:0016462)	892	0.389953	1.96008	0	0.0327188	0.475	5191	tags=30%, list=13%, signal=33%
PROTEIN_EXIT_FROM_ENDOPLASMIC_RETICULUM(GO:0032527)	43	0.565462	1.95973	0	0.0326001	0.477	4485	tags=37%, list=11%, signal=42%
CYTOSOL(GO:0005829)	4956	0.383242	1.95946	0	0.0325421	0.48	6512	tags=33%, list=16%, signal=35%
MICROTUBULE_CYTOSKELETON_ORGANIZATION(GO:0000226)	536	0.416047	1.95903	0	0.0325847	0.481	5493	tags=34%, list=14%, signal=39%
COLLAGEN_FIBRIL_ORGANIZATION(GO:0030199)	49	0.592204	1.95869	0.00790514	0.0325304	0.483	3180	tags=47%, list=8%, signal=51%
MITOTIC_SISTER_CHROMATID_SEGREGATION(GO:0000070)	153	0.583942	1.95821	0.0232108	0.0325635	0.486	3567	tags=42%, list=9%, signal=46%
REGULATION_OF_CELL_GROWTH(GO:0001558)	402	0.388224	1.95758	0	0.0326027	0.487	4489	tags=29%, list=11%, signal=33%
RESPONSE_TO_ANGIOTENSIN(GO:1990776)	27	0.664634	1.95733	0	0.0325036	0.487	7167	tags=56%, list=18%, signal=67%
KINASE_BINDING(GO:0019900)	717	0.425926	1.9552	0	0.0331495	0.496	5849	tags=35%, list=14%, signal=40%
INTRINSIC_APOPTOTIC_SIGNALING_PATHWAY_IN_RESPONSE_TO_ENDOPLASMIC_RETICULUM_STRESS(GO:0070059)	58	0.512287	1.9547	0.00192678	0.0331608	0.501	3809	tags=34%, list=9%, signal=38%
REGULATION_OF_CYCLIN-DEPENDENT_PROTEIN_SERINE/THREONINE_KINASE_ACTIVITY(GO:0000079)	98	0.530211	1.95455	0.00193424	0.0329932	0.501	4330	tags=40%, list=11%, signal=44%
LIVER_DEVELOPMENT(GO:0001889)	144	0.413534	1.95445	0	0.0328349	0.502	6262	tags=35%, list=15%, signal=41%
SIGNAL_TRANSDUCTION_IN_RESPONSE_TO_DNA_DAMAGE(GO:0042770)	129	0.507289	1.95445	0	0.0326545	0.502	5522	tags=43%, list=14%, signal=50%
ZYMOGEN_ACTIVATION(GO:0031638)	49	0.572337	1.95396	0.00397614	0.0326443	0.504	4613	tags=45%, list=11%, signal=51%
KINESIN_COMPLEX(GO:0005871)	54	0.610596	1.9536	0	0.0326072	0.506	4888	tags=44%, list=12%, signal=50%
POSITIVE_REGULATION_OF_PROTEOLYSIS(GO:0045862)	341	0.456383	1.95288	0	0.0326942	0.511	5408	tags=36%, list=13%, signal=42%
REGULATION_OF_CELLULAR_COMPONENT_ORGANIZATION(GO:0051128)	2401	0.374264	1.95196	0	0.0327897	0.512	6649	tags=34%, list=16%, signal=38%
NUCLEAR_CHROMOSOME_SEGREGATION(GO:0098813)	259	0.504254	1.95194	0.00972763	0.0326144	0.512	4085	tags=36%, list=10%, signal=40%
CARBOHYDRATE_DERIVATIVE_BINDING(GO:0097367)	2170	0.375076	1.95181	0	0.0324675	0.512	5191	tags=29%, list=13%, signal=31%
NUCLEAR_LUMEN(GO:0031981)	4063	0.3781	1.95158	0	0.0324075	0.513	6694	tags=34%, list=16%, signal=36%
HEPATICOBILIARY_SYSTEM_DEVELOPMENT(GO:0061008)	147	0.407007	1.95144	0	0.0323256	0.513	6262	tags=34%, list=15%, signal=40%
TRANSAMINASE_ACTIVITY(GO:0008483)	22	0.556524	1.95026	0.00383142	0.0327527	0.515	1015	tags=27%, list=2%, signal=28%
REGULATION_OF_CHROMOSOME_ORGANIZATION(GO:0033044)	328	0.426156	1.95002	0.00187617	0.0326338	0.516	6649	tags=36%, list=16%, signal=43%
INTEGRIN-MEDIATED_SIGNALING_PATHWAY(GO:0007229)	101	0.532004	1.94991	0.00191939	0.0325078	0.516	6504	tags=45%, list=16%, signal=53%
HYDROLASE_ACTIVITY,_ACTING_ON_ACID_ANHYDRIDES(GO:0016817)	895	0.387646	1.94983	0	0.0324054	0.518	5191	tags=30%, list=13%, signal=33%
HYDROLASE_ACTIVITY,_ACTING_ON_ACID_ANHYDRIDES,_IN_PHOSPHORUS-CONTAINING_ANHYDRIDES(GO:0016818)	895	0.387646	1.94983	0	0.0322392	0.518	5191	tags=30%, list=13%, signal=33%
CELLULAR_RESPONSE_TO_ANGIOTENSIN(GO:1904385)	24	0.669486	1.94983	0	0.0320747	0.518	6984	tags=54%, list=17%, signal=65%
CELL_JUNCTION_ORGANIZATION(GO:0034330)	288	0.447157	1.94967	0	0.0319594	0.52	4962	tags=34%, list=12%, signal=39%
G1/S_TRANSITION_OF_MITOTIC_CELL_CYCLE(GO:0000082)	243	0.490795	1.94755	0.00386847	0.0325848	0.525	5522	tags=41%, list=14%, signal=47%
REGULATION_OF_CELL_CYCLE_PHASE_TRANSITION(GO:1901987)	390	0.454128	1.94678	0.00195312	0.0327682	0.531	5779	tags=38%, list=14%, signal=44%
MICROTUBULE_CYTOSKELETON_ORGANIZATION_INVOLVED_IN_MITOSIS(GO:1902850)	129	0.571993	1.94643	0.00199601	0.0327595	0.534	6239	tags=48%, list=15%, signal=57%
REGULATION_OF_AXONOGENESIS(GO:0050770)	180	0.432114	1.94623	0	0.0326665	0.534	4114	tags=34%, list=10%, signal=38%
MITOTIC_SPINDLE_ASSEMBLY_CHECKPOINT(GO:0007094)	35	0.688832	1.94602	0.00197239	0.0326511	0.534	3512	tags=51%, list=9%, signal=56%
SPINDLE_CHECKPOINT(GO:0031577)	35	0.688832	1.94602	0.00197239	0.0324902	0.534	3512	tags=51%, list=9%, signal=56%
SPINDLE_ASSEMBLY_CHECKPOINT(GO:0071173)	35	0.688832	1.94602	0.00197239	0.032331	0.534	3512	tags=51%, list=9%, signal=56%
MITOTIC_SPINDLE_CHECKPOINT(GO:0071174)	35	0.688832	1.94602	0.00197239	0.0321732	0.534	3512	tags=51%, list=9%, signal=56%
POSITIVE_REGULATION_OF_PROTEIN_LOCALIZATION_TO_NUCLEUS(GO:1900182)	79	0.518783	1.94602	0	0.0320171	0.534	4544	tags=38%, list=11%, signal=43%
AMINOACYL-TRNA_LIGASE_ACTIVITY(GO:0004812)	42	0.758665	1.94565	0	0.0319945	0.536	4177	tags=60%, list=10%, signal=66%
LIGASE_ACTIVITY,_FORMING_CARBON-OXYGEN_BONDS(GO:0016875)	42	0.758665	1.94565	0	0.0318407	0.536	4177	tags=60%, list=10%, signal=66%
DNA_REPLICATION(GO:0006260)	268	0.534789	1.94487	0.00393701	0.0320372	0.536	5733	tags=44%, list=14%, signal=51%
POSITIVE_REGULATION_OF_UBIQUITIN-PROTEIN_TRANSFERASE_ACTIVITY(GO:0051443)	30	0.570763	1.94433	0.00371058	0.03212	0.539	4337	tags=37%, list=11%, signal=41%
NUCLEAR_ENVELOPE_ORGANIZATION(GO:0006998)	55	0.570952	1.94428	0.00189753	0.0319678	0.539	6076	tags=44%, list=15%, signal=51%
SIGNAL_TRANSDUCTION_BY_P53_CLASS_MEDIATOR(GO:0072331)	214	0.451067	1.94395	0.00194175	0.0319974	0.539	6720	tags=42%, list=17%, signal=50%
CELLULAR_RESPONSE_TO_GAMMA_RADIATION(GO:0071480)	28	0.568781	1.94385	0	0.0318836	0.539	6722	tags=43%, list=17%, signal=51%
POSITIVE_REGULATION_OF_DNA_METABOLIC_PROCESS(GO:0051054)	217	0.467419	1.94348	0.00194175	0.0318998	0.54	6599	tags=42%, list=16%, signal=50%
MIDBODY(GO:0030496)	171	0.499436	1.94329	0	0.0318091	0.54	5732	tags=41%, list=14%, signal=47%
METAPHASE/ANAPHASE_TRANSITION_OF_CELL_CYCLE(GO:0044784)	56	0.662053	1.9429	0.00978474	0.0317771	0.54	3978	tags=48%, list=10%, signal=53%
NUCLEOPLASM(GO:0005654)	3471	0.379446	1.94276	0	0.0316879	0.541	6694	tags=34%, list=16%, signal=38%
ORGANELLE_TRANSPORT_ALONG_MICROTUBULE(GO:0072384)	77	0.502018	1.94245	0.00383142	0.0316548	0.541	6687	tags=45%, list=16%, signal=54%
CELLULAR_RESPONSE_TO_OXIDATIVE_STRESS(GO:0034599)	273	0.405967	1.94221	0.00192678	0.0316327	0.541	6591	tags=39%, list=16%, signal=46%
CYTOSKELETON(GO:0005856)	2071	0.363979	1.94186	0	0.0317154	0.545	6549	tags=33%, list=16%, signal=38%
PROTEIN_CATABOLIC_PROCESS(GO:0030163)	877	0.405904	1.94109	0	0.0318746	0.545	6410	tags=36%, list=16%, signal=42%
CELL_CYCLE_G2/M_PHASE_TRANSITION(GO:0044839)	216	0.489169	1.9403	0	0.0320657	0.548	5549	tags=40%, list=14%, signal=46%
PROTEIN_GLYCOSYLATION(GO:0006486)	243	0.406711	1.93974	0	0.0320845	0.549	5291	tags=34%, list=13%, signal=39%
MACROMOLECULE_GLYCOSYLATION(GO:0043413)	243	0.406711	1.93974	0	0.0319413	0.549	5291	tags=34%, list=13%, signal=39%
NEGATIVE_REGULATION_OF_CELL_AGING(GO:0090344)	24	0.7106	1.93947	0	0.0318648	0.549	4013	tags=46%, list=10%, signal=51%
TRNA_AMINOACYLATION_FOR_PROTEIN_TRANSLATION(GO:0006418)	46	0.750195	1.9393	0	0.0317791	0.549	5184	tags=63%, list=13%, signal=72%
NEGATIVE_REGULATION_OF_RESPONSE_TO_DNA_DAMAGE_STIMULUS(GO:2001021)	80	0.485938	1.93909	0	0.0316712	0.549	4367	tags=40%, list=11%, signal=45%
MACROMOLECULE_MODIFICATION(GO:0043412)	4127	0.35709	1.93907	0	0.0315409	0.549	6562	tags=32%, list=16%, signal=34%
PROTEASOME-MEDIATED_UBIQUITIN-DEPENDENT_PROTEIN_CATABOLIC_PROCESS(GO:0043161)	387	0.446138	1.93906	0.00190476	0.0314072	0.549	5518	tags=39%, list=14%, signal=44%
SUPRAMOLECULAR_FIBER(GO:0099512)	862	0.389162	1.93776	0	0.0317305	0.553	5624	tags=32%, list=14%, signal=37%
TRANSFERASE_ACTIVITY(GO:0016740)	2344	0.346997	1.93761	0	0.0316289	0.553	5733	tags=30%, list=14%, signal=33%
UBIQUITIN_PROTEIN_LIGASE_BINDING(GO:0031625)	283	0.428801	1.93751	0.0019084	0.0315126	0.554	4359	tags=35%, list=11%, signal=39%
G2/M_TRANSITION_OF_MITOTIC_CELL_CYCLE(GO:0000086)	199	0.487994	1.93725	0.00193798	0.0314847	0.554	5549	tags=41%, list=14%, signal=47%
POSITIVE_REGULATION_OF_MULTI-ORGANISM_PROCESS(GO:0043902)	157	0.440997	1.93725	0	0.0313501	0.554	6591	tags=39%, list=16%, signal=46%
PROTEIN_KINASE_REGULATOR_ACTIVITY(GO:0019887)	179	0.431299	1.93694	0	0.0313111	0.555	5662	tags=36%, list=14%, signal=41%
POSITIVE_REGULATION_OF_SUBSTRATE_ADHESION-DEPENDENT_CELL_SPREADING(GO:1900026)	35	0.564903	1.93526	0	0.0317688	0.557	5049	tags=43%, list=12%, signal=49%
REGULATION_OF_SIGNAL_TRANSDUCTION_BY_P53_CLASS_MEDIATOR(GO:1901796)	128	0.45834	1.9349	0	0.0317183	0.558	6860	tags=41%, list=17%, signal=49%
CELLULAR_PROTEIN_MODIFICATION_PROCESS(GO:0006464)	3936	0.358633	1.93456	0	0.0317077	0.561	6562	tags=32%, list=16%, signal=34%
PROTEIN_MODIFICATION_PROCESS(GO:0036211)	3936	0.358633	1.93456	0	0.031575	0.561	6562	tags=32%, list=16%, signal=34%
RECEPTOR_CATABOLIC_PROCESS(GO:0032801)	33	0.597318	1.93299	0	0.0320535	0.563	3914	tags=52%, list=10%, signal=57%
ORGANELLE_FISSION(GO:0048285)	460	0.437613	1.93283	0.0078125	0.0319739	0.563	6787	tags=41%, list=17%, signal=48%
POSITIVE_REGULATION_OF_CELL_CYCLE_G1/S_PHASE_TRANSITION(GO:1902808)	44	0.530266	1.93237	0	0.0320064	0.563	6479	tags=39%, list=16%, signal=46%
FIBROBLAST_MIGRATION(GO:0010761)	38	0.5443	1.93148	0.00383877	0.032164	0.567	1538	tags=32%, list=4%, signal=33%
SUPRAMOLECULAR_POLYMER(GO:0099081)	869	0.388683	1.93118	0	0.0321498	0.568	6091	tags=34%, list=15%, signal=39%
MITOTIC_SPINDLE_ORGANIZATION(GO:0007052)	108	0.56252	1.93053	0.00198413	0.0322451	0.57	4299	tags=40%, list=11%, signal=44%
POSITIVE_REGULATION_OF_PROTEOLYSIS_INVOLVED_IN_CELLULAR_PROTEIN_CATABOLIC_PROCESS(GO:1903052)	116	0.463672	1.93014	0	0.0322103	0.571	5649	tags=41%, list=14%, signal=47%
PROTEIN_N-LINKED_GLYCOSYLATION_VIA_ASPARAGINE(GO:0018279)	25	0.668988	1.92993	0	0.0321415	0.572	5291	tags=56%, list=13%, signal=64%
SPINDLE_ORGANIZATION(GO:0007051)	166	0.505685	1.92992	0.00194553	0.0320119	0.572	6773	tags=46%, list=17%, signal=55%
SUPRAMOLECULAR_COMPLEX(GO:0099080)	870	0.389491	1.92885	0	0.0321887	0.572	6091	tags=34%, list=15%, signal=39%
CHROMOSOME_ORGANIZATION(GO:0051276)	1152	0.401615	1.92833	0.00188679	0.0321968	0.572	6649	tags=35%, list=16%, signal=40%
REGULATION_OF_G1/S_TRANSITION_OF_MITOTIC_CELL_CYCLE(GO:2000045)	151	0.461513	1.92769	0.00193798	0.0322439	0.573	5668	tags=39%, list=14%, signal=45%
POSITIVE_REGULATION_OF_EPITHELIAL_CELL_MIGRATION(GO:0010634)	154	0.442942	1.92742	0	0.0322299	0.575	4943	tags=35%, list=12%, signal=40%
POSITIVE_REGULATION_OF_PROTEASOMAL_PROTEIN_CATABOLIC_PROCESS(GO:1901800)	102	0.473773	1.92697	0	0.032333	0.577	5649	tags=41%, list=14%, signal=48%
POSITIVE_REGULATION_OF_CELLULAR_PROTEIN_CATABOLIC_PROCESS(GO:1903364)	136	0.454513	1.9258	0	0.0325574	0.585	5649	tags=39%, list=14%, signal=45%
INTRACELLULAR_STEROL_TRANSPORT(GO:0032366)	21	0.632799	1.92516	0	0.0326664	0.59	4284	tags=52%, list=11%, signal=59%
INTRACELLULAR_CHOLESTEROL_TRANSPORT(GO:0032367)	21	0.632799	1.92516	0	0.0325389	0.59	4284	tags=52%, list=11%, signal=59%
ENZYME_BINDING(GO:0019899)	2230	0.379357	1.92502	0	0.0324486	0.59	6622	tags=34%, list=16%, signal=38%
CATALYTIC_ACTIVITY,_ACTING_ON_DNA(GO:0140097)	171	0.504824	1.92481	0.00575816	0.0324534	0.592	8530	tags=49%, list=21%, signal=62%
NCRNA_TRANSCRIPTION(GO:0098781)	104	0.525327	1.92439	0.00375235	0.0324689	0.595	6542	tags=49%, list=16%, signal=58%
CLEAVAGE_FURROW(GO:0032154)	53	0.514742	1.92344	0	0.0326646	0.597	4418	tags=40%, list=11%, signal=44%
REGULATION_OF_MITOTIC_METAPHASE/ANAPHASE_TRANSITION(GO:0030071)	52	0.660354	1.92275	0.00986193	0.0327969	0.597	3978	tags=48%, list=10%, signal=53%
VIRAL_ENTRY_INTO_HOST_CELL(GO:0046718)	119	0.503661	1.92178	0.00578035	0.0330098	0.601	4962	tags=37%, list=12%, signal=42%
CYTOSKELETAL_PART(GO:0044430)	1571	0.369976	1.92159	0	0.0329597	0.601	5659	tags=31%, list=14%, signal=35%
MICROTUBULE_CYTOSKELETON(GO:0015630)	1174	0.383242	1.92123	0	0.0329717	0.602	5583	tags=32%, list=14%, signal=36%
LOW-DENSITY_LIPOPROTEIN_RECEPTOR_PARTICLE_METABOLIC_PROCESS(GO:0032799)	22	0.671415	1.92114	0	0.0328702	0.602	3914	tags=50%, list=10%, signal=55%
MITOTIC_SISTER_CHROMATID_SEPARATION(GO:0051306)	60	0.639234	1.92006	0.0117417	0.0331341	0.604	3978	tags=47%, list=10%, signal=52%
MEMBRANE_COAT(GO:0030117)	98	0.498874	1.91988	0	0.0330351	0.604	5965	tags=40%, list=15%, signal=47%
COATED_MEMBRANE(GO:0048475)	98	0.498874	1.91988	0	0.0329118	0.604	5965	tags=40%, list=15%, signal=47%
SISTER_CHROMATID_SEGREGATION(GO:0000819)	182	0.551864	1.91987	0.0195695	0.0327895	0.604	3567	tags=38%, list=9%, signal=42%
REGULATION_OF_CELLULAR_PROTEIN_LOCALIZATION(GO:1903827)	496	0.396996	1.91984	0	0.0326721	0.604	5736	tags=34%, list=14%, signal=39%
REGULATION_OF_CYTOKINE-MEDIATED_SIGNALING_PATHWAY(GO:0001959)	152	0.533121	1.91891	0.00766283	0.032896	0.609	5714	tags=45%, list=14%, signal=52%
AMINO_ACID_ACTIVATION(GO:0043038)	50	0.725772	1.91737	0	0.0332857	0.614	5184	tags=58%, list=13%, signal=66%
INTRINSIC_APOPTOTIC_SIGNALING_PATHWAY(GO:0097193)	284	0.431288	1.91703	0.00195695	0.0333339	0.615	6005	tags=37%, list=15%, signal=43%
ESTABLISHMENT_OF_SPINDLE_ORIENTATION(GO:0051294)	28	0.614728	1.91701	0.00193424	0.0332207	0.616	4680	tags=50%, list=12%, signal=56%
ATPASE_ACTIVITY(GO:0016887)	421	0.422067	1.91685	0.00391389	0.0331552	0.617	5250	tags=33%, list=13%, signal=38%
POSITIVE_REGULATION_OF_CELLULAR_COMPONENT_BIOGENESIS(GO:0044089)	525	0.374955	1.91682	0	0.033047	0.617	6599	tags=33%, list=16%, signal=39%
1-ACYLGLYCEROL-3-PHOSPHATE_O-ACYLTRANSFERASE_ACTIVITY(GO:0003841)	20	0.665916	1.91646	0.00571429	0.0330324	0.618	5348	tags=50%, list=13%, signal=58%
SPINDLE(GO:0005819)	334	0.462667	1.91599	0.00191205	0.0330673	0.619	6787	tags=42%, list=17%, signal=50%
REGULATION_OF_CELLULAR_PROTEIN_CATABOLIC_PROCESS(GO:1903362)	235	0.421339	1.9155	0.00188324	0.0331265	0.622	5668	tags=36%, list=14%, signal=42%
ACTOMYOSIN(GO:0042641)	71	0.495172	1.91489	0	0.0332293	0.623	2574	tags=37%, list=6%, signal=39%
CATALYTIC_ACTIVITY,_ACTING_ON_A_PROTEIN(GO:0140096)	2247	0.346399	1.91472	0	0.0331669	0.623	5997	tags=30%, list=15%, signal=33%
REGULATION_OF_DNA_METABOLIC_PROCESS(GO:0051052)	401	0.434176	1.9147	0.00193424	0.0330493	0.623	6599	tags=40%, list=16%, signal=48%
METAPHASE/ANAPHASE_TRANSITION_OF_MITOTIC_CELL_CYCLE(GO:0007091)	55	0.662982	1.9147	0.0117878	0.0329325	0.623	3978	tags=49%, list=10%, signal=54%
REGULATION_OF_CELL_CYCLE_PROCESS(GO:0010564)	699	0.415044	1.91448	0	0.0329371	0.625	6787	tags=39%, list=17%, signal=46%
POSITIVE_REGULATION_OF_CELLULAR_PROTEIN_LOCALIZATION(GO:1903829)	318	0.404446	1.91423	0	0.0329231	0.627	6001	tags=36%, list=15%, signal=42%
RETROGRADE_PROTEIN_TRANSPORT,_ER_TO_CYTOSOL(GO:0030970)	28	0.63626	1.91402	0.00195695	0.0328704	0.627	4485	tags=43%, list=11%, signal=48%
ENDOPLASMIC_RETICULUM_TO_CYTOSOL_TRANSPORT(GO:1903513)	28	0.63626	1.91402	0.00195695	0.0327559	0.627	4485	tags=43%, list=11%, signal=48%
NEGATIVE_REGULATION_OF_MITOTIC_METAPHASE/ANAPHASE_TRANSITION(GO:0045841)	37	0.672406	1.91394	0.00992064	0.0326566	0.627	3512	tags=51%, list=9%, signal=56%
NEGATIVE_REGULATION_OF_METAPHASE/ANAPHASE_TRANSITION_OF_CELL_CYCLE(GO:1902100)	37	0.672406	1.91394	0.00992064	0.0325436	0.627	3512	tags=51%, list=9%, signal=56%
DNA_REPAIR(GO:0006281)	526	0.445574	1.91362	0.00378072	0.0325464	0.628	6658	tags=40%, list=16%, signal=47%
REGULATION_OF_MITOTIC_CELL_CYCLE_PHASE_TRANSITION(GO:1901990)	357	0.460194	1.9136	0.00198413	0.0324407	0.628	5549	tags=39%, list=14%, signal=45%
PROTEIN-CONTAINING_COMPLEX_BINDING(GO:0044877)	1063	0.374842	1.91264	0	0.0327175	0.634	5376	tags=30%, list=13%, signal=34%
ACTIVATION_OF_CYSTEINE-TYPE_ENDOPEPTIDASE_ACTIVITY_INVOLVED_IN_APOPTOTIC_PROCESS(GO:0006919)	88	0.522702	1.9123	0.00196464	0.0326891	0.635	5358	tags=36%, list=13%, signal=42%
NEGATIVE_REGULATION_OF_PROTEIN_KINASE_ACTIVITY(GO:0006469)	217	0.454756	1.91218	0	0.0325987	0.635	5761	tags=38%, list=14%, signal=44%
NUCLEAR_PORE(GO:0005643)	86	0.554239	1.91124	0.0119522	0.0328727	0.639	7097	tags=43%, list=17%, signal=52%
POSITIVE_REGULATION_OF_FIBROBLAST_PROLIFERATION(GO:0048146)	52	0.51352	1.91042	0.00192678	0.03313	0.642	5733	tags=44%, list=14%, signal=51%
RUFFLE(GO:0001726)	167	0.507457	1.91041	0	0.0330216	0.642	6433	tags=46%, list=16%, signal=55%
PHAGOPHORE_ASSEMBLY_SITE(GO:0000407)	32	0.594805	1.90988	0.003861	0.0331458	0.646	6858	tags=44%, list=17%, signal=53%
REGULATION_OF_CYTOSKELETON_ORGANIZATION(GO:0051493)	504	0.403383	1.90983	0	0.0330692	0.646	6592	tags=37%, list=16%, signal=44%
REGULATION_OF_CELL_MORPHOGENESIS(GO:0022604)	475	0.411588	1.90868	0	0.033316	0.649	4114	tags=30%, list=10%, signal=33%
TRNA_AMINOACYLATION(GO:0043039)	49	0.735853	1.90835	0	0.0333251	0.649	5184	tags=59%, list=13%, signal=68%
LIMBIC_SYSTEM_DEVELOPMENT(GO:0021761)	106	0.442089	1.90786	0	0.0333991	0.652	5005	tags=32%, list=12%, signal=36%
ACTIVATION_OF_NF-KAPPAB-INDUCING_KINASE_ACTIVITY(GO:0007250)	18	0.747904	1.90722	0.00574713	0.0335241	0.653	4397	tags=56%, list=11%, signal=62%
REGULATION_OF_DNA_REPLICATION(GO:0006275)	109	0.512691	1.90721	0.0038835	0.0334138	0.653	6056	tags=44%, list=15%, signal=52%
CELL_JUNCTION_ASSEMBLY(GO:0034329)	236	0.441192	1.90705	0	0.033354	0.653	4957	tags=35%, list=12%, signal=40%
GOLGI_ORGANIZATION(GO:0007030)	141	0.458162	1.90673	0	0.033368	0.656	4481	tags=34%, list=11%, signal=38%
NEGATIVE_REGULATION_OF_TRANSFERASE_ACTIVITY(GO:0051348)	267	0.434014	1.90599	0	0.0335345	0.66	5761	tags=38%, list=14%, signal=44%
REGULATION_OF_CARDIAC_MUSCLE_HYPERTROPHY(GO:0010611)	56	0.523841	1.90569	0	0.0335416	0.66	6074	tags=41%, list=15%, signal=48%
REGULATION_OF_MITOTIC_SISTER_CHROMATID_SEPARATION(GO:0010965)	57	0.657898	1.90553	0.0119284	0.0335148	0.66	3978	tags=49%, list=10%, signal=54%
POSITIVE_REGULATION_OF_RESPONSE_TO_ENDOPLASMIC_RETICULUM_STRESS(GO:1905898)	35	0.542983	1.90516	0.00392157	0.0335568	0.663	3662	tags=31%, list=9%, signal=35%
AMEBOIDAL-TYPE_CELL_MIGRATION(GO:0001667)	399	0.39318	1.90504	0	0.0334842	0.664	4769	tags=31%, list=12%, signal=35%
MAINTENANCE_OF_PROTEIN_LOCALIZATION_IN_ORGANELLE(GO:0072595)	40	0.542083	1.90428	0.00391389	0.0336141	0.666	2411	tags=38%, list=6%, signal=40%
ENDOMEMBRANE_SYSTEM_ORGANIZATION(GO:0010256)	402	0.411026	1.90404	0	0.0336	0.667	4653	tags=30%, list=11%, signal=33%
CELLULAR_COMPONENT_DISASSEMBLY(GO:0022411)	512	0.437074	1.90386	0	0.0335728	0.667	6574	tags=39%, list=16%, signal=46%
HAIR_FOLLICLE_MATURATION(GO:0048820)	17	0.635531	1.90376	0.00381679	0.0335008	0.667	3086	tags=47%, list=8%, signal=51%
METALLOAMINOPEPTIDASE_ACTIVITY(GO:0070006)	22	0.543156	1.90239	0	0.0337755	0.673	3246	tags=27%, list=8%, signal=30%
PROTEIN_MODIFICATION_BY_SMALL_PROTEIN_CONJUGATION_OR_REMOVAL(GO:0070647)	1016	0.385413	1.90233	0	0.0336854	0.673	6985	tags=37%, list=17%, signal=43%
RESPONSE_TO_DSRNA(GO:0043331)	93	0.508256	1.9021	0.0019305	0.0336678	0.677	6211	tags=41%, list=15%, signal=48%
REGULATION_OF_EXTRINSIC_APOPTOTIC_SIGNALING_PATHWAY_VIA_DEATH_DOMAIN_RECEPTORS(GO:1902041)	56	0.559604	1.90188	0.0078125	0.0336355	0.678	8212	tags=54%, list=20%, signal=67%
METAPHASE_PLATE_CONGRESSION(GO:0051310)	59	0.596355	1.90129	0.0228571	0.0337037	0.679	3978	tags=46%, list=10%, signal=51%
NUCLEUS_ORGANIZATION(GO:0006997)	126	0.460416	1.90122	0.00381679	0.0336076	0.679	6239	tags=37%, list=15%, signal=44%
REGULATION_OF_RESPONSE_TO_CYTOKINE_STIMULUS(GO:0060759)	162	0.522841	1.90117	0.00572519	0.0335098	0.679	6402	tags=46%, list=16%, signal=55%
FORMATION_OF_PRIMARY_GERM_LAYER(GO:0001704)	116	0.43471	1.90094	0	0.0334467	0.679	4017	tags=32%, list=10%, signal=35%
GLYCOSYLATION(GO:0070085)	252	0.394626	1.90043	0	0.0335006	0.68	5291	tags=33%, list=13%, signal=38%
NEGATIVE_REGULATION_OF_MITOTIC_CELL_CYCLE(GO:0045930)	265	0.43739	1.89997	0	0.033546	0.682	5549	tags=40%, list=14%, signal=46%
ESTABLISHMENT_OF_MITOTIC_SPINDLE_LOCALIZATION(GO:0040001)	27	0.676184	1.89981	0.00195312	0.0334785	0.682	6015	tags=59%, list=15%, signal=70%
DOUBLE-STRAND_BREAK_REPAIR(GO:0006302)	232	0.477929	1.89959	0.00193798	0.0334634	0.683	7383	tags=47%, list=18%, signal=57%
INTEGRAL_COMPONENT_OF_GOLGI_MEMBRANE(GO:0030173)	56	0.451951	1.89936	0	0.0334394	0.683	3958	tags=34%, list=10%, signal=38%
NUCLEOTIDE-SUGAR_METABOLIC_PROCESS(GO:0009225)	38	0.553057	1.89931	0.00187617	0.0333979	0.683	6209	tags=53%, list=15%, signal=62%
POSITIVE_REGULATION_OF_CELL_CYCLE_PROCESS(GO:0090068)	268	0.441336	1.89888	0	0.0334728	0.687	6538	tags=37%, list=16%, signal=44%
GASTRULATION(GO:0007369)	176	0.389918	1.89879	0	0.0334438	0.689	4079	tags=27%, list=10%, signal=30%
NEGATIVE_REGULATION_OF_CARDIAC_MUSCLE_HYPERTROPHY(GO:0010614)	25	0.664208	1.89846	0.0019685	0.0334424	0.69	5005	tags=60%, list=12%, signal=68%
PROTEIN_KINASE_COMPLEX(GO:1902911)	109	0.464371	1.8983	0	0.033392	0.69	5932	tags=42%, list=15%, signal=49%
REGULATION_OF_PROTEIN_KINASE_ACTIVITY(GO:0045859)	753	0.414969	1.89828	0	0.0333097	0.69	5828	tags=34%, list=14%, signal=39%
GOLGI_VESICLE_TRANSPORT(GO:0048193)	360	0.413933	1.89759	0.00378072	0.0334348	0.693	6992	tags=40%, list=17%, signal=48%
EPITHELIAL_CELL_MIGRATION(GO:0010631)	294	0.398998	1.89729	0.00380228	0.0334316	0.693	4992	tags=32%, list=12%, signal=37%
REGULATION_OF_SISTER_CHROMATID_SEGREGATION(GO:0033045)	79	0.589231	1.89722	0.0118577	0.0333774	0.693	3978	tags=41%, list=10%, signal=45%
ATP-DEPENDENT_HELICASE_ACTIVITY(GO:0008026)	72	0.606719	1.89698	0.00580271	0.0333612	0.693	6361	tags=50%, list=16%, signal=59%
PURINE_NTP-DEPENDENT_HELICASE_ACTIVITY(GO:0070035)	72	0.606719	1.89698	0.00580271	0.0332628	0.693	6361	tags=50%, list=16%, signal=59%
SPINDLE_MIDZONE(GO:0051233)	33	0.677543	1.89697	0.00196078	0.0331738	0.694	7992	tags=64%, list=20%, signal=79%
REGULATION_OF_TRANSFERASE_ACTIVITY(GO:0051338)	929	0.403147	1.8969	0	0.0330934	0.694	5828	tags=34%, list=14%, signal=39%
OXIDOREDUCTASE_ACTIVITY,_ACTING_ON_PAIRED_DONORS,_WITH_INCORPORATION_OR_REDUCTION_OF_MOLECULAR_OXYGEN,_2-OXOGLUTARATE_AS_ONE_DONOR,_AND_INCORPORATION_OF_ONE_ATOM_EACH_OF_OXYGEN_INTO_BOTH_DONORS(GO:0016706)	44	0.601375	1.89681	0.0059761	0.033041	0.696	4696	tags=45%, list=12%, signal=51%
REGULATION_OF_PROTEASOMAL_PROTEIN_CATABOLIC_PROCESS(GO:0061136)	174	0.445796	1.89673	0.00188679	0.0329506	0.696	5668	tags=39%, list=14%, signal=45%
CYCLIN-DEPENDENT_PROTEIN_KINASE_HOLOENZYME_COMPLEX(GO:0000307)	45	0.573762	1.89658	0.00192308	0.0329009	0.696	5814	tags=47%, list=14%, signal=54%
REGULATION_OF_PEPTIDYL-THREONINE_PHOSPHORYLATION(GO:0010799)	41	0.536237	1.89629	0	0.0328913	0.697	3684	tags=44%, list=9%, signal=48%
POSITIVE_REGULATION_OF_PROTEIN_AUTOPHOSPHORYLATION(GO:0031954)	26	0.647362	1.89629	0.00381679	0.0327963	0.697	4635	tags=58%, list=11%, signal=65%
NEGATIVE_REGULATION_OF_INTRINSIC_APOPTOTIC_SIGNALING_PATHWAY(GO:2001243)	95	0.470047	1.89597	0.00188679	0.0327977	0.698	4452	tags=37%, list=11%, signal=41%
POSITIVE_REGULATION_OF_G1/S_TRANSITION_OF_MITOTIC_CELL_CYCLE(GO:1900087)	33	0.565189	1.89591	0.0019802	0.0327194	0.698	5368	tags=39%, list=13%, signal=45%
CEREBRAL_CORTEX_DEVELOPMENT(GO:0021987)	115	0.425276	1.89519	0	0.0328776	0.698	5492	tags=35%, list=14%, signal=40%
PROTEIN_N-LINKED_GLYCOSYLATION(GO:0006487)	72	0.545661	1.89516	0	0.0327937	0.698	5910	tags=50%, list=15%, signal=58%
COPII_VESICLE_COAT(GO:0030127)	15	0.763865	1.895	0	0.0327511	0.698	2217	tags=47%, list=5%, signal=49%
ESTABLISHMENT_OF_MITOTIC_SPINDLE_ORIENTATION(GO:0000132)	23	0.661957	1.89403	0.0019305	0.0329527	0.698	4680	tags=52%, list=12%, signal=59%
POSITIVE_REGULATION_OF_I-KAPPAB_KINASE/NF-KAPPAB_SIGNALING(GO:0043123)	178	0.518225	1.894	0.00761905	0.0328686	0.698	8170	tags=51%, list=20%, signal=63%
INTRINSIC_APOPTOTIC_SIGNALING_PATHWAY_IN_RESPONSE_TO_DNA_DAMAGE_BY_P53_CLASS_MEDIATOR(GO:0042771)	44	0.458095	1.89216	0	0.0335166	0.704	5986	tags=36%, list=15%, signal=43%
TELOMERE_MAINTENANCE(GO:0000723)	155	0.509759	1.89132	0.00956023	0.0337542	0.706	7523	tags=48%, list=19%, signal=58%
RNA_POLYMERASE_II_TRANSCRIPTION_FACTOR_COMPLEX(GO:0090575)	157	0.409051	1.89118	0	0.0337069	0.706	5540	tags=34%, list=14%, signal=40%
EPITHELIUM_MIGRATION(GO:0090132)	296	0.396573	1.89107	0.00379507	0.0336662	0.706	4992	tags=32%, list=12%, signal=36%
RESPONSE_TO_TESTOSTERONE(GO:0033574)	43	0.453694	1.89087	0	0.0336494	0.706	6262	tags=42%, list=15%, signal=49%
CARDIAC_MUSCLE_HYPERTROPHY(GO:0003300)	82	0.458525	1.8907	0	0.0336087	0.707	6074	tags=39%, list=15%, signal=46%
SUPRAMOLECULAR_FIBER_ORGANIZATION(GO:0097435)	640	0.379479	1.89049	0	0.0335713	0.707	6618	tags=35%, list=16%, signal=41%
NEGATIVE_REGULATION_OF_RESPONSE_TO_REACTIVE_OXYGEN_SPECIES(GO:1901032)	17	0.595998	1.89026	0	0.0335577	0.708	4307	tags=53%, list=11%, signal=59%
NEGATIVE_REGULATION_OF_HYDROGEN_PEROXIDE-INDUCED_CELL_DEATH(GO:1903206)	17	0.595998	1.89026	0	0.033465	0.708	4307	tags=53%, list=11%, signal=59%
NEGATIVE_REGULATION_OF_CELLULAR_RESPONSE_TO_DRUG(GO:2001039)	17	0.595998	1.89026	0	0.0333728	0.708	4307	tags=53%, list=11%, signal=59%
POSITIVE_REGULATION_OF_VIRAL_PROCESS(GO:0048524)	85	0.455649	1.88971	0.00399202	0.0334686	0.712	6538	tags=40%, list=16%, signal=48%
EMBRYO_IMPLANTATION(GO:0007566)	49	0.550076	1.88955	0	0.0334391	0.712	5481	tags=47%, list=13%, signal=54%
CHROMATIN_REMODELING(GO:0006338)	162	0.443861	1.88945	0.00378788	0.0333752	0.713	4553	tags=31%, list=11%, signal=35%
INTRINSIC_APOPTOTIC_SIGNALING_PATHWAY_IN_RESPONSE_TO_DNA_DAMAGE(GO:0008630)	104	0.433336	1.8894	0.0059761	0.0333013	0.714	6005	tags=39%, list=15%, signal=46%
UBIQUITIN_BINDING(GO:0043130)	74	0.519732	1.88866	0	0.0334234	0.714	4444	tags=39%, list=11%, signal=44%
CELL-SUBSTRATE_JUNCTION_ASSEMBLY(GO:0007044)	96	0.484194	1.88818	0.00383877	0.0334788	0.716	4885	tags=38%, list=12%, signal=43%
REGULATION_OF_CELL_AGING(GO:0090342)	44	0.585168	1.8879	0.00189394	0.0334945	0.716	5268	tags=45%, list=13%, signal=52%
AGING(GO:0007568)	299	0.398412	1.88781	0	0.0334248	0.716	6086	tags=36%, list=15%, signal=42%
NEGATIVE_REGULATION_OF_CHROMOSOME_SEPARATION(GO:1905819)	39	0.665473	1.88726	0.0122699	0.0335131	0.717	3512	tags=51%, list=9%, signal=56%
NEGATIVE_REGULATION_OF_MITOTIC_SISTER_CHROMATID_SEPARATION(GO:2000816)	39	0.665473	1.88726	0.0122699	0.0334233	0.717	3512	tags=51%, list=9%, signal=56%
STEROID_HORMONE_RECEPTOR_BINDING(GO:0035258)	91	0.461015	1.88687	0	0.0334608	0.717	5039	tags=35%, list=12%, signal=40%
REGULATION_OF_STEROID_METABOLIC_PROCESS(GO:0019218)	111	0.461633	1.88648	0.00193798	0.0334929	0.719	5337	tags=41%, list=13%, signal=48%
REGULATION_OF_CELLULAR_RESPONSE_TO_TRANSFORMING_GROWTH_FACTOR_BETA_STIMULUS(GO:1903844)	110	0.436976	1.88643	0.0019084	0.0334273	0.72	4556	tags=35%, list=11%, signal=40%
NEGATIVE_REGULATION_OF_FAT_CELL_DIFFERENTIATION(GO:0045599)	47	0.493574	1.88583	0	0.033521	0.72	5332	tags=43%, list=13%, signal=49%
METALLOENDOPEPTIDASE_ACTIVITY(GO:0004222)	108	0.495381	1.8857	0	0.0334764	0.72	6056	tags=40%, list=15%, signal=47%
PROTEIN_DEPOLYMERIZATION(GO:0051261)	105	0.48065	1.88527	0	0.0335123	0.721	5645	tags=41%, list=14%, signal=47%
REGULATION_OF_TYPE_I_INTERFERON-MEDIATED_SIGNALING_PATHWAY(GO:0060338)	28	0.689792	1.88519	0	0.033441	0.721	8192	tags=68%, list=20%, signal=85%
RESPONSE_TO_GAMMA_RADIATION(GO:0010332)	54	0.54063	1.885	0	0.0333764	0.721	7192	tags=48%, list=18%, signal=58%
CELLULAR_RESPONSE_TO_IONIZING_RADIATION(GO:0071479)	68	0.482983	1.88475	0.00387597	0.0334065	0.722	5368	tags=43%, list=13%, signal=49%
DNA_DAMAGE_CHECKPOINT(GO:0000077)	145	0.502422	1.88469	0.00763359	0.0333442	0.723	5572	tags=45%, list=14%, signal=52%
POSITIVE_REGULATION_OF_GROWTH(GO:0045927)	251	0.365581	1.88268	0	0.0340077	0.728	4594	tags=29%, list=11%, signal=33%
VESICLE_TARGETING(GO:0006903)	92	0.506885	1.88266	0.00378072	0.0339244	0.728	3978	tags=37%, list=10%, signal=41%
NEGATIVE_REGULATION_OF_MITOTIC_SISTER_CHROMATID_SEGREGATION(GO:0033048)	42	0.639283	1.88248	0.01222	0.0338993	0.729	3512	tags=48%, list=9%, signal=52%
CELL_DIVISION_SITE_PART(GO:0032155)	62	0.505229	1.88214	0	0.0339467	0.73	4418	tags=37%, list=11%, signal=42%
MICROTUBULE_ASSOCIATED_COMPLEX(GO:0005875)	148	0.423478	1.88052	0	0.0344231	0.731	6100	tags=36%, list=15%, signal=42%
IN_UTERO_EMBRYONIC_DEVELOPMENT(GO:0001701)	321	0.383507	1.87927	0	0.0347631	0.737	6338	tags=36%, list=16%, signal=42%
POSITIVE_REGULATION_OF_CYTOSKELETON_ORGANIZATION(GO:0051495)	218	0.423092	1.87924	0	0.034674	0.737	7029	tags=39%, list=17%, signal=47%
CELLULAR_RESPONSE_TO_MISFOLDED_PROTEIN(GO:0071218)	21	0.617801	1.8792	0.00191939	0.0346076	0.737	5586	tags=52%, list=14%, signal=61%
DNA_INTEGRITY_CHECKPOINT(GO:0031570)	157	0.520978	1.87879	0.00390625	0.0346837	0.737	5572	tags=46%, list=14%, signal=54%
TRANSFERASE_COMPLEX,_TRANSFERRING_PHOSPHORUS-CONTAINING_GROUPS(GO:0061695)	288	0.425732	1.87864	0.00556586	0.0346339	0.738	8619	tags=45%, list=21%, signal=57%
CHROMOSOMAL_PART(GO:0044427)	902	0.415368	1.87771	0.00573614	0.0348501	0.739	6627	tags=36%, list=16%, signal=42%
STRUCTURAL_CONSTITUENT_OF_CYTOSKELETON(GO:0005200)	102	0.470062	1.87744	0	0.0348724	0.742	6066	tags=37%, list=15%, signal=44%
EXTRINSIC_APOPTOTIC_SIGNALING_PATHWAY(GO:0097191)	220	0.457268	1.87717	0	0.0348484	0.742	6244	tags=40%, list=15%, signal=46%
DEVELOPMENTAL_GROWTH_INVOLVED_IN_MORPHOGENESIS(GO:0060560)	229	0.395498	1.87653	0	0.0350248	0.744	5400	tags=33%, list=13%, signal=38%
REGULATION_OF_CELL_MORPHOGENESIS_INVOLVED_IN_DIFFERENTIATION(GO:0010769)	294	0.405381	1.87582	0	0.0351467	0.744	4594	tags=32%, list=11%, signal=36%
NUCLEOTIDE-SUGAR_BIOSYNTHETIC_PROCESS(GO:0009226)	23	0.649314	1.87571	0.00590551	0.0351208	0.744	5955	tags=57%, list=15%, signal=66%
NEGATIVE_REGULATION_OF_SISTER_CHROMATID_SEGREGATION(GO:0033046)	44	0.638221	1.87559	0.0141988	0.035082	0.744	3512	tags=48%, list=9%, signal=52%
NEGATIVE_REGULATION_OF_CHROMOSOME_SEGREGATION(GO:0051985)	44	0.638221	1.87559	0.0141988	0.0349945	0.744	3512	tags=48%, list=9%, signal=52%
CHROMOSOME(GO:0005694)	1028	0.415401	1.87536	0.00763359	0.0349886	0.745	7085	tags=38%, list=17%, signal=45%
REGULATION_OF_LIPID_BIOSYNTHETIC_PROCESS(GO:0046890)	175	0.438503	1.87523	0.00190476	0.0349859	0.746	5348	tags=37%, list=13%, signal=43%
NEGATIVE_REGULATION_OF_CELL_CYCLE(GO:0045786)	564	0.403013	1.87502	0	0.0349764	0.746	5572	tags=35%, list=14%, signal=41%
HSP90_PROTEIN_BINDING(GO:0051879)	39	0.597458	1.87502	0.00984252	0.0348991	0.746	4569	tags=46%, list=11%, signal=52%
L-ASCORBIC_ACID_BINDING(GO:0031418)	20	0.678007	1.87483	0.00399202	0.0348674	0.746	2937	tags=45%, list=7%, signal=48%
POSITIVE_REGULATION_OF_PROTEIN_DEPOLYMERIZATION(GO:1901881)	19	0.647614	1.87425	0.00394477	0.034965	0.747	5420	tags=53%, list=13%, signal=61%
ANTIGEN_PROCESSING_AND_PRESENTATION_OF_EXOGENOUS_PEPTIDE_ANTIGEN(GO:0002478)	120	0.524399	1.87421	0.00194553	0.034891	0.747	6754	tags=50%, list=17%, signal=60%
POSITIVE_REGULATION_OF_CHROMOSOME_ORGANIZATION(GO:2001252)	164	0.406259	1.87416	0.00378072	0.0348421	0.747	6599	tags=36%, list=16%, signal=43%
REGULATION_OF_EXTRACELLULAR_MATRIX_DISASSEMBLY(GO:0010715)	15	0.671812	1.87411	0.0019802	0.0347677	0.747	3510	tags=40%, list=9%, signal=44%
RESPONSE_TO_COCAINE(GO:0042220)	50	0.486938	1.87392	0	0.0347675	0.748	4240	tags=34%, list=10%, signal=38%
ANION_BINDING(GO:0043168)	2734	0.35051	1.87355	0	0.034818	0.748	5659	tags=28%, list=14%, signal=31%
TRANSCRIPTION_FACTOR_BINDING(GO:0008134)	631	0.351961	1.87346	0	0.0347697	0.748	5987	tags=30%, list=15%, signal=34%
TELENCEPHALON_DEVELOPMENT(GO:0021537)	250	0.378404	1.87319	0	0.0347977	0.748	5566	tags=31%, list=14%, signal=36%
RESPONSE_TO_ESTROGEN(GO:0043627)	78	0.480759	1.87299	0	0.0347951	0.749	6281	tags=44%, list=15%, signal=51%
REGULATION_OF_CHOLESTEROL_METABOLIC_PROCESS(GO:0090181)	57	0.513014	1.87293	0.0156863	0.0347272	0.749	5337	tags=49%, list=13%, signal=56%
NEGATIVE_REGULATION_OF_CELL-SUBSTRATE_ADHESION(GO:0010812)	62	0.441843	1.87221	0	0.034907	0.752	3589	tags=32%, list=9%, signal=35%
ACYLGLYCEROL_O-ACYLTRANSFERASE_ACTIVITY(GO:0016411)	28	0.572805	1.87211	0.0019685	0.0348661	0.753	7262	tags=50%, list=18%, signal=61%
REGULATION_OF_TRANSCRIPTION_REGULATORY_REGION_DNA_BINDING(GO:2000677)	48	0.472252	1.872	0	0.0348245	0.753	4207	tags=27%, list=10%, signal=30%
NEGATIVE_REGULATION_OF_RAS_PROTEIN_SIGNAL_TRANSDUCTION(GO:0046580)	47	0.536776	1.8719	0.00383142	0.0347682	0.753	6373	tags=53%, list=16%, signal=63%
REGULATION_OF_MAMMARY_GLAND_EPITHELIAL_CELL_PROLIFERATION(GO:0033599)	18	0.64372	1.87185	0	0.0347026	0.753	3605	tags=39%, list=9%, signal=43%
TELOMERE_MAINTENANCE_VIA_TELOMERE_LENGTHENING(GO:0010833)	82	0.498397	1.8718	0.00754717	0.0346294	0.753	7523	tags=50%, list=19%, signal=61%
INTRACELLULAR_LIPID_TRANSPORT(GO:0032365)	32	0.555201	1.87168	0.00190114	0.0346079	0.753	4301	tags=44%, list=11%, signal=49%
DNA-DEPENDENT_DNA_REPLICATION(GO:0006261)	149	0.559897	1.87165	0.00598802	0.0345427	0.753	5617	tags=47%, list=14%, signal=54%
NEGATIVE_REGULATION_OF_APOPTOTIC_SIGNALING_PATHWAY(GO:2001234)	220	0.455145	1.8707	0.00199601	0.0348305	0.756	7736	tags=47%, list=19%, signal=58%
TRANSCRIPTION_COFACTOR_ACTIVITY(GO:0003712)	551	0.355974	1.8707	0	0.034751	0.756	5620	tags=30%, list=14%, signal=34%
VIRUS_RECEPTOR_ACTIVITY(GO:0001618)	74	0.544676	1.87057	0.00770713	0.0347463	0.756	4962	tags=39%, list=12%, signal=45%
HIJACKED_MOLECULAR_FUNCTION(GO:0104005)	74	0.544676	1.87057	0.00770713	0.0346651	0.756	4962	tags=39%, list=12%, signal=45%
INTERACTION_WITH_HOST(GO:0051701)	207	0.466246	1.87051	0.00200401	0.0346263	0.756	4962	tags=36%, list=12%, signal=41%
REGULATION_OF_VIRAL_TRANSCRIPTION(GO:0046782)	43	0.46987	1.87001	0	0.0346897	0.758	7458	tags=47%, list=18%, signal=57%
POSITIVE_REGULATION_OF_EXTRINSIC_APOPTOTIC_SIGNALING_PATHWAY(GO:2001238)	48	0.526674	1.8699	0	0.0346604	0.758	5971	tags=42%, list=15%, signal=49%
REGULATION_OF_TRANSFORMING_GROWTH_FACTOR_BETA_RECEPTOR_SIGNALING_PATHWAY(GO:0017015)	108	0.430126	1.86928	0.0019084	0.0347582	0.759	4536	tags=34%, list=11%, signal=38%
COLLAGEN_METABOLIC_PROCESS(GO:0032963)	99	0.556968	1.86855	0.00773694	0.0349237	0.76	7469	tags=55%, list=18%, signal=67%
P53_BINDING(GO:0002039)	64	0.520918	1.86834	0.00770713	0.0349123	0.762	6678	tags=50%, list=16%, signal=60%
VIRAL_LIFE_CYCLE(GO:0019058)	285	0.467087	1.86826	0.00589391	0.0348664	0.762	6432	tags=41%, list=16%, signal=49%
POSITIVE_REGULATION_OF_POSTTRANSCRIPTIONAL_GENE_SILENCING(GO:0060148)	22	0.551789	1.86789	0	0.034892	0.763	737	tags=27%, list=2%, signal=28%
INACTIVATION_OF_MAPK_ACTIVITY(GO:0000188)	25	0.661155	1.86752	0.00583658	0.0349402	0.763	4624	tags=60%, list=11%, signal=68%
POSITIVE_REGULATION_OF_PROTEIN_COMPLEX_ASSEMBLY(GO:0031334)	261	0.412665	1.86708	0	0.0350186	0.765	6851	tags=37%, list=17%, signal=44%
REGULATION_OF_STEM_CELL_PROLIFERATION(GO:0072091)	61	0.458213	1.86705	0	0.034955	0.765	5121	tags=36%, list=13%, signal=41%
ANTIGEN_PROCESSING_AND_PRESENTATION_OF_EXOGENOUS_ANTIGEN(GO:0019884)	128	0.518648	1.8666	0.00196078	0.0350454	0.768	6754	tags=48%, list=17%, signal=58%
TRANSCRIPTION_FACTOR_ACTIVITY,_TRANSCRIPTION_FACTOR_BINDING(GO:0000989)	556	0.354986	1.86617	0	0.035121	0.769	5620	tags=30%, list=14%, signal=34%
VESICLE_CYTOSKELETAL_TRAFFICKING(GO:0099518)	49	0.534144	1.86615	0.00379507	0.0350525	0.769	6687	tags=53%, list=16%, signal=63%
REGULATION_OF_CYTOKINESIS(GO:0032465)	78	0.519364	1.86541	0.00761905	0.0352148	0.77	5139	tags=38%, list=13%, signal=44%
REGULATION_OF_PROTEOLYSIS_INVOLVED_IN_CELLULAR_PROTEIN_CATABOLIC_PROCESS(GO:1903050)	204	0.425748	1.8654	0.00377358	0.0351355	0.77	5668	tags=37%, list=14%, signal=43%
REGULATION_OF_INTRACELLULAR_TRANSPORT(GO:0032386)	381	0.384796	1.86515	0	0.0351367	0.771	5166	tags=30%, list=13%, signal=34%
POSITIVE_REGULATION_OF_TRANSCRIPTION_BY_RNA_POLYMERASE_I(GO:0045943)	22	0.701878	1.86491	0.0019084	0.0351499	0.772	4531	tags=64%, list=11%, signal=72%
POSITIVE_REGULATION_OF_MACROMOLECULE_METABOLIC_PROCESS(GO:0010604)	3173	0.341633	1.86466	0	0.035175	0.774	6608	tags=31%, list=16%, signal=34%
REGULATION_OF_CELLULAR_SENESCENCE(GO:2000772)	37	0.588888	1.86403	0	0.0353041	0.777	6056	tags=51%, list=15%, signal=60%
PROTEIN_HYDROXYLATION(GO:0018126)	24	0.753801	1.86401	0.0038835	0.0352369	0.777	5449	tags=67%, list=13%, signal=77%
GLYCOPROTEIN_BIOSYNTHETIC_PROCESS(GO:0009101)	319	0.385232	1.86367	0.0019685	0.0352892	0.777	5291	tags=32%, list=13%, signal=36%
CELLULAR_RESPONSE_TO_EXTERNAL_STIMULUS(GO:0071496)	325	0.393215	1.86325	0	0.0353881	0.779	5922	tags=38%, list=15%, signal=44%
PROTEIN_LOCALIZATION_TO_CHROMOSOME(GO:0034502)	81	0.560455	1.86314	0.0288462	0.0353597	0.78	5585	tags=52%, list=14%, signal=60%
REGULATION_OF_CELL_CYCLE_ARREST(GO:0071156)	104	0.479868	1.86299	0.00400802	0.0353514	0.78	5522	tags=40%, list=14%, signal=47%
TRANSCRIPTION_BY_RNA_POLYMERASE_I(GO:0006360)	63	0.546772	1.86238	0.0148699	0.0355103	0.781	8562	tags=62%, list=21%, signal=78%
VESICLE_TARGETING,_TO,_FROM_OR_WITHIN_GOLGI(GO:0048199)	74	0.544426	1.86231	0.00192678	0.0354493	0.781	6766	tags=50%, list=17%, signal=60%
CELL_DIVISION_SITE(GO:0032153)	68	0.489146	1.86068	0.00196464	0.0359359	0.782	4418	tags=35%, list=11%, signal=40%
MITOTIC_SPINDLE(GO:0072686)	100	0.513992	1.86038	0.00974659	0.0359316	0.782	6787	tags=46%, list=17%, signal=55%
ENDOPLASMIC_RETICULUM_PART(GO:0044432)	1293	0.361493	1.8603	0	0.0358863	0.782	5141	tags=29%, list=13%, signal=32%
SIGNAL_TRANSDUCTION_INVOLVED_IN_CELL_CYCLE_CHECKPOINT(GO:0072395)	72	0.543613	1.86011	0.00582524	0.0358482	0.782	7611	tags=54%, list=19%, signal=67%
ISOPRENOID_BIOSYNTHETIC_PROCESS(GO:0008299)	30	0.616796	1.85999	0.00389105	0.035823	0.783	5958	tags=53%, list=15%, signal=62%
REGULATION_OF_FIBROBLAST_MIGRATION(GO:0010762)	29	0.54321	1.85956	0	0.0359058	0.783	1508	tags=31%, list=4%, signal=32%
NEGATIVE_REGULATION_OF_KINASE_ACTIVITY(GO:0033673)	237	0.432542	1.85934	0.00383877	0.0358939	0.783	5761	tags=37%, list=14%, signal=43%
REGULATION_OF_PROTEIN_SERINE/THREONINE_KINASE_ACTIVITY(GO:0071900)	506	0.416719	1.85921	0	0.0358644	0.783	5828	tags=35%, list=14%, signal=41%
SPINDLE_MICROTUBULE(GO:0005876)	54	0.609854	1.859	0.00968992	0.0358366	0.783	6372	tags=48%, list=16%, signal=57%
POSITIVE_REGULATION_OF_NEURON_DEATH(GO:1901216)	84	0.481921	1.8589	0.0038835	0.0357933	0.783	5527	tags=39%, list=14%, signal=45%
TISSUE_MIGRATION(GO:0090130)	302	0.391409	1.85876	0.00380952	0.0357652	0.783	4992	tags=31%, list=12%, signal=36%
APOPTOTIC_SIGNALING_PATHWAY(GO:0097190)	581	0.407276	1.85874	0.0038835	0.0356935	0.783	6005	tags=35%, list=15%, signal=40%
DNA_DAMAGE_RESPONSE,_SIGNAL_TRANSDUCTION_BY_P53_CLASS_MEDIATOR_RESULTING_IN_CELL_CYCLE_ARREST(GO:0006977)	55	0.545469	1.85768	0.00191939	0.0360251	0.783	5522	tags=47%, list=14%, signal=55%
CONDENSED_CHROMOSOME,_CENTROMERIC_REGION(GO:0000779)	118	0.596355	1.85757	0.0311891	0.0359895	0.783	3542	tags=46%, list=9%, signal=50%
CRANIAL_SKELETAL_SYSTEM_DEVELOPMENT(GO:1904888)	63	0.461996	1.856	0.00198807	0.0364165	0.787	3140	tags=29%, list=8%, signal=31%
CARGO_LOADING_INTO_VESICLE(GO:0035459)	25	0.678517	1.85589	0.00787402	0.0363777	0.787	3878	tags=48%, list=10%, signal=53%
NEGATIVE_REGULATION_OF_CELLULAR_RESPONSE_TO_TRANSFORMING_GROWTH_FACTOR_BETA_STIMULUS(GO:1903845)	75	0.449363	1.85574	0.00195695	0.0363455	0.787	4556	tags=36%, list=11%, signal=40%
REGULATION_OF_PROTEIN_BINDING(GO:0043393)	213	0.38957	1.85564	0.00194553	0.0362872	0.787	5668	tags=37%, list=14%, signal=42%
NEGATIVE_REGULATION_OF_TOLL-LIKE_RECEPTOR_SIGNALING_PATHWAY(GO:0034122)	38	0.644685	1.85504	0.00378788	0.0364537	0.788	6258	tags=58%, list=15%, signal=68%
REGULATION_OF_EPIDERMAL_GROWTH_FACTOR_RECEPTOR_SIGNALING_PATHWAY(GO:0042058)	79	0.511338	1.85473	0.00188679	0.0364917	0.788	6337	tags=42%, list=16%, signal=49%
NEGATIVE_REGULATION_OF_CELL_CYCLE_PHASE_TRANSITION(GO:1901988)	193	0.455591	1.85432	0.00782779	0.0365144	0.788	5549	tags=39%, list=14%, signal=45%
REGULATION_OF_MITOTIC_SISTER_CHROMATID_SEGREGATION(GO:0033047)	68	0.608007	1.85431	0.0162272	0.0364418	0.788	3978	tags=43%, list=10%, signal=47%
CARBOHYDRATE_DERIVATIVE_BIOSYNTHETIC_PROCESS(GO:1901137)	693	0.353791	1.85424	0	0.0363854	0.788	5107	tags=30%, list=13%, signal=34%
POSITIVE_REGULATION_OF_SUPRAMOLECULAR_FIBER_ORGANIZATION(GO:1902905)	197	0.41754	1.85421	0.00196464	0.0363367	0.788	6984	tags=38%, list=17%, signal=46%
SPROUTING_ANGIOGENESIS(GO:0002040)	133	0.433991	1.85418	0	0.036277	0.788	4750	tags=36%, list=12%, signal=41%
TELOMERE_ORGANIZATION(GO:0032200)	167	0.501311	1.85376	0.00965251	0.0363812	0.79	7523	tags=47%, list=19%, signal=57%
DNA_HELICASE_ACTIVITY(GO:0003678)	47	0.65011	1.8537	0.0101626	0.0363187	0.79	4802	tags=51%, list=12%, signal=58%
NEUTRAL_AMINO_ACID_TRANSMEMBRANE_TRANSPORTER_ACTIVITY(GO:0015175)	26	0.556792	1.85363	0.00589391	0.0362815	0.791	1575	tags=35%, list=4%, signal=36%
PRESYNAPTIC_ACTIVE_ZONE_MEMBRANE(GO:0048787)	24	0.657511	1.85336	0.00796813	0.0363046	0.792	5967	tags=58%, list=15%, signal=68%
RESPONSE_TO_STRESS(GO:0006950)	3690	0.370499	1.85301	0.00394477	0.0363342	0.793	6680	tags=33%, list=16%, signal=36%
REGULATION_OF_DNA_BINDING(GO:0051101)	119	0.394098	1.85255	0.00194932	0.0364326	0.794	3628	tags=26%, list=9%, signal=29%
SH2_DOMAIN_BINDING(GO:0042169)	33	0.603077	1.85254	0.00191939	0.0363578	0.794	6178	tags=45%, list=15%, signal=54%
REGULATION_OF_KINASE_ACTIVITY(GO:0043549)	829	0.400072	1.85235	0	0.0363723	0.794	5828	tags=33%, list=14%, signal=38%
CELL-SUBSTRATE_ADHESION(GO:0031589)	333	0.3965	1.85178	0.00384615	0.0365138	0.796	4561	tags=30%, list=11%, signal=34%
EXTRACELLULAR_MATRIX_DISASSEMBLY(GO:0022617)	73	0.533466	1.8516	0.0174757	0.036509	0.796	5860	tags=44%, list=14%, signal=51%
INO80_COMPLEX(GO:0031011)	16	0.72274	1.85153	0	0.0364496	0.796	7383	tags=56%, list=18%, signal=69%
DNA_HELICASE_COMPLEX(GO:0033202)	16	0.72274	1.85153	0	0.0363755	0.796	7383	tags=56%, list=18%, signal=69%
VESICLE_COATING(GO:0006901)	70	0.532575	1.85139	0.003861	0.0363619	0.796	6766	tags=49%, list=17%, signal=58%
REGULATION_OF_DOUBLE-STRAND_BREAK_REPAIR_VIA_NONHOMOLOGOUS_END_JOINING(GO:2001032)	21	0.597152	1.85115	0.00199601	0.0363955	0.796	3846	tags=48%, list=9%, signal=53%
POSITIVE_REGULATION_OF_CELLULAR_METABOLIC_PROCESS(GO:0031325)	3152	0.340927	1.85099	0	0.0363625	0.797	6608	tags=31%, list=16%, signal=34%
CELL_CYCLE_ARREST(GO:0007050)	238	0.403497	1.85083	0	0.0363756	0.797	6787	tags=39%, list=17%, signal=47%
STRIATED_MUSCLE_HYPERTROPHY(GO:0014897)	84	0.435679	1.85072	0	0.0363502	0.797	6074	tags=38%, list=15%, signal=45%
NAD+_KINASE_ACTIVITY(GO:0003951)	17	0.693229	1.8504	0	0.0364047	0.798	2738	tags=41%, list=7%, signal=44%
POSITIVE_REGULATION_OF_CELL_CYCLE_ARREST(GO:0071158)	79	0.530054	1.85039	0.00392157	0.036343	0.798	5522	tags=46%, list=14%, signal=53%
MAMMARY_GLAND_DEVELOPMENT(GO:0030879)	143	0.409814	1.85024	0	0.036317	0.798	5360	tags=34%, list=13%, signal=39%
NEURON_DEATH(GO:0070997)	331	0.400882	1.84958	0.00191939	0.0364609	0.798	6473	tags=37%, list=16%, signal=44%
MITOTIC_DNA_DAMAGE_CHECKPOINT(GO:0044773)	97	0.487292	1.84954	0.00582524	0.0363964	0.798	5522	tags=44%, list=14%, signal=51%
MITOTIC_DNA_INTEGRITY_CHECKPOINT(GO:0044774)	106	0.489702	1.84939	0.00776699	0.0363795	0.798	5522	tags=44%, list=14%, signal=51%
ENTRY_INTO_HOST(GO:0044409)	132	0.485255	1.84904	0.00784314	0.0364534	0.799	4962	tags=37%, list=12%, signal=42%
ENTRY_INTO_HOST_CELL(GO:0030260)	132	0.485255	1.84904	0.00784314	0.0363812	0.799	4962	tags=37%, list=12%, signal=42%
ENTRY_INTO_CELL_OF_OTHER_ORGANISM_INVOLVED_IN_SYMBIOTIC_INTERACTION(GO:0051806)	132	0.485255	1.84904	0.00784314	0.0363093	0.799	4962	tags=37%, list=12%, signal=42%
ENTRY_INTO_OTHER_ORGANISM_INVOLVED_IN_SYMBIOTIC_INTERACTION(GO:0051828)	132	0.485255	1.84904	0.00784314	0.0362377	0.799	4962	tags=37%, list=12%, signal=42%
SERINE_FAMILY_AMINO_ACID_BIOSYNTHETIC_PROCESS(GO:0009070)	20	0.641838	1.8489	0.00764818	0.0362226	0.8	6537	tags=55%, list=16%, signal=66%
POSITIVE_REGULATION_OF_METABOLIC_PROCESS(GO:0009893)	3381	0.338647	1.84882	0	0.0361728	0.8	6608	tags=30%, list=16%, signal=33%
CELLULAR_RESPONSE_TO_DSRNA(GO:0071359)	69	0.505016	1.84827	0.00193798	0.0363123	0.801	6211	tags=42%, list=15%, signal=50%
GLUCOSE_6-PHOSPHATE_METABOLIC_PROCESS(GO:0051156)	22	0.663164	1.84782	0.00582524	0.0364031	0.802	7192	tags=55%, list=18%, signal=66%
NEGATIVE_REGULATION_OF_MUSCLE_CELL_APOPTOTIC_PROCESS(GO:0010656)	41	0.473838	1.84747	0.00393701	0.0364491	0.804	4556	tags=34%, list=11%, signal=38%
GOLGI_MEMBRANE(GO:0000139)	729	0.365669	1.8472	0	0.0365119	0.808	6091	tags=32%, list=15%, signal=37%
POSITIVE_REGULATION_OF_PEPTIDYL-THREONINE_PHOSPHORYLATION(GO:0010800)	28	0.555815	1.84693	0.00594059	0.0365436	0.808	3293	tags=46%, list=8%, signal=50%
REGULATION_OF_INTRACELLULAR_PROTEIN_TRANSPORT(GO:0033157)	229	0.386882	1.8469	0	0.0364827	0.808	5166	tags=31%, list=13%, signal=35%
ANTIGEN_PROCESSING_AND_PRESENTATION_OF_EXOGENOUS_PEPTIDE_ANTIGEN_VIA_MHC_CLASS_II(GO:0019886)	94	0.520696	1.84683	0.00790514	0.0364392	0.808	6754	tags=48%, list=17%, signal=57%
CELLULAR_RESPONSE_TO_MECHANICAL_STIMULUS(GO:0071260)	80	0.535196	1.84651	0.00195695	0.0364477	0.81	7434	tags=55%, list=18%, signal=67%
REGULATION_OF_CELLULAR_LOCALIZATION(GO:0060341)	822	0.359262	1.84647	0	0.0363901	0.81	5585	tags=31%, list=14%, signal=35%
HORMONE_RECEPTOR_BINDING(GO:0051427)	178	0.395341	1.84553	0	0.0366758	0.811	5522	tags=33%, list=14%, signal=38%
REGULATION_OF_EPITHELIAL_CELL_MIGRATION(GO:0010632)	234	0.388116	1.84525	0.00381679	0.0366829	0.813	4992	tags=31%, list=12%, signal=35%
RESPONSE_TO_OXIDATIVE_STRESS(GO:0006979)	429	0.367053	1.8452	0.00389864	0.0366258	0.813	6835	tags=36%, list=17%, signal=42%
NEGATIVE_REGULATION_OF_EXTRINSIC_APOPTOTIC_SIGNALING_PATHWAY_VIA_DEATH_DOMAIN_RECEPTORS(GO:1902042)	36	0.651235	1.84481	0.00398406	0.0366813	0.813	8094	tags=69%, list=20%, signal=87%
NUCLEAR_CHROMOSOME_PART(GO:0044454)	553	0.385077	1.8443	0.00377358	0.0368067	0.813	6627	tags=34%, list=16%, signal=40%
CHONDROITIN_SULFATE_BIOSYNTHETIC_PROCESS(GO:0030206)	25	0.58141	1.84394	0.00387597	0.0368837	0.815	4443	tags=40%, list=11%, signal=45%
ATPASE_ACTIVITY,_COUPLED(GO:0042623)	332	0.401804	1.84357	0.00592885	0.0369864	0.819	5250	tags=33%, list=13%, signal=37%
ANTIGEN_PROCESSING_AND_PRESENTATION(GO:0019882)	171	0.507718	1.84307	0.0132827	0.0371185	0.82	6835	tags=46%, list=17%, signal=55%
REGULATION_OF_CELL_CYCLE_G2/M_PHASE_TRANSITION(GO:1902749)	167	0.490506	1.84295	0.00793651	0.037085	0.82	6754	tags=46%, list=17%, signal=54%
NEGATIVE_REGULATION_OF_CHROMOSOME_ORGANIZATION(GO:2001251)	142	0.451397	1.84294	0.00782779	0.0370209	0.82	3933	tags=29%, list=10%, signal=32%
KINASE_REGULATOR_ACTIVITY(GO:0019207)	207	0.413309	1.84262	0	0.0370828	0.822	5662	tags=33%, list=14%, signal=38%
MICROTUBULE-BASED_PROCESS(GO:0007017)	728	0.368611	1.84227	0	0.0371598	0.825	5506	tags=31%, list=14%, signal=35%
TRANSCRIPTION_FACTOR_ACTIVITY,_PROTEIN_BINDING(GO:0000988)	561	0.351485	1.8422	0	0.0371169	0.825	5620	tags=30%, list=14%, signal=34%
NEGATIVE_REGULATION_OF_MITOTIC_NUCLEAR_DIVISION(GO:0045839)	52	0.568179	1.84207	0.0143443	0.037115	0.826	3512	tags=42%, list=9%, signal=46%
TUMOR_NECROSIS_FACTOR_RECEPTOR_SUPERFAMILY_BINDING(GO:0032813)	46	0.572211	1.84151	0.0136187	0.0372392	0.827	4950	tags=43%, list=12%, signal=49%
PLATELET_FORMATION(GO:0030220)	20	0.630946	1.84083	0.00391389	0.0374042	0.829	6178	tags=50%, list=15%, signal=59%
REGULATION_OF_PROTEIN_CATABOLIC_PROCESS(GO:0042176)	369	0.385639	1.84081	0	0.0373426	0.829	6536	tags=35%, list=16%, signal=41%
PROTEIN_SERINE/THREONINE_KINASE_ACTIVITY(GO:0004674)	454	0.396384	1.84051	0	0.0373883	0.83	5532	tags=32%, list=14%, signal=36%
REGULATION_OF_ANATOMICAL_STRUCTURE_SIZE(GO:0090066)	490	0.370841	1.8405	0	0.0373249	0.83	5828	tags=32%, list=14%, signal=37%
RESPONSE_TO_INTERLEUKIN-4(GO:0070670)	36	0.579393	1.83955	0.00779727	0.0376111	0.832	6657	tags=53%, list=16%, signal=63%
REGULATION_OF_EXTRINSIC_APOPTOTIC_SIGNALING_PATHWAY(GO:2001236)	152	0.45952	1.83943	0.00390625	0.0375878	0.832	5984	tags=39%, list=15%, signal=46%
WOUND_HEALING(GO:0042060)	528	0.400545	1.83925	0.00192308	0.0375885	0.832	5527	tags=31%, list=14%, signal=36%
TRANSFERASE_COMPLEX(GO:1990234)	794	0.384664	1.83839	0.00380228	0.037817	0.833	6627	tags=35%, list=16%, signal=41%
REGULATION_OF_ERBB_SIGNALING_PATHWAY(GO:1901184)	85	0.496066	1.83795	0.00189036	0.0379208	0.836	6337	tags=41%, list=16%, signal=49%
LOCALIZATION_WITHIN_MEMBRANE(GO:0051668)	130	0.415952	1.83712	0	0.0381313	0.841	5487	tags=34%, list=14%, signal=39%
ACTIN_FILAMENT(GO:0005884)	100	0.499041	1.83698	0.00581395	0.0381028	0.841	6984	tags=50%, list=17%, signal=60%
POSITIVE_REGULATION_OF_NITROGEN_COMPOUND_METABOLIC_PROCESS(GO:0051173)	3042	0.337086	1.83689	0	0.038057	0.841	6722	tags=31%, list=17%, signal=34%
RESPONSE_TO_RADIATION(GO:0009314)	433	0.366702	1.83681	0	0.0380239	0.841	5369	tags=31%, list=13%, signal=35%
CELL_LEADING_EDGE(GO:0031252)	394	0.404051	1.83666	0.00191205	0.0379959	0.842	6015	tags=35%, list=15%, signal=41%
PROTEIN_DEMETHYLATION(GO:0006482)	33	0.549167	1.83657	0	0.0379522	0.842	4486	tags=36%, list=11%, signal=41%
PROTEIN_DEALKYLATION(GO:0008214)	33	0.549167	1.83657	0	0.0378831	0.842	4486	tags=36%, list=11%, signal=41%
REGULATION_OF_ANATOMICAL_STRUCTURE_MORPHOGENESIS(GO:0022603)	1018	0.360861	1.83648	0.00185529	0.0378434	0.842	4770	tags=28%, list=12%, signal=31%
CARBOXY-TERMINAL_DOMAIN_PROTEIN_KINASE_COMPLEX(GO:0032806)	18	0.66446	1.83525	0.00374532	0.0382741	0.842	5814	tags=44%, list=14%, signal=52%
NUCLEOLUS(GO:0005730)	920	0.415754	1.83504	0.0134875	0.0382451	0.842	6262	tags=36%, list=15%, signal=42%
SPINDLE_POLE(GO:0000922)	152	0.48671	1.83489	0.0153551	0.0382321	0.842	7130	tags=47%, list=18%, signal=57%
POST-TRANSLATIONAL_PROTEIN_MODIFICATION(GO:0043687)	356	0.400613	1.8348	0.00403226	0.038205	0.842	6915	tags=37%, list=17%, signal=45%
VESICLE_TRANSPORT_ALONG_MICROTUBULE(GO:0047496)	44	0.52588	1.83467	0.00568182	0.0381784	0.842	6687	tags=52%, list=16%, signal=63%
MESENCHYMAL_CELL_DIFFERENTIATION(GO:0048762)	208	0.393833	1.83455	0	0.0381661	0.842	5451	tags=37%, list=13%, signal=42%
ACTIN_CYTOSKELETON_ORGANIZATION(GO:0030036)	628	0.390883	1.8345	0.0019084	0.0381152	0.842	6608	tags=36%, list=16%, signal=42%
HEMATOPOIETIC_STEM_CELL_DIFFERENTIATION(GO:0060218)	35	0.521235	1.8345	0	0.0380469	0.842	6136	tags=46%, list=15%, signal=54%
DNA_BIOSYNTHETIC_PROCESS(GO:0071897)	186	0.440694	1.83394	0.00590551	0.0381666	0.842	8311	tags=47%, list=20%, signal=59%
ESTABLISHMENT_OF_VESICLE_LOCALIZATION(GO:0051650)	254	0.413292	1.8339	0	0.0381092	0.842	6470	tags=38%, list=16%, signal=45%
NEGATIVE_REGULATION_OF_CELLULAR_PROCESS(GO:0048523)	4613	0.332891	1.83379	0	0.0380767	0.842	6565	tags=30%, list=16%, signal=32%
CELLULAR_RESPONSE_TO_INTERLEUKIN-4(GO:0071353)	32	0.602663	1.83378	0.00787402	0.0380089	0.842	6657	tags=53%, list=16%, signal=63%
MUSCLE_CELL_APOPTOTIC_PROCESS(GO:0010657)	74	0.441433	1.83377	0.00191939	0.0379477	0.842	5025	tags=35%, list=12%, signal=40%
POSITIVE_REGULATION_OF_PEPTIDASE_ACTIVITY(GO:0010952)	180	0.45362	1.83351	0.00801603	0.0379596	0.842	5376	tags=34%, list=13%, signal=40%
ENDOPLASMIC_RETICULUM_MEMBRANE(GO:0005789)	1026	0.351605	1.8327	0	0.0381419	0.843	5141	tags=28%, list=13%, signal=31%
FILOPODIUM_MEMBRANE(GO:0031527)	17	0.613243	1.83264	0.00380952	0.0380866	0.843	2320	tags=35%, list=6%, signal=37%
REGULATION_OF_UBIQUITIN-DEPENDENT_PROTEIN_CATABOLIC_PROCESS(GO:2000058)	146	0.443681	1.83256	0.00189036	0.0380734	0.844	5518	tags=40%, list=14%, signal=46%
ERBB_SIGNALING_PATHWAY(GO:0038127)	138	0.448265	1.83237	0.00381679	0.0380821	0.844	6337	tags=41%, list=16%, signal=48%
APOPTOTIC_PROCESS(GO:0006915)	1866	0.355477	1.83201	0.00387597	0.0381356	0.844	6307	tags=32%, list=16%, signal=36%
POSITIVE_REGULATION_OF_CYSTEINE-TYPE_ENDOPEPTIDASE_ACTIVITY_INVOLVED_IN_APOPTOTIC_PROCESS(GO:0043280)	125	0.459805	1.83153	0.00787402	0.03823	0.846	6289	tags=36%, list=15%, signal=42%
NEGATIVE_REGULATION_OF_MUSCLE_HYPERTROPHY(GO:0014741)	27	0.588051	1.83148	0.0039604	0.0381876	0.846	5005	tags=56%, list=12%, signal=63%
PROTEIN_LOCALIZATION_TO_CYTOSKELETON(GO:0044380)	54	0.515568	1.83104	0.00567108	0.0383056	0.846	2791	tags=35%, list=7%, signal=38%
NEGATIVE_REGULATION_OF_CELL_DEATH(GO:0060548)	990	0.364728	1.83095	0.0019802	0.0382932	0.846	6015	tags=32%, list=15%, signal=37%
REGULATION_OF_CELLULAR_COMPONENT_BIOGENESIS(GO:0044087)	909	0.345112	1.83091	0	0.0382406	0.846	5884	tags=29%, list=14%, signal=33%
HISTONE_H3-K9_METHYLATION(GO:0051567)	33	0.52451	1.83014	0.00384615	0.0384753	0.847	4862	tags=42%, list=12%, signal=48%
RESPONSE_TO_ANESTHETIC(GO:0072347)	73	0.438834	1.82975	0	0.0385797	0.849	7185	tags=41%, list=18%, signal=50%
PROTEIN_LOCALIZATION_TO_NUCLEUS(GO:0034504)	268	0.399313	1.82972	0	0.0385303	0.849	5579	tags=34%, list=14%, signal=39%
POSITIVE_REGULATION_OF_PROTEIN_BINDING(GO:0032092)	91	0.427548	1.82968	0	0.0384926	0.849	5668	tags=40%, list=14%, signal=46%
NEGATIVE_REGULATION_OF_TRANSFORMING_GROWTH_FACTOR_BETA_RECEPTOR_SIGNALING_PATHWAY(GO:0030512)	73	0.439505	1.82942	0.00394477	0.0385292	0.849	4536	tags=34%, list=11%, signal=38%
RAS_PROTEIN_SIGNAL_TRANSDUCTION(GO:0007265)	430	0.406252	1.82918	0.00564972	0.0385556	0.849	7033	tags=38%, list=17%, signal=46%
REGULATION_OF_NEURON_DEATH(GO:1901214)	294	0.409925	1.82916	0.00191571	0.0384961	0.849	6473	tags=38%, list=16%, signal=45%
REGULATION_OF_CELL_CYCLE_CHECKPOINT(GO:1901976)	32	0.596716	1.82828	0	0.0388183	0.851	3512	tags=44%, list=9%, signal=48%
NUCLEAR_OUTER_MEMBRANE-ENDOPLASMIC_RETICULUM_MEMBRANE_NETWORK(GO:0042175)	1049	0.350412	1.82823	0	0.0387719	0.851	5141	tags=28%, list=13%, signal=31%
REGULATION_OF_SYMBIOSIS,_ENCOMPASSING_MUTUALISM_THROUGH_PARASITISM(GO:0043903)	199	0.453299	1.82817	0.006	0.0387236	0.851	6538	tags=41%, list=16%, signal=49%
REGULATION_OF_GROWTH(GO:0040008)	669	0.340944	1.8281	0	0.0386713	0.851	4770	tags=27%, list=12%, signal=30%
NUCLEOPLASM_PART(GO:0044451)	1110	0.353288	1.82791	0.00189036	0.0387123	0.851	6705	tags=33%, list=17%, signal=39%
CELLULAR_COMPONENT_BIOGENESIS(GO:0044085)	3135	0.32599	1.82789	0	0.0386536	0.851	6599	tags=30%, list=16%, signal=33%
REGULATION_OF_NUCLEOCYTOPLASMIC_TRANSPORT(GO:0046822)	113	0.39904	1.82781	0.00389105	0.0386264	0.851	5368	tags=32%, list=13%, signal=37%
GTPASE_ACTIVITY(GO:0003924)	302	0.420038	1.82771	0.00776699	0.0385846	0.851	6964	tags=37%, list=17%, signal=44%
ENDOPLASMIC_RETICULUM_SUBCOMPARTMENT(GO:0098827)	1030	0.351911	1.82755	0	0.0385659	0.851	5141	tags=28%, list=13%, signal=31%
REGULATION_OF_MICROTUBULE-BASED_PROCESS(GO:0032886)	207	0.40394	1.82753	0.00380228	0.0385197	0.851	4489	tags=32%, list=11%, signal=36%
SIGNAL_TRANSDUCTION_INVOLVED_IN_MITOTIC_CELL_CYCLE_CHECKPOINT(GO:0072413)	57	0.546614	1.82749	0.00588235	0.0384677	0.851	5522	tags=47%, list=14%, signal=55%
SIGNAL_TRANSDUCTION_INVOLVED_IN_MITOTIC_DNA_DAMAGE_CHECKPOINT(GO:1902402)	57	0.546614	1.82749	0.00588235	0.0384028	0.851	5522	tags=47%, list=14%, signal=55%
SIGNAL_TRANSDUCTION_INVOLVED_IN_MITOTIC_DNA_INTEGRITY_CHECKPOINT(GO:1902403)	57	0.546614	1.82749	0.00588235	0.0383382	0.851	5522	tags=47%, list=14%, signal=55%
REGULATION_OF_TELOMERE_MAINTENANCE(GO:0032204)	79	0.488326	1.82747	0.0132325	0.0382805	0.851	7523	tags=49%, list=19%, signal=60%
CELLULAR_RESPONSE_TO_ABIOTIC_STIMULUS(GO:0071214)	316	0.384279	1.82734	0.0019802	0.0382685	0.851	6622	tags=37%, list=16%, signal=44%
CELLULAR_RESPONSE_TO_ENVIRONMENTAL_STIMULUS(GO:0104004)	316	0.384279	1.82734	0.0019802	0.0382044	0.851	6622	tags=37%, list=16%, signal=44%
POSITIVE_REGULATION_OF_CELLULAR_COMPONENT_MOVEMENT(GO:0051272)	524	0.40176	1.82718	0.00584795	0.0382192	0.852	5376	tags=34%, list=13%, signal=39%
POSTSYNAPTIC_SPECIALIZATION,_INTRACELLULAR_COMPONENT(GO:0099091)	17	0.703352	1.82689	0	0.0382856	0.852	7695	tags=59%, list=19%, signal=73%
PROTEIN_O-LINKED_GLYCOSYLATION(GO:0006493)	98	0.433975	1.82683	0	0.0382331	0.852	5267	tags=36%, list=13%, signal=41%
RESPONSE_TO_VITAMIN(GO:0033273)	90	0.409526	1.82668	0	0.0382204	0.852	5695	tags=38%, list=14%, signal=44%
REGULATION_OF_EPITHELIAL_TO_MESENCHYMAL_TRANSITION(GO:0010717)	84	0.450565	1.82622	0.00196078	0.0383281	0.853	5451	tags=39%, list=13%, signal=45%
GROWTH(GO:0040007)	963	0.330824	1.82593	0	0.0383564	0.853	5335	tags=28%, list=13%, signal=32%
RESPONSE_TO_SALT(GO:1902074)	18	0.60957	1.82578	0.0056926	0.0383347	0.855	3289	tags=44%, list=8%, signal=48%
CELL_DEATH_IN_RESPONSE_TO_OXIDATIVE_STRESS(GO:0036473)	82	0.461994	1.82551	0.00378072	0.0383474	0.856	5876	tags=40%, list=14%, signal=47%
CELLULAR_COMPONENT_ASSEMBLY(GO:0022607)	2915	0.313455	1.82537	0	0.0383232	0.857	6599	tags=29%, list=16%, signal=32%
REGULATION_OF_PROTEIN_IMPORT(GO:1904589)	68	0.435874	1.82511	0.00206612	0.0383776	0.857	4544	tags=34%, list=11%, signal=38%
REGULATION_OF_CELL_JUNCTION_ASSEMBLY(GO:1901888)	88	0.449357	1.82504	0.00391389	0.0383499	0.858	4770	tags=38%, list=12%, signal=42%
ORGANELLE_SUBCOMPARTMENT(GO:0031984)	1637	0.345298	1.82482	0	0.0383587	0.858	6109	tags=30%, list=15%, signal=34%
SIGNAL_TRANSDUCTION_INVOLVED_IN_DNA_INTEGRITY_CHECKPOINT(GO:0072401)	71	0.53948	1.82472	0.00790514	0.038323	0.858	7611	tags=54%, list=19%, signal=66%
SIGNAL_TRANSDUCTION_INVOLVED_IN_DNA_DAMAGE_CHECKPOINT(GO:0072422)	71	0.53948	1.82472	0.00790514	0.0382603	0.858	7611	tags=54%, list=19%, signal=66%
DOUBLE-STRANDED_RNA_BINDING(GO:0003725)	75	0.532957	1.82471	0.0138889	0.0381978	0.858	6431	tags=47%, list=16%, signal=55%
EXECUTION_PHASE_OF_APOPTOSIS(GO:0097194)	71	0.511693	1.82463	0.00195695	0.038163	0.858	8530	tags=52%, list=21%, signal=66%
VIRAL_TRANSCRIPTION(GO:0019083)	47	0.454446	1.82462	0.00196078	0.0381059	0.858	7458	tags=45%, list=18%, signal=55%
CONDENSED_CHROMOSOME_KINETOCHORE(GO:0000777)	105	0.601847	1.82455	0.0275049	0.0380743	0.858	3509	tags=47%, list=9%, signal=51%
MITOTIC_G1_DNA_DAMAGE_CHECKPOINT(GO:0031571)	62	0.518514	1.82455	0.00782779	0.0380125	0.858	5522	tags=44%, list=14%, signal=50%
MITOTIC_G1/S_TRANSITION_CHECKPOINT(GO:0044819)	62	0.518514	1.82455	0.00782779	0.0379508	0.858	5522	tags=44%, list=14%, signal=50%
ANTIGEN_PROCESSING_AND_PRESENTATION_OF_PEPTIDE_ANTIGEN(GO:0048002)	134	0.500329	1.82453	0.00588235	0.0379002	0.858	6754	tags=47%, list=17%, signal=56%
ANTIGEN_PROCESSING_AND_PRESENTATION_OF_PEPTIDE_ANTIGEN_VIA_MHC_CLASS_II(GO:0002495)	97	0.513492	1.82442	0.00587084	0.0378654	0.858	6754	tags=46%, list=17%, signal=56%
REGULATION_OF_CELLULAR_RESPONSE_TO_HEAT(GO:1900034)	45	0.521673	1.82429	0.00770713	0.0378471	0.859	5523	tags=49%, list=14%, signal=57%
NEGATIVE_REGULATION_OF_APOPTOTIC_PROCESS(GO:0043066)	897	0.362352	1.82426	0.00195695	0.0378122	0.859	6015	tags=32%, list=15%, signal=37%
REGULATION_OF_PROTEASOMAL_UBIQUITIN-DEPENDENT_PROTEIN_CATABOLIC_PROCESS(GO:0032434)	120	0.454117	1.82372	0.00191571	0.0379398	0.86	5518	tags=42%, list=14%, signal=48%
NEGATIVE_REGULATION_OF_MITOTIC_CELL_CYCLE_PHASE_TRANSITION(GO:1901991)	176	0.45531	1.82361	0.00996016	0.0379161	0.86	5549	tags=40%, list=14%, signal=46%
PROTEIN_EXPORT_FROM_NUCLEUS(GO:0006611)	181	0.461418	1.82353	0.0194553	0.0378859	0.861	8471	tags=44%, list=21%, signal=55%
CORTICAL_CYTOSKELETON_ORGANIZATION(GO:0030865)	46	0.562622	1.82338	0.00775194	0.0378652	0.861	6998	tags=59%, list=17%, signal=71%
DOUBLE-STRAND_BREAK_REPAIR_VIA_HOMOLOGOUS_RECOMBINATION(GO:0000724)	123	0.468969	1.82283	0.023166	0.0380704	0.862	5583	tags=44%, list=14%, signal=51%
REGULATION_OF_RESPONSE_TO_ENDOPLASMIC_RETICULUM_STRESS(GO:1905897)	76	0.453014	1.82239	0.0039604	0.0381909	0.863	3662	tags=28%, list=9%, signal=30%
HEPATOCYTE_GROWTH_FACTOR_RECEPTOR_SIGNALING_PATHWAY(GO:0048012)	15	0.64982	1.82212	0.00420168	0.0382416	0.864	2726	tags=40%, list=7%, signal=43%
PRIMARY_NEURAL_TUBE_FORMATION(GO:0014020)	99	0.408421	1.82194	0.00374532	0.0382411	0.865	3878	tags=30%, list=10%, signal=33%
NEGATIVE_REGULATION_OF_EXTRINSIC_APOPTOTIC_SIGNALING_PATHWAY(GO:2001237)	102	0.47903	1.8216	0	0.0383205	0.865	7698	tags=51%, list=19%, signal=63%
NUCLEAR_CHROMOSOME(GO:0000228)	591	0.383312	1.82149	0.00376648	0.0383026	0.865	6740	tags=35%, list=17%, signal=41%
REGULATION_OF_MUSCLE_HYPERTROPHY(GO:0014743)	58	0.480143	1.82141	0	0.0382699	0.865	6074	tags=40%, list=15%, signal=47%
GLYCOSAMINOGLYCAN_BIOSYNTHETIC_PROCESS(GO:0006024)	106	0.439678	1.82103	0.00392927	0.0383392	0.865	4690	tags=34%, list=12%, signal=38%
PROTEIN_LOCALIZATION_TO_ENDOSOME(GO:0036010)	19	0.670031	1.82079	0.00610998	0.038371	0.866	1762	tags=37%, list=4%, signal=38%
SIGNAL_TRANSDUCTION_INVOLVED_IN_MITOTIC_G1_DNA_DAMAGE_CHECKPOINT(GO:0072431)	56	0.540078	1.82069	0.00587084	0.0383577	0.866	5522	tags=46%, list=14%, signal=54%
INTRACELLULAR_SIGNAL_TRANSDUCTION_INVOLVED_IN_G1_DNA_DAMAGE_CHECKPOINT(GO:1902400)	56	0.540078	1.82069	0.00587084	0.0382974	0.866	5522	tags=46%, list=14%, signal=54%
REGULATION_OF_CELL_DEATH(GO:0010941)	1609	0.351146	1.82041	0.00193798	0.0383525	0.866	6015	tags=31%, list=15%, signal=35%
ORGANONITROGEN_COMPOUND_CATABOLIC_PROCESS(GO:1901565)	1221	0.35456	1.82038	0	0.0383	0.866	6410	tags=33%, list=16%, signal=38%
MRNA_CLEAVAGE_AND_POLYADENYLATION_SPECIFICITY_FACTOR_COMPLEX(GO:0005847)	17	0.679445	1.82021	0.003861	0.0383021	0.867	6433	tags=59%, list=16%, signal=70%
NEGATIVE_REGULATION_OF_DNA_REPAIR(GO:0045738)	33	0.576581	1.81999	0.0077821	0.0383169	0.867	4092	tags=45%, list=10%, signal=51%
REGULATION_OF_PROGRAMMED_CELL_DEATH(GO:0043067)	1489	0.348137	1.81996	0.00383877	0.0382612	0.867	6015	tags=31%, list=15%, signal=35%
TYPE_I_INTERFERON_PRODUCTION(GO:0032606)	110	0.575451	1.81954	0.0137795	0.0383663	0.867	6432	tags=49%, list=16%, signal=58%
COLLAGEN_BIOSYNTHETIC_PROCESS(GO:0032964)	48	0.570072	1.81916	0.019305	0.0384211	0.867	4937	tags=46%, list=12%, signal=52%
NUCLEAR_ENVELOPE(GO:0005635)	455	0.358831	1.81908	0.0037594	0.038383	0.867	5349	tags=27%, list=13%, signal=31%
TRANSFERASE_ACTIVITY,_TRANSFERRING_ACYL_GROUPS_OTHER_THAN_AMINO-ACYL_GROUPS(GO:0016747)	212	0.359675	1.81904	0	0.0383354	0.867	6577	tags=33%, list=16%, signal=39%
ANTIGEN_PROCESSING_AND_PRESENTATION_OF_PEPTIDE_OR_POLYSACCHARIDE_ANTIGEN_VIA_MHC_CLASS_II(GO:0002504)	99	0.508705	1.81872	0.00588235	0.0384037	0.868	6754	tags=45%, list=17%, signal=54%
GLYCOPROTEIN_METABOLIC_PROCESS(GO:0009100)	387	0.374497	1.81853	0.00195312	0.0383884	0.868	5291	tags=30%, list=13%, signal=34%
DNA_DUPLEX_UNWINDING(GO:0032508)	63	0.599455	1.81847	0.00988142	0.0383494	0.868	5191	tags=49%, list=13%, signal=56%
RESPONSE_TO_MISFOLDED_PROTEIN(GO:0051788)	23	0.579334	1.81847	0.00574713	0.0382964	0.868	5586	tags=52%, list=14%, signal=60%
REGULATION_OF_TYPE_I_INTERFERON_PRODUCTION(GO:0032479)	109	0.572716	1.81835	0.0156863	0.0382827	0.868	6432	tags=49%, list=16%, signal=58%
NEGATIVE_REGULATION_OF_ORGAN_GROWTH(GO:0046621)	32	0.521252	1.81834	0	0.0382239	0.868	7364	tags=44%, list=18%, signal=53%
CELLULAR_RESPONSE_TO_REACTIVE_OXYGEN_SPECIES(GO:0034614)	150	0.395032	1.8183	0.006	0.0381814	0.868	6591	tags=40%, list=16%, signal=48%
NF-KAPPAB_BINDING(GO:0051059)	28	0.568488	1.81826	0	0.0381384	0.868	3899	tags=39%, list=10%, signal=43%
REGULATION_OF_APOPTOTIC_SIGNALING_PATHWAY(GO:2001233)	386	0.400813	1.8182	0.00395257	0.0381108	0.868	5986	tags=34%, list=15%, signal=40%
REGULATION_OF_CELLULAR_PROTEIN_METABOLIC_PROCESS(GO:0032268)	2600	0.351635	1.81809	0	0.0380852	0.869	6015	tags=30%, list=15%, signal=33%
REGULATION_OF_CATALYTIC_ACTIVITY(GO:0050790)	2206	0.363183	1.81805	0	0.0380475	0.869	5935	tags=31%, list=15%, signal=34%
CONDENSED_CHROMOSOME(GO:0000793)	223	0.493425	1.81775	0.0332031	0.0381089	0.87	3567	tags=36%, list=9%, signal=39%
POSITIVE_REGULATION_OF_CHROMOSOME_SEGREGATION(GO:0051984)	28	0.612318	1.81768	0.00986193	0.0380755	0.87	4354	tags=39%, list=11%, signal=44%
REGULATION_OF_G2/M_TRANSITION_OF_MITOTIC_CELL_CYCLE(GO:0010389)	151	0.483058	1.81767	0.0118577	0.0380268	0.87	6754	tags=46%, list=17%, signal=55%
POSITIVE_REGULATION_OF_DNA_BINDING(GO:0043388)	56	0.455238	1.81755	0	0.038009	0.87	3628	tags=27%, list=9%, signal=29%
PROTEIN_UBIQUITINATION(GO:0016567)	736	0.359025	1.81737	0	0.0380201	0.87	7045	tags=35%, list=17%, signal=42%
NEGATIVE_REGULATION_OF_PROGRAMMED_CELL_DEATH(GO:0043069)	910	0.360406	1.81687	0.00197628	0.0381588	0.872	6015	tags=32%, list=15%, signal=37%
MACROMOLECULE_BIOSYNTHETIC_PROCESS(GO:0009059)	4885	0.315757	1.81647	0	0.0382264	0.873	6627	tags=29%, list=16%, signal=31%
PROTEOLYSIS(GO:0006508)	1744	0.345306	1.81637	0	0.0382123	0.873	6323	tags=30%, list=16%, signal=34%
INVADOPODIUM(GO:0071437)	16	0.66946	1.81631	0.00579151	0.0381799	0.873	2052	tags=50%, list=5%, signal=53%
REGULATION_OF_MICROTUBULE_CYTOSKELETON_ORGANIZATION(GO:0070507)	176	0.42793	1.81616	0.00573614	0.0381972	0.874	4420	tags=32%, list=11%, signal=36%
RNA_POLYADENYLATION(GO:0043631)	44	0.5088	1.81614	0.00925926	0.0381399	0.874	6479	tags=48%, list=16%, signal=57%
CHROMOSOMAL_REGION(GO:0098687)	342	0.480839	1.81611	0.029703	0.0380921	0.874	5549	tags=38%, list=14%, signal=44%
PROTEIN_PHOSPHATASE_BINDING(GO:0019903)	134	0.425218	1.81605	0.00385356	0.0380564	0.874	5005	tags=34%, list=12%, signal=39%
POSITIVE_REGULATION_OF_CELLULAR_PROTEIN_METABOLIC_PROCESS(GO:0032270)	1536	0.368468	1.81599	0.00194175	0.0380179	0.875	5668	tags=30%, list=14%, signal=34%
AMINO_SUGAR_METABOLIC_PROCESS(GO:0006040)	39	0.521259	1.81581	0	0.0380297	0.875	3468	tags=36%, list=9%, signal=39%
EXIT_FROM_MITOSIS(GO:0010458)	29	0.527968	1.81555	0.00592885	0.038066	0.876	3207	tags=41%, list=8%, signal=45%
GOLGI_SUBCOMPARTMENT(GO:0098791)	826	0.357465	1.81494	0.0019305	0.0382584	0.877	6109	tags=31%, list=15%, signal=36%
REGULATION_OF_APOPTOTIC_PROCESS(GO:0042981)	1477	0.348573	1.81471	0.00385356	0.0383214	0.877	6015	tags=31%, list=15%, signal=35%
NEGATIVE_REGULATION_OF_PROTEIN_LOCALIZATION_TO_PLASMA_MEMBRANE(GO:1903077)	22	0.654957	1.81443	0.00188324	0.0383824	0.878	4201	tags=50%, list=10%, signal=56%
REGULATION_OF_CELLULAR_RESPONSE_TO_DRUG(GO:2001038)	26	0.494224	1.81439	0	0.0383395	0.878	4307	tags=38%, list=11%, signal=43%
REGULATION_OF_VACUOLE_ORGANIZATION(GO:0044088)	39	0.544427	1.81437	0.0133588	0.0382902	0.878	8844	tags=54%, list=22%, signal=69%
PHOSPHATIDYLINOSITOL-3,4,5-TRISPHOSPHATE_BINDING(GO:0005547)	38	0.587005	1.81425	0.00764818	0.0383029	0.879	2984	tags=37%, list=7%, signal=40%
MRNA_TRANSCRIPTION(GO:0009299)	25	0.566381	1.81401	0.0056926	0.038324	0.879	5733	tags=52%, list=14%, signal=61%
NEURON_APOPTOTIC_PROCESS(GO:0051402)	226	0.380666	1.81366	0	0.0384148	0.88	6307	tags=35%, list=16%, signal=42%
ENDOCYTIC_RECYCLING(GO:0032456)	36	0.526377	1.81334	0.00194175	0.0384901	0.88	3219	tags=28%, list=8%, signal=30%
MEIOTIC_CELL_CYCLE_PROCESS(GO:1903046)	190	0.43616	1.81325	0.00603622	0.0384759	0.88	4215	tags=33%, list=10%, signal=36%
CELLULAR_RESPONSE_TO_HEPATOCYTE_GROWTH_FACTOR_STIMULUS(GO:0035729)	15	0.675128	1.81269	0.00798403	0.0386426	0.88	4079	tags=60%, list=10%, signal=67%
POSITIVE_REGULATION_OF_CELL_MOTILITY(GO:2000147)	510	0.40354	1.81255	0.00588235	0.0386263	0.88	5376	tags=35%, list=13%, signal=39%
RECOMBINATIONAL_REPAIR(GO:0000725)	124	0.467023	1.81225	0.0232558	0.0386659	0.88	5583	tags=44%, list=14%, signal=50%
MICROFILAMENT_MOTOR_ACTIVITY(GO:0000146)	22	0.570616	1.81217	0	0.0386414	0.881	2053	tags=36%, list=5%, signal=38%
PLATELET_AGGREGATION(GO:0070527)	55	0.523699	1.81213	0.00585938	0.0385979	0.881	6178	tags=42%, list=15%, signal=49%
TAU-PROTEIN_KINASE_ACTIVITY(GO:0050321)	15	0.69381	1.8121	0.00192678	0.038561	0.881	4420	tags=53%, list=11%, signal=60%
REGULATION_OF_CELLULAR_CATABOLIC_PROCESS(GO:0031329)	752	0.376391	1.81196	0.00189036	0.0385531	0.881	6950	tags=37%, list=17%, signal=43%
NEUROBLAST_PROLIFERATION(GO:0007405)	56	0.456341	1.81179	0.00761905	0.0385673	0.884	5971	tags=39%, list=15%, signal=46%
RESPONSE_TO_INTERFERON-BETA(GO:0035456)	24	0.703036	1.81179	0.0100402	0.0385114	0.884	6258	tags=54%, list=15%, signal=64%
RESPONSE_TO_HYDROGEN_PEROXIDE(GO:0042542)	132	0.415932	1.81169	0.00603622	0.0385029	0.884	5377	tags=37%, list=13%, signal=43%
MUCOPOLYSACCHARIDE_METABOLIC_PROCESS(GO:1903510)	110	0.438194	1.81162	0.00598802	0.0384682	0.884	4690	tags=35%, list=12%, signal=39%
RESPONSE_TO_TYPE_I_INTERFERON(GO:0034340)	82	0.659711	1.81154	0.0118343	0.0384297	0.884	6211	tags=56%, list=15%, signal=66%
NEGATIVE_REGULATION_OF_CELLULAR_COMPONENT_ORGANIZATION(GO:0051129)	687	0.343684	1.8112	0	0.0384635	0.884	6565	tags=32%, list=16%, signal=38%
REGULATION_OF_ERAD_PATHWAY(GO:1904292)	27	0.522705	1.81091	0.00385356	0.0385081	0.885	2675	tags=26%, list=7%, signal=28%
PODOSOME(GO:0002102)	29	0.616302	1.81068	0.00578035	0.0385402	0.886	3479	tags=48%, list=9%, signal=53%
POSITIVE_REGULATION_OF_ERBB_SIGNALING_PATHWAY(GO:1901186)	33	0.634231	1.81063	0.0154143	0.0384952	0.886	6195	tags=52%, list=15%, signal=61%
PLATELET_MORPHOGENESIS(GO:0036344)	21	0.608335	1.81036	0.00197628	0.0385171	0.886	6178	tags=48%, list=15%, signal=56%
CHROMOSOME,_CENTROMERIC_REGION(GO:0000775)	196	0.534073	1.81012	0.0336634	0.0385626	0.886	5549	tags=44%, list=14%, signal=51%
REGULATION_OF_DEVELOPMENTAL_PROCESS(GO:0050793)	2474	0.337259	1.80998	0	0.038546	0.886	6641	tags=31%, list=16%, signal=35%
MAMMARY_GLAND_EPITHELIUM_DEVELOPMENT(GO:0061180)	71	0.454937	1.80988	0	0.0385199	0.886	5231	tags=35%, list=13%, signal=40%
MUSCLE_HYPERTROPHY(GO:0014896)	86	0.420269	1.80934	0	0.0386909	0.887	6074	tags=37%, list=15%, signal=44%
CELLULAR_MACROMOLECULE_BIOSYNTHETIC_PROCESS(GO:0034645)	4749	0.314391	1.80901	0	0.0387568	0.887	6733	tags=29%, list=17%, signal=31%
NEGATIVE_REGULATION_OF_CELLULAR_METABOLIC_PROCESS(GO:0031324)	2537	0.326588	1.80898	0	0.0387091	0.887	6372	tags=30%, list=16%, signal=33%
TRANSFERASE_ACTIVITY,_TRANSFERRING_PHOSPHORUS-CONTAINING_GROUPS(GO:0016772)	1024	0.350883	1.8089	0	0.0386731	0.887	6559	tags=33%, list=16%, signal=38%
G1_DNA_DAMAGE_CHECKPOINT(GO:0044783)	63	0.515913	1.80884	0.00792079	0.0386386	0.888	5522	tags=43%, list=14%, signal=50%
NUCLEAR_TRANSPORT(GO:0051169)	361	0.391772	1.80865	0.0132075	0.0386469	0.89	7167	tags=35%, list=18%, signal=43%
EMBRYO_DEVELOPMENT(GO:0009790)	953	0.338309	1.80842	0	0.0386736	0.891	5668	tags=28%, list=14%, signal=32%
PROTEIN_MODIFICATION_BY_SMALL_PROTEIN_CONJUGATION(GO:0032446)	790	0.353511	1.8081	0	0.038728	0.892	7045	tags=35%, list=17%, signal=41%
LEADING_EDGE_MEMBRANE(GO:0031256)	168	0.412863	1.80793	0.0039604	0.0387522	0.892	6433	tags=37%, list=16%, signal=44%
RESPONSE_TO_EXTRACELLULAR_STIMULUS(GO:0009991)	504	0.340031	1.80787	0.0019305	0.0387226	0.892	5922	tags=31%, list=15%, signal=36%
TRANSFERASE_ACTIVITY,_TRANSFERRING_GLYCOSYL_GROUPS(GO:0016757)	261	0.34693	1.80777	0	0.038716	0.892	5291	tags=31%, list=13%, signal=35%
NUCLEAR_HORMONE_RECEPTOR_BINDING(GO:0035257)	152	0.40203	1.80764	0	0.0387023	0.893	5522	tags=34%, list=14%, signal=39%
REGULATION_OF_CATABOLIC_PROCESS(GO:0009894)	861	0.369247	1.80751	0	0.0386806	0.893	6597	tags=34%, list=16%, signal=40%
POSITIVE_REGULATION_OF_MOLECULAR_FUNCTION(GO:0044093)	1695	0.366626	1.80735	0.00386847	0.0386769	0.894	6608	tags=33%, list=16%, signal=38%
CYTOSKELETAL_PROTEIN_BINDING(GO:0008092)	927	0.353708	1.80696	0	0.0387576	0.894	5402	tags=30%, list=13%, signal=34%
NEGATIVE_REGULATION_OF_HISTONE_METHYLATION(GO:0031061)	21	0.592313	1.80661	0.00375235	0.0388572	0.894	4394	tags=38%, list=11%, signal=43%
AMINOPEPTIDASE_ACTIVITY(GO:0004177)	45	0.465118	1.80636	0.00205761	0.0389169	0.894	4124	tags=29%, list=10%, signal=32%
PROTEIN_QUALITY_CONTROL_FOR_MISFOLDED_OR_INCOMPLETELY_SYNTHESIZED_PROTEINS(GO:0006515)	25	0.561499	1.80619	0.00576923	0.0389219	0.894	4337	tags=44%, list=11%, signal=49%
STEM_CELL_PROLIFERATION(GO:0072089)	111	0.429166	1.80618	0.0039604	0.0388731	0.895	5566	tags=35%, list=14%, signal=41%
NUCLEOCYTOPLASMIC_TRANSPORT(GO:0006913)	358	0.390663	1.80583	0.0131579	0.0389832	0.896	7167	tags=35%, list=18%, signal=43%
EPIDERMAL_GROWTH_FACTOR_RECEPTOR_SIGNALING_PATHWAY(GO:0007173)	116	0.457784	1.80549	0.00575816	0.0390359	0.896	6337	tags=41%, list=16%, signal=48%
POSITIVE_REGULATION_OF_GENE_EXPRESSION(GO:0010628)	1881	0.318241	1.80547	0	0.0389922	0.896	6608	tags=30%, list=16%, signal=34%
CELL-CELL_JUNCTION_ORGANIZATION(GO:0045216)	255	0.394714	1.80525	0.00386847	0.0390187	0.896	4962	tags=31%, list=12%, signal=35%
ADHERENS_JUNCTION_ASSEMBLY(GO:0034333)	89	0.445006	1.80504	0.0113636	0.0390396	0.896	3715	tags=31%, list=9%, signal=35%
PROTEIN_BINDING,_BRIDGING(GO:0030674)	168	0.421358	1.80483	0.00393701	0.0390289	0.896	5302	tags=32%, list=13%, signal=37%
DNA_RECOMBINATION(GO:0006310)	274	0.410581	1.80451	0.0136187	0.0390768	0.897	6627	tags=39%, list=16%, signal=46%
POSITIVE_REGULATION_OF_EPIDERMAL_GROWTH_FACTOR_RECEPTOR_SIGNALING_PATHWAY(GO:0045742)	31	0.638581	1.8045	0.0134357	0.0390245	0.897	6195	tags=52%, list=15%, signal=61%
VESICLE_ORGANIZATION(GO:0016050)	306	0.424133	1.8045	0.0038835	0.0389739	0.897	6536	tags=38%, list=16%, signal=44%
POSITIVE_REGULATION_OF_TRANSFERASE_ACTIVITY(GO:0051347)	629	0.384774	1.80438	0	0.0389661	0.898	5828	tags=32%, list=14%, signal=37%
POSITIVE_REGULATION_OF_G2/M_TRANSITION_OF_MITOTIC_CELL_CYCLE(GO:0010971)	28	0.59448	1.80428	0.0120724	0.0389498	0.898	3502	tags=39%, list=9%, signal=43%
NEGATIVE_REGULATION_OF_RECEPTOR-MEDIATED_ENDOCYTOSIS(GO:0048261)	20	0.587035	1.80427	0.0019305	0.0388994	0.898	8844	tags=55%, list=22%, signal=70%
L-AMINO_ACID_TRANSMEMBRANE_TRANSPORTER_ACTIVITY(GO:0015179)	49	0.433029	1.80393	0.00195695	0.0390015	0.899	4751	tags=37%, list=12%, signal=42%
ACTIN_CYTOSKELETON(GO:0015629)	477	0.373811	1.80389	0	0.0389739	0.899	6184	tags=34%, list=15%, signal=40%
VIRAL_GENE_EXPRESSION(GO:0019080)	61	0.446239	1.80354	0.0039604	0.0390364	0.899	7655	tags=46%, list=19%, signal=56%
RUFFLE_MEMBRANE(GO:0032587)	90	0.480861	1.80344	0.00963391	0.0390235	0.899	6433	tags=44%, list=16%, signal=53%
REGULATION_OF_CELL-SUBSTRATE_ADHESION(GO:0010810)	204	0.393694	1.80281	0.00193798	0.039197	0.9	4561	tags=31%, list=11%, signal=35%
TELOMERE_MAINTENANCE_VIA_TELOMERASE(GO:0007004)	70	0.4847	1.80233	0.0152964	0.0393017	0.9	7523	tags=50%, list=19%, signal=61%
TUMOR_NECROSIS_FACTOR_RECEPTOR_BINDING(GO:0005164)	32	0.597426	1.80229	0.0153846	0.0392611	0.9	5856	tags=50%, list=14%, signal=58%
RNA-DEPENDENT_DNA_BIOSYNTHETIC_PROCESS(GO:0006278)	72	0.488583	1.80227	0.0134875	0.0392127	0.9	7523	tags=50%, list=19%, signal=61%
ENDOPEPTIDASE_COMPLEX(GO:1905369)	67	0.66941	1.80224	0.015625	0.0391717	0.9	6410	tags=60%, list=16%, signal=71%
NEGATIVE_REGULATION_OF_NITROGEN_COMPOUND_METABOLIC_PROCESS(GO:0051172)	2383	0.323763	1.80222	0	0.0391231	0.9	5987	tags=28%, list=15%, signal=31%
REGULATION_OF_TELOMERE_MAINTENANCE_VIA_TELOMERE_LENGTHENING(GO:1904356)	61	0.506171	1.80222	0.0114286	0.039072	0.9	7523	tags=49%, list=19%, signal=60%
MORPHOGENESIS_OF_AN_EPITHELIUM(GO:0002009)	483	0.35456	1.8022	0	0.0390223	0.9	5369	tags=29%, list=13%, signal=33%
POSITIVE_REGULATION_OF_CYCLIN-DEPENDENT_PROTEIN_KINASE_ACTIVITY(GO:1904031)	37	0.502883	1.80204	0.00390625	0.0390348	0.9	3275	tags=30%, list=8%, signal=32%
ALCOHOL_BIOSYNTHETIC_PROCESS(GO:0046165)	141	0.444312	1.80201	0	0.038988	0.9	5702	tags=38%, list=14%, signal=44%
NEUTRAL_AMINO_ACID_TRANSPORT(GO:0015804)	33	0.515837	1.80174	0.00965251	0.0390235	0.901	3446	tags=36%, list=8%, signal=40%
REGULATION_OF_NUCLEAR_DIVISION(GO:0051783)	205	0.435092	1.80159	0.0216535	0.0390311	0.901	4690	tags=34%, list=12%, signal=38%
TRANSCRIPTION_COREPRESSOR_ACTIVITY(GO:0003714)	230	0.359944	1.80147	0.00196464	0.039008	0.901	4465	tags=27%, list=11%, signal=30%
RETINOID_X_RECEPTOR_BINDING(GO:0046965)	15	0.723034	1.80143	0	0.0389634	0.901	5329	tags=67%, list=13%, signal=77%
COPII_VESICLE_COATING(GO:0048208)	66	0.515062	1.80122	0.00773694	0.0389834	0.901	6766	tags=47%, list=17%, signal=56%
VESICLE_TARGETING,_ROUGH_ER_TO_CIS-GOLGI(GO:0048207)	66	0.515062	1.80122	0.00773694	0.0389316	0.901	6766	tags=47%, list=17%, signal=56%
POSITIVE_REGULATION_OF_CELL_MIGRATION(GO:0030335)	494	0.409553	1.80093	0.00594059	0.0390041	0.901	5376	tags=35%, list=13%, signal=40%
L-AMINO_ACID_TRANSPORT(GO:0015807)	62	0.432515	1.80061	0.00592885	0.0390567	0.901	5006	tags=35%, list=12%, signal=40%
RNA_LOCALIZATION(GO:0006403)	227	0.47122	1.80058	0.0213592	0.0390153	0.901	8653	tags=47%, list=21%, signal=59%
POSITIVE_REGULATION_OF_ACTIN_FILAMENT_POLYMERIZATION(GO:0030838)	99	0.451269	1.80053	0.00196078	0.0389948	0.901	6851	tags=41%, list=17%, signal=50%
POSITIVE_REGULATION_OF_INTERLEUKIN-6_PRODUCTION(GO:0032755)	77	0.572293	1.80052	0.0137255	0.0389433	0.901	7975	tags=56%, list=20%, signal=69%
REGULATION_OF_I-KAPPAB_KINASE/NF-KAPPAB_SIGNALING(GO:0043122)	222	0.470853	1.80007	0.0116279	0.0390382	0.901	8170	tags=48%, list=20%, signal=59%
POSITIVE_REGULATION_OF_RESPONSE_TO_DNA_DAMAGE_STIMULUS(GO:2001022)	87	0.42154	1.79981	0.0056926	0.0390778	0.902	5537	tags=37%, list=14%, signal=42%
PHOSPHOPROTEIN_BINDING(GO:0051219)	82	0.497502	1.79943	0.0113208	0.0391691	0.903	6761	tags=44%, list=17%, signal=53%
NUCLEAR_ENVELOPE_DISASSEMBLY(GO:0051081)	16	0.730954	1.7994	0.00574713	0.0391255	0.904	5141	tags=63%, list=13%, signal=72%
MEMBRANE_DISASSEMBLY(GO:0030397)	16	0.730954	1.7994	0.00574713	0.0390742	0.904	5141	tags=63%, list=13%, signal=72%
NEGATIVE_REGULATION_OF_DOUBLE-STRAND_BREAK_REPAIR(GO:2000780)	31	0.587841	1.79925	0.00596422	0.0390843	0.905	4092	tags=45%, list=10%, signal=50%
NEGATIVE_REGULATION_OF_CELL_CYCLE_PROCESS(GO:0010948)	287	0.402977	1.79925	0.0136452	0.0390333	0.905	5549	tags=35%, list=14%, signal=40%
ESTABLISHMENT_OR_MAINTENANCE_OF_CELL_POLARITY(GO:0007163)	204	0.40417	1.79905	0.00393701	0.0390657	0.907	7364	tags=40%, list=18%, signal=49%
LIGAND-DEPENDENT_NUCLEAR_RECEPTOR_TRANSCRIPTION_COACTIVATOR_ACTIVITY(GO:0030374)	65	0.48478	1.79898	0	0.0390411	0.907	5598	tags=45%, list=14%, signal=52%
UBIQUITIN-LIKE_PROTEIN_CONJUGATING_ENZYME_ACTIVITY(GO:0061650)	40	0.612532	1.79852	0.0152964	0.0391582	0.908	8168	tags=68%, list=20%, signal=84%
REGULATION_OF_PROTEIN_IMPORT_INTO_NUCLEUS(GO:0042306)	65	0.427631	1.79842	0.00407332	0.0391378	0.909	4544	tags=32%, list=11%, signal=36%
L-ALPHA-AMINO_ACID_TRANSMEMBRANE_TRANSPORT(GO:1902475)	48	0.442585	1.79841	0.00198413	0.0390967	0.909	4751	tags=35%, list=12%, signal=40%
REGULATION_OF_MUSCLE_CELL_APOPTOTIC_PROCESS(GO:0010660)	69	0.428726	1.79834	0.00189753	0.0390768	0.909	5025	tags=35%, list=12%, signal=40%
MICROTUBULE_END(GO:1990752)	28	0.687242	1.79831	0.00583658	0.0390397	0.909	7620	tags=68%, list=19%, signal=83%
RESPONSE_TO_NUTRIENT_LEVELS(GO:0031667)	474	0.341306	1.79779	0.00195695	0.0392151	0.91	5860	tags=31%, list=14%, signal=36%
POSITIVE_REGULATION_OF_CYSTEINE-TYPE_ENDOPEPTIDASE_ACTIVITY(GO:2001056)	142	0.448754	1.79764	0.0119048	0.0392337	0.91	6289	tags=35%, list=15%, signal=41%
GOLGI_APPARATUS_PART(GO:0044431)	929	0.34486	1.79762	0.00193424	0.0391883	0.91	6109	tags=30%, list=15%, signal=35%
REGULATION_OF_CHOLESTEROL_BIOSYNTHETIC_PROCESS(GO:0045540)	46	0.545605	1.79749	0.0193798	0.0391849	0.91	5321	tags=48%, list=13%, signal=55%
REGULATION_OF_VIRAL_PROCESS(GO:0050792)	172	0.452431	1.79728	0.01002	0.039224	0.91	6538	tags=41%, list=16%, signal=49%
ENDOPLASMIC_RETICULUM-GOLGI_INTERMEDIATE_COMPARTMENT_MEMBRANE(GO:0033116)	66	0.505063	1.79708	0.00587084	0.0392617	0.91	3878	tags=35%, list=10%, signal=38%
PEPTIDYL-SERINE_MODIFICATION(GO:0018209)	292	0.383341	1.79704	0	0.039224	0.91	5532	tags=32%, list=14%, signal=36%
PROTEIN_DOMAIN_SPECIFIC_BINDING(GO:0019904)	703	0.350668	1.79698	0	0.039192	0.91	5970	tags=32%, list=15%, signal=37%
REGULATION_OF_TRANSCRIPTION_BY_RNA_POLYMERASE_I(GO:0006356)	34	0.569306	1.79678	0.00763359	0.0392056	0.91	4531	tags=50%, list=11%, signal=56%
EMBRYO_DEVELOPMENT_ENDING_IN_BIRTH_OR_EGG_HATCHING(GO:0009792)	598	0.344127	1.7966	0	0.0392175	0.911	5668	tags=29%, list=14%, signal=33%
PROGRAMMED_CELL_DEATH(GO:0012501)	1989	0.354826	1.79656	0.00392157	0.0391787	0.911	6307	tags=32%, list=16%, signal=36%
ATTACHMENT_OF_SPINDLE_MICROTUBULES_TO_KINETOCHORE(GO:0008608)	34	0.710116	1.7965	0.019802	0.039154	0.911	3364	tags=53%, list=8%, signal=58%
NEGATIVE_REGULATION_OF_ORGANELLE_ORGANIZATION(GO:0010639)	377	0.358773	1.79588	0	0.0393565	0.912	7523	tags=36%, list=19%, signal=44%
CHROMATIN(GO:0000785)	534	0.371902	1.79563	0.00373134	0.0393997	0.912	6627	tags=33%, list=16%, signal=39%
POSITIVE_REGULATION_OF_VIRAL_GENOME_REPLICATION(GO:0045070)	36	0.528461	1.79543	0.0174419	0.0394119	0.913	6538	tags=50%, list=16%, signal=60%
CELL_DEATH(GO:0008219)	2120	0.354643	1.79535	0.00389105	0.0393881	0.913	6307	tags=32%, list=16%, signal=36%
CHROMOSOME_CONDENSATION(GO:0030261)	40	0.591084	1.79476	0.0138614	0.0395445	0.913	6239	tags=50%, list=15%, signal=59%
MRNA_POLYADENYLATION(GO:0006378)	43	0.510005	1.7947	0.0094518	0.0395201	0.913	6479	tags=49%, list=16%, signal=58%
PROTEASOME_COMPLEX(GO:0000502)	66	0.667277	1.7945	0.015534	0.0395304	0.913	6410	tags=59%, list=16%, signal=70%
CELLULAR_RESPONSE_TO_STARVATION(GO:0009267)	145	0.390242	1.7943	0	0.0395554	0.913	5518	tags=36%, list=14%, signal=41%
PERICENTRIC_HETEROCHROMATIN(GO:0005721)	22	0.616232	1.79424	0.02	0.0395333	0.913	4034	tags=50%, list=10%, signal=55%
RESPONSE_TO_ABIOTIC_STIMULUS(GO:0009628)	1112	0.347834	1.79415	0	0.0395087	0.913	5928	tags=32%, list=15%, signal=36%
POSITIVE_REGULATION_OF_INTRACELLULAR_TRANSPORT(GO:0032388)	209	0.374468	1.79393	0.00192308	0.0395365	0.915	4921	tags=30%, list=12%, signal=34%
BRANCHING_INVOLVED_IN_MAMMARY_GLAND_DUCT_MORPHOGENESIS(GO:0060444)	24	0.542277	1.79352	0.00383142	0.0396123	0.915	3605	tags=38%, list=9%, signal=41%
NEGATIVE_REGULATION_OF_INTRACELLULAR_SIGNAL_TRANSDUCTION(GO:1902532)	500	0.374145	1.79338	0.00195695	0.0396008	0.915	5420	tags=33%, list=13%, signal=37%
REGULATION_OF_DOUBLE-STRAND_BREAK_REPAIR(GO:2000779)	68	0.4728	1.79304	0.00772201	0.0396567	0.915	5583	tags=47%, list=14%, signal=54%
ZINC_ION_BINDING(GO:0008270)	795	0.319206	1.79265	0	0.0397351	0.917	5984	tags=27%, list=15%, signal=31%
PROTEIN_K48-LINKED_UBIQUITINATION(GO:0070936)	53	0.554806	1.79259	0.0366089	0.039703	0.917	5058	tags=57%, list=12%, signal=65%
NEGATIVE_REGULATION_OF_NUCLEAR_DIVISION(GO:0051784)	62	0.537119	1.79252	0.0165289	0.0396668	0.917	3512	tags=39%, list=9%, signal=42%
POSITIVE_REGULATION_OF_CATALYTIC_ACTIVITY(GO:0043085)	1363	0.372803	1.79186	0.003861	0.0398783	0.918	6608	tags=34%, list=16%, signal=39%
CELL-SUBSTRATE_ADHERENS_JUNCTION_ASSEMBLY(GO:0007045)	80	0.440355	1.79163	0.00753296	0.0398879	0.918	4489	tags=34%, list=11%, signal=38%
FOCAL_ADHESION_ASSEMBLY(GO:0048041)	80	0.440355	1.79163	0.00753296	0.0398383	0.918	4489	tags=34%, list=11%, signal=38%
CELLULAR_RESPONSE_TO_RADIATION(GO:0071478)	181	0.385982	1.79153	0.00195695	0.0398204	0.918	5522	tags=33%, list=14%, signal=38%
REGULATION_OF_PROTEIN_METABOLIC_PROCESS(GO:0051246)	2817	0.343036	1.79152	0.00194553	0.0397737	0.918	6482	tags=31%, list=16%, signal=34%
TRANSLATION_INITIATION_FACTOR_BINDING(GO:0031369)	33	0.547719	1.79129	0.0178571	0.039812	0.918	6948	tags=48%, list=17%, signal=58%
CHORDATE_EMBRYONIC_DEVELOPMENT(GO:0043009)	580	0.345095	1.79119	0	0.0398009	0.918	5668	tags=29%, list=14%, signal=33%
PHOSPHATASE_BINDING(GO:0019902)	179	0.41308	1.79085	0.00389864	0.0398631	0.919	5005	tags=32%, list=12%, signal=37%
MACROMOLECULE_CATABOLIC_PROCESS(GO:0009057)	1323	0.36284	1.79078	0.00194932	0.0398425	0.919	6410	tags=33%, list=16%, signal=38%
RESPONSE_TO_OXYGEN_LEVELS(GO:0070482)	335	0.380917	1.79076	0.002	0.0398064	0.919	6281	tags=35%, list=15%, signal=41%
REGULATION_OF_ALCOHOL_BIOSYNTHETIC_PROCESS(GO:1902930)	68	0.501342	1.79068	0.00959693	0.0397897	0.919	5603	tags=44%, list=14%, signal=51%
REGULATION_OF_UBIQUITIN_PROTEIN_LIGASE_ACTIVITY(GO:1904666)	22	0.629988	1.79063	0.0176471	0.0397507	0.919	3575	tags=55%, list=9%, signal=60%
POSITIVE_REGULATION_OF_MACROMOLECULE_BIOSYNTHETIC_PROCESS(GO:0010557)	1802	0.32177	1.79061	0	0.0397059	0.919	6608	tags=30%, list=16%, signal=34%
DNA_REPLICATION_CHECKPOINT(GO:0000076)	17	0.77922	1.79023	0.00396825	0.0398001	0.919	4445	tags=65%, list=11%, signal=73%
POSITIVE_REGULATION_OF_ENDOPEPTIDASE_ACTIVITY(GO:0010950)	162	0.447622	1.79013	0.012	0.0397906	0.919	5376	tags=33%, list=13%, signal=38%
NEGATIVE_REGULATION_OF_PROTEIN_LOCALIZATION_TO_CELL_PERIPHERY(GO:1904376)	24	0.620232	1.79008	0.0018622	0.0397687	0.919	4680	tags=50%, list=12%, signal=56%
ERAD_PATHWAY(GO:0036503)	91	0.469689	1.7899	0.00583658	0.0397873	0.919	5839	tags=38%, list=14%, signal=45%
POSITIVE_REGULATION_OF_PROTEIN_METABOLIC_PROCESS(GO:0051247)	1634	0.362507	1.78971	0.00194175	0.0398211	0.919	5733	tags=30%, list=14%, signal=33%
RESPONSE_TO_UV(GO:0009411)	137	0.453376	1.78957	0.00578035	0.0398294	0.919	7790	tags=48%, list=19%, signal=59%
POSITIVE_REGULATION_OF_LOCOMOTION(GO:0040017)	541	0.394758	1.7893	0.00592885	0.0399019	0.919	5376	tags=33%, list=13%, signal=38%
CHAPERONE-MEDIATED_PROTEIN_FOLDING(GO:0061077)	56	0.538796	1.78911	0.00982318	0.0399075	0.919	4362	tags=50%, list=11%, signal=56%
CYCLIN-DEPENDENT_PROTEIN_SERINE/THREONINE_KINASE_REGULATOR_ACTIVITY(GO:0016538)	45	0.486042	1.78886	0.00954198	0.0399655	0.92	4330	tags=40%, list=11%, signal=45%
RESPONSE_TO_NUTRIENT(GO:0007584)	219	0.364103	1.78877	0	0.0399685	0.92	5695	tags=31%, list=14%, signal=35%
PROTEIN_IMPORT_INTO_NUCLEUS(GO:0006606)	157	0.394617	1.78872	0.00386847	0.0399412	0.92	5176	tags=32%, list=13%, signal=36%
POSITIVE_REGULATION_OF_PROTEIN_UBIQUITINATION(GO:0031398)	105	0.444758	1.78851	0.00192678	0.0399796	0.921	4588	tags=36%, list=11%, signal=41%
NEGATIVE_REGULATION_OF_METABOLIC_PROCESS(GO:0009892)	2831	0.312844	1.78818	0	0.0400543	0.921	6562	tags=29%, list=16%, signal=33%
NUCLEAR_EXPORT(GO:0051168)	196	0.442621	1.78815	0.0212355	0.0400175	0.921	8471	tags=42%, list=21%, signal=53%
REGULATION_OF_MULTICELLULAR_ORGANISMAL_DEVELOPMENT(GO:2000026)	1952	0.336788	1.78755	0.0018622	0.0402134	0.923	6641	tags=31%, list=16%, signal=35%
REGULATION_OF_TELOMERASE_ACTIVITY(GO:0051972)	48	0.499467	1.78737	0.0154739	0.0402218	0.923	6591	tags=48%, list=16%, signal=57%
NEGATIVE_REGULATION_OF_CARDIAC_MUSCLE_TISSUE_GROWTH(GO:0055022)	23	0.577144	1.78719	0.00574713	0.0402263	0.923	3421	tags=35%, list=8%, signal=38%
NEGATIVE_REGULATION_OF_HEART_GROWTH(GO:0061117)	23	0.577144	1.78719	0.00574713	0.040178	0.923	3421	tags=35%, list=8%, signal=38%
TYPE_I_INTERFERON_SIGNALING_PATHWAY(GO:0060337)	77	0.667678	1.78696	0.0160321	0.0402092	0.923	6211	tags=56%, list=15%, signal=66%
CELLULAR_RESPONSE_TO_TYPE_I_INTERFERON(GO:0071357)	77	0.667678	1.78696	0.0160321	0.040161	0.923	6211	tags=56%, list=15%, signal=66%
NEGATIVE_REGULATION_OF_SIGNALING(GO:0023057)	1314	0.335635	1.7867	0.00189036	0.0402115	0.923	5376	tags=29%, list=13%, signal=32%
REGULATION_OF_ACTIN_POLYMERIZATION_OR_DEPOLYMERIZATION(GO:0008064)	176	0.404201	1.78669	0	0.0401684	0.923	7020	tags=40%, list=17%, signal=48%
CENTRAL_NERVOUS_SYSTEM_NEURON_AXONOGENESIS(GO:0021955)	34	0.484079	1.78657	0.00201613	0.0401844	0.924	3954	tags=35%, list=10%, signal=39%
GOLGI_VESICLE_BUDDING(GO:0048194)	79	0.492731	1.78643	0.00773694	0.0401871	0.924	6766	tags=46%, list=17%, signal=55%
DNA_POLYMERASE_COMPLEX(GO:0042575)	15	0.709835	1.78623	0.00570342	0.0402029	0.924	6622	tags=53%, list=16%, signal=64%
RESPONSE_TO_ALKALOID(GO:0043279)	104	0.397949	1.78607	0	0.040204	0.924	5669	tags=35%, list=14%, signal=40%
VESICLE_LOCALIZATION(GO:0051648)	269	0.393497	1.78599	0	0.0401785	0.924	6470	tags=36%, list=16%, signal=43%
RESPONSE_TO_MECHANICAL_STIMULUS(GO:0009612)	206	0.392055	1.78589	0	0.0401742	0.925	7474	tags=40%, list=18%, signal=49%
DNA_CATABOLIC_PROCESS(GO:0006308)	39	0.506854	1.78583	0.00195312	0.0401422	0.925	8530	tags=56%, list=21%, signal=71%
LRR_DOMAIN_BINDING(GO:0030275)	17	0.586197	1.78563	0	0.0401652	0.925	6702	tags=53%, list=16%, signal=63%
FIBROBLAST_PROLIFERATION(GO:0048144)	84	0.421909	1.78533	0.0019084	0.0402288	0.926	6479	tags=39%, list=16%, signal=47%
CATALYTIC_COMPLEX(GO:1902494)	1377	0.363539	1.78531	0.00568182	0.0401879	0.926	6627	tags=33%, list=16%, signal=38%
DNA_CONFORMATION_CHANGE(GO:0071103)	259	0.459662	1.78521	0.0307102	0.0401758	0.926	7145	tags=39%, list=18%, signal=47%
REGULATION_OF_PROTEIN_COMPLEX_ASSEMBLY(GO:0043254)	446	0.361668	1.7852	0	0.0401328	0.926	5884	tags=30%, list=14%, signal=34%
KINESIN_BINDING(GO:0019894)	42	0.496498	1.78508	0.00191205	0.040132	0.926	5289	tags=38%, list=13%, signal=44%
REGULATION_OF_ACTIN_FILAMENT_LENGTH(GO:0030832)	177	0.399255	1.78371	0	0.0406037	0.927	7020	tags=40%, list=17%, signal=48%
UBIQUITIN_CONJUGATING_ENZYME_ACTIVITY(GO:0061631)	38	0.617156	1.78345	0.015444	0.0406356	0.927	8168	tags=68%, list=20%, signal=86%
NEGATIVE_REGULATION_OF_CELLULAR_RESPONSE_TO_GROWTH_FACTOR_STIMULUS(GO:0090288)	144	0.38495	1.78341	0.00199601	0.0406038	0.927	4754	tags=30%, list=12%, signal=34%
POSITIVE_REGULATION_OF_CELLULAR_CATABOLIC_PROCESS(GO:0031331)	343	0.384817	1.78321	0.00191939	0.0405946	0.927	5408	tags=32%, list=13%, signal=37%
NUCLEAR_BODY(GO:0016604)	738	0.346016	1.78252	0	0.0408377	0.928	6658	tags=33%, list=16%, signal=38%
UBIQUITIN-PROTEIN_TRANSFERASE_ACTIVITY(GO:0004842)	382	0.36668	1.78246	0.00557621	0.0408104	0.928	8327	tags=42%, list=20%, signal=53%
INTEGRIN_BINDING(GO:0005178)	125	0.428487	1.78235	0.00980392	0.040804	0.928	5376	tags=38%, list=13%, signal=43%
REGULATION_OF_CELL_SHAPE(GO:0008360)	154	0.460237	1.78234	0.0118577	0.0407625	0.928	6501	tags=42%, list=16%, signal=49%
BONE_DEVELOPMENT(GO:0060348)	206	0.393217	1.78215	0.00191939	0.0407849	0.929	5118	tags=33%, list=13%, signal=38%
GOLGI_APPARATUS(GO:0005794)	1501	0.337183	1.7821	0.0019305	0.0407519	0.929	6591	tags=32%, list=16%, signal=36%
PEPTIDYL-SERINE_PHOSPHORYLATION(GO:0018105)	273	0.391382	1.782	0	0.0407432	0.929	5532	tags=32%, list=14%, signal=37%
NEGATIVE_REGULATION_OF_CELL_COMMUNICATION(GO:0010648)	1311	0.334401	1.78196	0.00189036	0.0407003	0.929	5376	tags=29%, list=13%, signal=32%
NUCLEOTIDYLTRANSFERASE_ACTIVITY(GO:0016779)	131	0.46048	1.78173	0.0170132	0.0407618	0.929	8562	tags=50%, list=21%, signal=63%
REGULATION_OF_VESICLE-MEDIATED_TRANSPORT(GO:0060627)	451	0.401089	1.78149	0.00573614	0.0408374	0.929	5935	tags=33%, list=15%, signal=38%
UBIQUITIN-LIKE_PROTEIN_TRANSFERASE_ACTIVITY(GO:0019787)	408	0.360124	1.78138	0.00373832	0.0408247	0.929	7717	tags=39%, list=19%, signal=48%
NEGATIVE_REGULATION_OF_CYTOKINE-MEDIATED_SIGNALING_PATHWAY(GO:0001960)	54	0.531719	1.78129	0.0117417	0.0408017	0.929	5714	tags=44%, list=14%, signal=52%
PROTEIN_FOLDING(GO:0006457)	203	0.452038	1.78123	0.0136187	0.0407753	0.929	6620	tags=42%, list=16%, signal=50%
REGULATION_OF_CELL_DEVELOPMENT(GO:0060284)	896	0.343328	1.78108	0	0.0407851	0.93	5695	tags=29%, list=14%, signal=33%
NEGATIVE_REGULATION_OF_PROTEIN_MODIFICATION_PROCESS(GO:0031400)	573	0.366468	1.78105	0.00382409	0.0407448	0.93	5761	tags=32%, list=14%, signal=37%
PROTEIN_POLYUBIQUITINATION(GO:0000209)	255	0.394637	1.781	0.00943396	0.0407158	0.93	7782	tags=44%, list=19%, signal=54%
REGULATION_OF_HEMATOPOIETIC_STEM_CELL_DIFFERENTIATION(GO:1902036)	26	0.54933	1.78088	0.00197239	0.0407216	0.93	6136	tags=50%, list=15%, signal=59%
CENTROSOME(GO:0005813)	514	0.377624	1.78031	0.0094518	0.040914	0.931	5493	tags=31%, list=14%, signal=36%
TRNA_BINDING(GO:0000049)	59	0.591665	1.77975	0.0138614	0.0410652	0.931	6548	tags=46%, list=16%, signal=54%
MRNA_CLEAVAGE_FACTOR_COMPLEX(GO:0005849)	21	0.63665	1.77972	0.00385356	0.0410307	0.931	6433	tags=52%, list=16%, signal=62%
MESODERM_MORPHOGENESIS(GO:0048332)	72	0.400349	1.77959	0.00571429	0.0410202	0.932	4017	tags=31%, list=10%, signal=34%
POSITIVE_REGULATION_OF_APOPTOTIC_PROCESS(GO:0043065)	597	0.370939	1.77946	0.00192678	0.0410105	0.932	7513	tags=39%, list=18%, signal=47%
REGULATION_OF_FIBROBLAST_PROLIFERATION(GO:0048145)	83	0.417425	1.77904	0.00191205	0.0411245	0.934	6479	tags=39%, list=16%, signal=46%
NEGATIVE_REGULATION_OF_MACROMOLECULE_METABOLIC_PROCESS(GO:0010605)	2615	0.313364	1.77876	0	0.0411793	0.934	6562	tags=29%, list=16%, signal=33%
PROTEIN_LOCALIZATION_TO_CHROMOSOME,_CENTROMERIC_REGION(GO:0071459)	22	0.781983	1.77857	0.00582524	0.0411926	0.934	3163	tags=64%, list=8%, signal=69%
ASSOCIATIVE_LEARNING(GO:0008306)	75	0.428509	1.77853	0	0.0411686	0.934	4240	tags=28%, list=10%, signal=31%
S-ACYLTRANSFERASE_ACTIVITY(GO:0016417)	29	0.534355	1.77851	0.00959693	0.041132	0.934	6575	tags=52%, list=16%, signal=62%
KINETOCHORE(GO:0000776)	134	0.568434	1.77833	0.0435644	0.041138	0.934	3691	tags=43%, list=9%, signal=47%
PRESYNAPTIC_ACTIVE_ZONE(GO:0048786)	56	0.511616	1.77829	0.00585938	0.0410998	0.934	8160	tags=52%, list=20%, signal=65%
AMINOGLYCAN_BIOSYNTHETIC_PROCESS(GO:0006023)	111	0.428576	1.77819	0.00585938	0.0411064	0.935	5281	tags=34%, list=13%, signal=39%
REGULATION_OF_EXECUTION_PHASE_OF_APOPTOSIS(GO:1900117)	28	0.582795	1.77815	0.00980392	0.0410626	0.935	7824	tags=57%, list=19%, signal=71%
POSITIVE_REGULATION_OF_BLOOD_VESSEL_ENDOTHELIAL_CELL_MIGRATION(GO:0043536)	68	0.467095	1.77789	0.00965251	0.0411129	0.935	8025	tags=49%, list=20%, signal=60%
ATP-DEPENDENT_DNA_HELICASE_ACTIVITY(GO:0004003)	36	0.628633	1.77788	0.0119284	0.0410699	0.935	4802	tags=50%, list=12%, signal=57%
REGULATION_OF_DNA-TEMPLATED_TRANSCRIPTION_IN_RESPONSE_TO_STRESS(GO:0043620)	80	0.406227	1.77757	0	0.0411548	0.936	4921	tags=30%, list=12%, signal=34%
AXONAL_GROWTH_CONE(GO:0044295)	27	0.52529	1.77749	0.00571429	0.0411484	0.936	3994	tags=44%, list=10%, signal=49%
DISORDERED_DOMAIN_SPECIFIC_BINDING(GO:0097718)	35	0.540217	1.77736	0.01	0.0411517	0.936	5612	tags=46%, list=14%, signal=53%
REGULATION_OF_DNA_BIOSYNTHETIC_PROCESS(GO:2000278)	106	0.437046	1.77722	0.0151229	0.0411836	0.936	8311	tags=50%, list=20%, signal=63%
PHOSPHORYLATION(GO:0016310)	2259	0.339844	1.77717	0.00191205	0.0411578	0.936	5733	tags=29%, list=14%, signal=32%
CELLULAR_MODIFIED_AMINO_ACID_BIOSYNTHETIC_PROCESS(GO:0042398)	39	0.482836	1.77669	0.0102249	0.0412821	0.936	2468	tags=36%, list=6%, signal=38%
NEGATIVE_REGULATION_OF_BIOSYNTHETIC_PROCESS(GO:0009890)	1647	0.31091	1.77655	0	0.041274	0.936	6366	tags=29%, list=16%, signal=33%
REGULATION_OF_PROTEIN_MODIFICATION_BY_SMALL_PROTEIN_CONJUGATION_OR_REMOVAL(GO:1903320)	216	0.408586	1.77643	0.00575816	0.0412525	0.936	4588	tags=33%, list=11%, signal=37%
CELLULAR_LOCALIZATION(GO:0051641)	2783	0.322356	1.77642	0	0.0412196	0.936	6575	tags=30%, list=16%, signal=34%
REGULATION_OF_PLASMA_MEMBRANE_BOUNDED_CELL_PROJECTION_ORGANIZATION(GO:0120035)	642	0.354499	1.77616	0	0.0412607	0.936	5659	tags=30%, list=14%, signal=34%
TRANSCRIPTIONAL_REPRESSOR_ACTIVITY,_RNA_POLYMERASE_II_TRANSCRIPTION_REGULATORY_REGION_SEQUENCE-SPECIFIC_DNA_BINDING(GO:0001227)	257	0.389874	1.7758	0	0.0413367	0.938	4854	tags=29%, list=12%, signal=32%
GLUCOSE_CATABOLIC_PROCESS(GO:0006007)	31	0.585113	1.77548	0.0214425	0.041368	0.939	7759	tags=65%, list=19%, signal=80%
BEHAVIORAL_RESPONSE_TO_COCAINE(GO:0048148)	16	0.565478	1.7754	0.00201207	0.041351	0.939	4085	tags=31%, list=10%, signal=35%
REGULATION_OF_REGULATORY_T_CELL_DIFFERENTIATION(GO:0045589)	28	0.580221	1.77539	0.00967118	0.0413128	0.939	7096	tags=46%, list=17%, signal=56%
POSITIVE_REGULATION_OF_PROTEIN_MODIFICATION_BY_SMALL_PROTEIN_CONJUGATION_OR_REMOVAL(GO:1903322)	124	0.42517	1.77535	0.00763359	0.0412785	0.939	4588	tags=36%, list=11%, signal=41%
VESICLE_BUDDING_FROM_MEMBRANE(GO:0006900)	99	0.464879	1.77514	0.0114504	0.0412896	0.939	6470	tags=43%, list=16%, signal=52%
STRESS_FIBER(GO:0001725)	59	0.476029	1.77512	0.0115163	0.0412521	0.939	2574	tags=36%, list=6%, signal=38%
CONTRACTILE_ACTIN_FILAMENT_BUNDLE(GO:0097517)	59	0.476029	1.77512	0.0115163	0.0412064	0.939	2574	tags=36%, list=6%, signal=38%
CELLULAR_COMPONENT_DISASSEMBLY_INVOLVED_IN_EXECUTION_PHASE_OF_APOPTOSIS(GO:0006921)	35	0.519695	1.77498	0.00956023	0.0412117	0.939	8530	tags=54%, list=21%, signal=69%
DNA_CATABOLIC_PROCESS,_ENDONUCLEOLYTIC(GO:0000737)	33	0.521944	1.7749	0.003861	0.0411914	0.939	8530	tags=61%, list=21%, signal=77%
RRNA_TRANSCRIPTION(GO:0009303)	31	0.614834	1.77479	0.0175097	0.0411745	0.939	6542	tags=68%, list=16%, signal=81%
NEGATIVE_REGULATION_OF_MACROMOLECULE_BIOSYNTHETIC_PROCESS(GO:0010558)	1549	0.315214	1.7746	0	0.0412074	0.939	5071	tags=25%, list=12%, signal=28%
RESPONSE_TO_HEPATOCYTE_GROWTH_FACTOR(GO:0035728)	17	0.623526	1.77438	0.0137255	0.0412638	0.939	4079	tags=59%, list=10%, signal=65%
APOPTOTIC_DNA_FRAGMENTATION(GO:0006309)	24	0.550505	1.77434	0.00982318	0.0412262	0.939	9320	tags=67%, list=23%, signal=86%
POSITIVE_REGULATION_OF_CELL_DEVELOPMENT(GO:0010720)	524	0.351543	1.77405	0	0.0412966	0.939	6098	tags=31%, list=15%, signal=37%
POSITIVE_REGULATION_OF_CELLULAR_BIOSYNTHETIC_PROCESS(GO:0031328)	1895	0.318918	1.77387	0	0.0413205	0.939	7010	tags=31%, list=17%, signal=36%
DNA_REPLICATION_INITIATION(GO:0006270)	34	0.656511	1.77361	0.028169	0.0413727	0.94	5483	tags=53%, list=13%, signal=61%
CELL_PROLIFERATION(GO:0008283)	1989	0.337043	1.77344	0	0.0413997	0.94	5660	tags=29%, list=14%, signal=31%
ACTIVATION_OF_JUN_KINASE_ACTIVITY(GO:0007257)	39	0.528639	1.7732	0.0077821	0.0414257	0.94	8084	tags=49%, list=20%, signal=61%
ORGANIC_CYCLIC_COMPOUND_BIOSYNTHETIC_PROCESS(GO:1901362)	4233	0.300817	1.77302	0	0.0414412	0.94	6733	tags=29%, list=17%, signal=31%
COPII-COATED_VESICLE_BUDDING(GO:0090114)	71	0.497767	1.77293	0.0115607	0.0414318	0.94	6766	tags=45%, list=17%, signal=54%
APOPTOTIC_NUCLEAR_CHANGES(GO:0030262)	33	0.522804	1.77287	0.00575816	0.0414157	0.94	8530	tags=55%, list=21%, signal=69%
PROTEIN_PHOSPHORYLATION(GO:0006468)	1861	0.350658	1.77276	0	0.0414038	0.94	5896	tags=30%, list=15%, signal=34%
REGULATION_OF_MULTI-ORGANISM_PROCESS(GO:0043900)	361	0.42448	1.77259	0.012024	0.0414196	0.94	6591	tags=39%, list=16%, signal=46%
MEIOTIC_NUCLEAR_DIVISION(GO:0140013)	171	0.412431	1.77233	0.00782779	0.0414739	0.94	5405	tags=34%, list=13%, signal=39%
PROTEIN_C-TERMINUS_BINDING(GO:0008022)	190	0.360142	1.77232	0	0.0414289	0.94	5928	tags=33%, list=15%, signal=39%
REGULATION_OF_SUPRAMOLECULAR_FIBER_ORGANIZATION(GO:1902903)	334	0.36737	1.77203	0.0038835	0.0414955	0.94	6592	tags=33%, list=16%, signal=39%
REGULATION_OF_CELL_PROJECTION_ASSEMBLY(GO:0060491)	171	0.369057	1.77185	0	0.0415199	0.942	4306	tags=27%, list=11%, signal=30%
REGULATION_OF_REGULATED_SECRETORY_PATHWAY(GO:1903305)	114	0.461466	1.77172	0.0117188	0.0415085	0.942	7290	tags=39%, list=18%, signal=48%
TRANSCRIPTION_FACTOR_COMPLEX(GO:0005667)	348	0.336007	1.77168	0	0.0414883	0.942	6689	tags=32%, list=16%, signal=38%
MEIOTIC_CELL_CYCLE(GO:0051321)	250	0.40538	1.7716	0.00596422	0.0414747	0.942	4355	tags=31%, list=11%, signal=34%
POSITIVE_REGULATION_OF_PROGRAMMED_CELL_DEATH(GO:0043068)	601	0.370438	1.77124	0.00194553	0.0415605	0.942	7513	tags=39%, list=18%, signal=47%
REGULATION_OF_CELLULAR_RESPONSE_TO_GROWTH_FACTOR_STIMULUS(GO:0090287)	262	0.363756	1.77114	0.00194932	0.0415503	0.942	4769	tags=30%, list=12%, signal=34%
REGULATION_OF_PLASMA_MEMBRANE_BOUNDED_CELL_PROJECTION_ASSEMBLY(GO:0120032)	169	0.367351	1.77109	0	0.041529	0.942	4306	tags=27%, list=11%, signal=30%
MICROTUBULE_POLYMERIZATION_OR_DEPOLYMERIZATION(GO:0031109)	107	0.435101	1.77022	0.00398406	0.0418708	0.942	6511	tags=35%, list=16%, signal=41%
NEGATIVE_REGULATION_OF_SIGNAL_TRANSDUCTION(GO:0009968)	1210	0.335724	1.77001	0.00188679	0.0419052	0.942	5376	tags=29%, list=13%, signal=32%
CHROMATIN_ORGANIZATION(GO:0006325)	755	0.345157	1.76963	0.00378788	0.041989	0.942	4769	tags=25%, list=12%, signal=28%
POSITIVE_REGULATION_OF_TRANSCRIPTION_FROM_RNA_POLYMERASE_II_PROMOTER_IN_RESPONSE_TO_STRESS(GO:0036003)	32	0.472194	1.76952	0.00394477	0.0419788	0.942	4921	tags=38%, list=12%, signal=43%
TRANSCRIPTION_COACTIVATOR_ACTIVITY(GO:0003713)	320	0.348949	1.76951	0	0.0419448	0.942	5598	tags=29%, list=14%, signal=33%
REGULATION_OF_DEPHOSPHORYLATION(GO:0035303)	201	0.385449	1.76923	0	0.0420112	0.942	4240	tags=30%, list=10%, signal=33%
ENDOMEMBRANE_SYSTEM(GO:0012505)	4279	0.335492	1.76914	0.00192678	0.0420128	0.942	6577	tags=31%, list=16%, signal=33%
REGULATION_OF_PROTEIN_UBIQUITINATION(GO:0031396)	190	0.406312	1.76913	0.00749064	0.04197	0.942	4588	tags=33%, list=11%, signal=37%
NUCLEIC_ACID_METABOLIC_PROCESS(GO:0090304)	4959	0.315105	1.76908	0	0.0419428	0.942	6733	tags=29%, list=17%, signal=31%
PSEUDOPODIUM(GO:0031143)	17	0.619895	1.76893	0.00595238	0.0419478	0.942	2971	tags=41%, list=7%, signal=44%
REGULATION_OF_MEIOTIC_NUCLEAR_DIVISION(GO:0040020)	33	0.53206	1.76873	0.00784314	0.041979	0.942	2712	tags=30%, list=7%, signal=32%
RESPONSE_TO_LIGHT_STIMULUS(GO:0009416)	301	0.335184	1.76872	0	0.0419407	0.942	4465	tags=26%, list=11%, signal=29%
REGULATION_OF_MOLECULAR_FUNCTION(GO:0065009)	3051	0.343117	1.7685	0.00194175	0.0419908	0.942	5945	tags=30%, list=15%, signal=32%
NEGATIVE_REGULATION_OF_BINDING(GO:0051100)	163	0.378423	1.76835	0	0.0420079	0.942	6591	tags=37%, list=16%, signal=44%
AXON_INITIAL_SEGMENT(GO:0043194)	19	0.583604	1.76834	0.0197239	0.0419654	0.942	4842	tags=37%, list=12%, signal=42%
RESPONSE_TO_DECREASED_OXYGEN_LEVELS(GO:0036293)	312	0.376445	1.76809	0.002	0.042019	0.942	6281	tags=34%, list=15%, signal=40%
POSITIVE_REGULATION_OF_PROTEIN_POLYMERIZATION(GO:0032273)	130	0.40831	1.76808	0.004	0.0419773	0.942	6851	tags=37%, list=17%, signal=44%
IDENTICAL_PROTEIN_BINDING(GO:0042802)	1651	0.334001	1.76767	0.00201207	0.0420858	0.943	6843	tags=32%, list=17%, signal=37%
SPINDLE_ASSEMBLY(GO:0051225)	105	0.457087	1.76757	0.0191205	0.0420836	0.943	6755	tags=40%, list=17%, signal=48%
RESPONSE_TO_NITROGEN_COMPOUND(GO:1901698)	1058	0.339293	1.76742	0.00187617	0.04211	0.943	6440	tags=32%, list=16%, signal=37%
REGULATION_OF_CELL_PROJECTION_ORGANIZATION(GO:0031344)	652	0.354082	1.76735	0	0.042086	0.943	5659	tags=30%, list=14%, signal=34%
REGULATION_OF_PROTEIN_MODIFICATION_PROCESS(GO:0031399)	1759	0.352778	1.76732	0.0019685	0.0420475	0.943	5733	tags=30%, list=14%, signal=33%
POSITIVE_REGULATION_OF_CELL_DIFFERENTIATION(GO:0045597)	939	0.354319	1.76709	0.00572519	0.0420772	0.944	5999	tags=31%, list=15%, signal=36%
NEGATIVE_REGULATION_OF_CELLULAR_MACROMOLECULE_BIOSYNTHETIC_PROCESS(GO:2000113)	1481	0.313314	1.76689	0	0.0421009	0.944	5071	tags=25%, list=12%, signal=27%
NEGATIVE_REGULATION_OF_CELL_DEVELOPMENT(GO:0010721)	313	0.357114	1.76661	0	0.0421407	0.944	5986	tags=32%, list=15%, signal=37%
PEPTIDASE_ACTIVATOR_ACTIVITY(GO:0016504)	39	0.481042	1.76651	0.00413223	0.0421458	0.944	5040	tags=41%, list=12%, signal=47%
CORTICAL_ACTIN_CYTOSKELETON_ORGANIZATION(GO:0030866)	41	0.549706	1.7661	0.00784314	0.0422554	0.944	6998	tags=59%, list=17%, signal=71%
REGULATION_OF_RAS_PROTEIN_SIGNAL_TRANSDUCTION(GO:0046578)	222	0.410117	1.76604	0.00931099	0.0422341	0.944	6706	tags=38%, list=17%, signal=45%
NEGATIVE_REGULATION_OF_CELLULAR_BIOSYNTHETIC_PROCESS(GO:0031327)	1624	0.310237	1.76577	0	0.0423017	0.944	6338	tags=29%, list=16%, signal=33%
CELL_MORPHOGENESIS(GO:0000902)	991	0.352974	1.76546	0.00380952	0.042359	0.944	6591	tags=32%, list=16%, signal=38%
PROTEIN_LOCALIZATION_TO_KINETOCHORE(GO:0034501)	17	0.791521	1.76524	0.0114068	0.0424163	0.944	3163	tags=71%, list=8%, signal=77%
POSITIVE_REGULATION_OF_SMOOTH_MUSCLE_CELL_APOPTOTIC_PROCESS(GO:0034393)	15	0.642861	1.76513	0.00764818	0.0424053	0.944	7320	tags=67%, list=18%, signal=81%
MRNA_TRANSCRIPTION_BY_RNA_POLYMERASE_II(GO:0042789)	19	0.570486	1.76511	0.00196464	0.042369	0.944	4407	tags=47%, list=11%, signal=53%
NCRNA_METABOLIC_PROCESS(GO:0034660)	532	0.481084	1.76467	0.0291829	0.042504	0.944	6548	tags=41%, list=16%, signal=48%
MELANOSOME(GO:0042470)	104	0.504484	1.76464	0.0175781	0.0424738	0.944	6431	tags=51%, list=16%, signal=60%
PIGMENT_GRANULE(GO:0048770)	104	0.504484	1.76464	0.0175781	0.0424298	0.944	6431	tags=51%, list=16%, signal=60%
ER-NUCLEUS_SIGNALING_PATHWAY(GO:0006984)	45	0.530717	1.76455	0.0212355	0.0424221	0.944	6592	tags=44%, list=16%, signal=53%
POSITIVE_REGULATION_OF_ORGANELLE_ASSEMBLY(GO:1902117)	70	0.466467	1.76446	0.00381679	0.0424175	0.944	6754	tags=41%, list=17%, signal=50%
HYDROLASE_ACTIVITY(GO:0016787)	2540	0.317123	1.76434	0.00194932	0.0424392	0.944	6694	tags=29%, list=16%, signal=33%
ANATOMICAL_STRUCTURE_FORMATION_INVOLVED_IN_MORPHOGENESIS(GO:0048646)	1078	0.350114	1.76423	0.00195312	0.0424269	0.945	5571	tags=29%, list=14%, signal=33%
REGULATION_OF_ACTIN_CYTOSKELETON_ORGANIZATION(GO:0032956)	323	0.366025	1.76412	0.00194932	0.0424255	0.945	5871	tags=32%, list=14%, signal=37%
PEPTIDYL-LYSINE_MODIFICATION(GO:0018205)	350	0.335073	1.76397	0.00387597	0.0424384	0.946	6860	tags=32%, list=17%, signal=39%
POSITIVE_REGULATION_OF_BIOSYNTHETIC_PROCESS(GO:0009891)	1926	0.314941	1.76395	0	0.0424054	0.946	7010	tags=31%, list=17%, signal=35%
EXTRINSIC_APOPTOTIC_SIGNALING_PATHWAY_VIA_DEATH_DOMAIN_RECEPTORS(GO:0008625)	82	0.473878	1.76381	0.0197239	0.0424104	0.946	5025	tags=35%, list=12%, signal=40%
REGULATION_OF_ACTIN_FILAMENT_ORGANIZATION(GO:0110053)	256	0.374546	1.76374	0.00194932	0.0424054	0.946	7020	tags=36%, list=17%, signal=44%
AXON_PART(GO:0033267)	366	0.385416	1.76361	0	0.0424119	0.946	6588	tags=35%, list=16%, signal=42%
REGULATION_OF_DEVELOPMENTAL_GROWTH(GO:0048638)	318	0.338633	1.76341	0	0.0424293	0.946	4618	tags=28%, list=11%, signal=31%
I-KAPPAB_KINASE/NF-KAPPAB_SIGNALING(GO:0007249)	255	0.455382	1.76334	0.0174081	0.0424117	0.946	6473	tags=40%, list=16%, signal=47%
REGULATION_OF_VIRAL_LIFE_CYCLE(GO:1903900)	136	0.464324	1.76334	0.0159046	0.0423718	0.946	6538	tags=43%, list=16%, signal=51%
POSITIVE_REGULATION_OF_NUCLEOBASE-CONTAINING_COMPOUND_METABOLIC_PROCESS(GO:0045935)	1817	0.314427	1.76317	0	0.0423728	0.946	6608	tags=29%, list=16%, signal=34%
TRIF-DEPENDENT_TOLL-LIKE_RECEPTOR_SIGNALING_PATHWAY(GO:0035666)	24	0.675072	1.76306	0.0237154	0.0423649	0.947	5527	tags=63%, list=14%, signal=72%
PROTEIN_LOCALIZATION_TO_CHROMOSOME,_TELOMERIC_REGION(GO:0070198)	27	0.656407	1.76305	0.0210728	0.0423295	0.947	5585	tags=63%, list=14%, signal=73%
ER_TO_GOLGI_VESICLE-MEDIATED_TRANSPORT(GO:0006888)	210	0.406969	1.7627	0.0116505	0.0424196	0.947	3985	tags=29%, list=10%, signal=32%
TRANSFERASE_ACTIVITY,_TRANSFERRING_ACYL_GROUPS(GO:0016746)	245	0.34116	1.76261	0	0.0424158	0.947	6729	tags=32%, list=17%, signal=38%
NEGATIVE_REGULATION_OF_SMALL_GTPASE_MEDIATED_SIGNAL_TRANSDUCTION(GO:0051058)	53	0.49148	1.76246	0.00961539	0.0424456	0.948	6373	tags=49%, list=16%, signal=58%
ACTIN_FILAMENT_BUNDLE(GO:0032432)	66	0.462106	1.76241	0.00988142	0.0424226	0.948	3060	tags=36%, list=8%, signal=39%
ORGANELLE_DISASSEMBLY(GO:1903008)	95	0.428409	1.76237	0.00767754	0.0424006	0.948	5975	tags=41%, list=15%, signal=48%
NEGATIVE_REGULATION_OF_NUCLEOBASE-CONTAINING_COMPOUND_METABOLIC_PROCESS(GO:0045934)	1439	0.309958	1.76223	0	0.0423996	0.948	5816	tags=27%, list=14%, signal=30%
POSITIVE_REGULATION_OF_CELL_DEATH(GO:0010942)	653	0.366971	1.76222	0.00389105	0.0423605	0.948	7513	tags=39%, list=18%, signal=47%
CELLULAR_MACROMOLECULE_LOCALIZATION(GO:0070727)	1816	0.326327	1.76205	0.00190114	0.0423881	0.948	6001	tags=29%, list=15%, signal=33%
TRANSFORMING_GROWTH_FACTOR_BETA_RECEPTOR_SIGNALING_PATHWAY(GO:0007179)	180	0.38157	1.76203	0.00572519	0.0423499	0.948	4337	tags=32%, list=11%, signal=35%
RNA-DEPENDENT_ATPASE_ACTIVITY(GO:0008186)	43	0.572094	1.76194	0.0153846	0.0423633	0.948	6208	tags=44%, list=15%, signal=52%
PERINUCLEAR_REGION_OF_CYTOPLASM(GO:0048471)	680	0.356764	1.76181	0.00587084	0.0423573	0.948	5629	tags=32%, list=14%, signal=36%
BASEMENT_MEMBRANE_ORGANIZATION(GO:0071711)	21	0.573791	1.76157	0.0140281	0.042414	0.949	2218	tags=38%, list=5%, signal=40%
MEMBRANE_ORGANIZATION(GO:0061024)	808	0.36194	1.76151	0.00582524	0.0423958	0.949	6470	tags=32%, list=16%, signal=37%
O-ACYLTRANSFERASE_ACTIVITY(GO:0008374)	48	0.476627	1.76145	0.00816326	0.0423657	0.949	6577	tags=40%, list=16%, signal=47%
ENDOPLASMIC_RETICULUM(GO:0005783)	1811	0.330924	1.7612	0.00201207	0.0424253	0.949	5141	tags=27%, list=13%, signal=30%
GLAND_DEVELOPMENT(GO:0048732)	440	0.33154	1.76099	0	0.0424625	0.949	6598	tags=31%, list=16%, signal=36%
HISTONE_DEMETHYLATION(GO:0016577)	31	0.529952	1.76088	0.00583658	0.0424582	0.949	4486	tags=35%, list=11%, signal=40%
TRANSFERASE_ACTIVITY,_TRANSFERRING_HEXOSYL_GROUPS(GO:0016758)	192	0.372471	1.76073	0.00192678	0.0424621	0.949	5291	tags=31%, list=13%, signal=36%
POSITIVE_REGULATION_OF_CELL_CYCLE_G2/M_PHASE_TRANSITION(GO:1902751)	30	0.585264	1.76038	0.0122951	0.0425508	0.949	3502	tags=37%, list=9%, signal=40%
PROTEIN-CONTAINING_COMPLEX_SUBUNIT_ORGANIZATION(GO:0043933)	2150	0.33887	1.76028	0.00196078	0.042545	0.949	6599	tags=31%, list=16%, signal=35%
OSTEOBLAST_DIFFERENTIATION(GO:0001649)	206	0.356668	1.75998	0	0.0426215	0.949	4229	tags=27%, list=10%, signal=30%
SNRNA_TRANSCRIPTION_BY_RNA_POLYMERASE_II(GO:0042795)	71	0.482209	1.75996	0.0151515	0.0425823	0.949	6495	tags=42%, list=16%, signal=50%
SNRNA_TRANSCRIPTION(GO:0009301)	71	0.482209	1.75996	0.0151515	0.0425399	0.949	6495	tags=42%, list=16%, signal=50%
PROTEIN_AUTOPHOSPHORYLATION(GO:0046777)	226	0.407494	1.75978	0.00191571	0.0425688	0.949	5025	tags=33%, list=12%, signal=37%
RECEPTOR_TYROSINE_KINASE_BINDING(GO:0030971)	64	0.426869	1.75977	0.0078125	0.0425265	0.949	5395	tags=36%, list=13%, signal=41%
SCHAFFER_COLLATERAL_-_CA1_SYNAPSE(GO:0098685)	18	0.548251	1.75957	0.00386847	0.0425619	0.949	2110	tags=33%, list=5%, signal=35%
NEGATIVE_REGULATION_OF_OXIDATIVE_STRESS-INDUCED_CELL_DEATH(GO:1903202)	43	0.508769	1.75957	0.0119522	0.0425207	0.949	4452	tags=42%, list=11%, signal=47%
NEGATIVE_REGULATION_OF_CELLULAR_RESPONSE_TO_OXIDATIVE_STRESS(GO:1900408)	43	0.508769	1.75957	0.0119522	0.0424786	0.949	4452	tags=42%, list=11%, signal=47%
MITOCHONDRIAL_GENOME_MAINTENANCE(GO:0000002)	26	0.594506	1.75955	0.0195695	0.0424385	0.949	6565	tags=58%, list=16%, signal=69%
HELICASE_ACTIVITY(GO:0004386)	149	0.520394	1.7595	0.0241935	0.0424319	0.949	6361	tags=43%, list=16%, signal=51%
NON-RECOMBINATIONAL_REPAIR(GO:0000726)	91	0.470815	1.75944	0.00769231	0.0424151	0.949	8303	tags=43%, list=20%, signal=54%
SNRNA_PROCESSING(GO:0016180)	26	0.540318	1.75939	0.0135135	0.0423981	0.949	8289	tags=46%, list=20%, signal=58%
CELLULAR_PROTEIN_LOCALIZATION(GO:0034613)	1806	0.325845	1.75939	0.00382409	0.0423564	0.949	6001	tags=29%, list=15%, signal=33%
REGULATION_OF_TELOMERE_MAINTENANCE_VIA_TELOMERASE(GO:0032210)	53	0.490842	1.75933	0.0189753	0.0423487	0.949	7523	tags=49%, list=19%, signal=60%
POSITIVE_REGULATION_OF_INTRACELLULAR_PROTEIN_TRANSPORT(GO:0090316)	159	0.379933	1.75866	0	0.0425338	0.949	8364	tags=45%, list=21%, signal=56%
NEGATIVE_REGULATION_OF_CELL_DIFFERENTIATION(GO:0045596)	682	0.336283	1.75858	0	0.0425146	0.949	5986	tags=30%, list=15%, signal=35%
INSULIN-LIKE_GROWTH_FACTOR_RECEPTOR_BINDING(GO:0005159)	16	0.56361	1.75854	0.00194932	0.0424892	0.949	1821	tags=31%, list=4%, signal=33%
CYTOSKELETON-DEPENDENT_INTRACELLULAR_TRANSPORT(GO:0030705)	166	0.376129	1.75845	0.0131827	0.0424776	0.949	4299	tags=27%, list=11%, signal=30%
NEGATIVE_REGULATION_OF_RNA_METABOLIC_PROCESS(GO:0051253)	1297	0.309787	1.75841	0	0.0424549	0.949	5006	tags=25%, list=12%, signal=27%
CHOLESTEROL_BIOSYNTHETIC_PROCESS(GO:0006695)	70	0.513124	1.75798	0.0196464	0.0425723	0.949	5321	tags=44%, list=13%, signal=51%
CATALYTIC_ACTIVITY,_ACTING_ON_RNA(GO:0140098)	341	0.456303	1.75795	0.0286807	0.0425435	0.949	6548	tags=35%, list=16%, signal=41%
ACTIN_FILAMENT_ORGANIZATION(GO:0007015)	391	0.374614	1.7577	0.00392157	0.0425928	0.949	6592	tags=35%, list=16%, signal=41%
REGULATION_OF_MITOTIC_NUCLEAR_DIVISION(GO:0007088)	179	0.440892	1.7576	0.0337302	0.0425803	0.949	4690	tags=35%, list=12%, signal=40%
REGULATION_OF_PROTEIN_COMPLEX_DISASSEMBLY(GO:0043244)	105	0.439821	1.75754	0.00189394	0.0425711	0.949	5420	tags=40%, list=13%, signal=46%
NUCLEAR_PERIPHERY(GO:0034399)	134	0.429302	1.75718	0.0116732	0.0426793	0.95	7523	tags=42%, list=19%, signal=51%
NEGATIVE_REGULATION_OF_VIRAL_RELEASE_FROM_HOST_CELL(GO:1902187)	15	0.66958	1.75716	0.00965251	0.0426465	0.95	3310	tags=47%, list=8%, signal=51%
COVALENT_CHROMATIN_MODIFICATION(GO:0016569)	456	0.338972	1.75697	0.0018797	0.0426619	0.95	4769	tags=25%, list=12%, signal=28%
NEURAL_TUBE_FORMATION(GO:0001841)	107	0.387428	1.75673	0.00369686	0.0427181	0.95	3878	tags=29%, list=10%, signal=32%
TERMINATION_OF_RNA_POLYMERASE_II_TRANSCRIPTION(GO:0006369)	34	0.576014	1.75661	0.0188324	0.0427257	0.95	6000	tags=44%, list=15%, signal=52%
REGULATION_OF_PROTEIN_LOCALIZATION_TO_PLASMA_MEMBRANE(GO:1903076)	91	0.426897	1.75638	0.00404858	0.0427531	0.95	4770	tags=34%, list=12%, signal=39%
REGULATION_OF_RECEPTOR-MEDIATED_ENDOCYTOSIS(GO:0048259)	87	0.424608	1.7561	0.00196464	0.042811	0.95	4363	tags=31%, list=11%, signal=35%
POSITIVE_REGULATION_OF_PROTEIN_CATABOLIC_PROCESS(GO:0045732)	214	0.380986	1.7561	0.00384615	0.0427714	0.95	5649	tags=33%, list=14%, signal=38%
SNRNA_METABOLIC_PROCESS(GO:0016073)	92	0.465888	1.75598	0.0262664	0.0427706	0.95	7054	tags=41%, list=17%, signal=50%
RIBONUCLEOPROTEIN_GRANULE(GO:0035770)	216	0.380919	1.75578	0.00776699	0.0427985	0.951	7666	tags=38%, list=19%, signal=47%
DNA-TEMPLATED_TRANSCRIPTION,_INITIATION(GO:0006352)	248	0.366657	1.75577	0.00376648	0.0427622	0.951	8589	tags=40%, list=21%, signal=51%
NEGATIVE_REGULATION_OF_RESPONSE_TO_STIMULUS(GO:0048585)	1550	0.344653	1.75576	0.00384615	0.0427222	0.951	6262	tags=32%, list=15%, signal=37%
REGULATION_OF_ACTIN_FILAMENT-BASED_PROCESS(GO:0032970)	365	0.356244	1.75501	0.00194175	0.0429794	0.952	4500	tags=27%, list=11%, signal=30%
POSITIVE_REGULATION_OF_CELL_PROJECTION_ORGANIZATION(GO:0031346)	372	0.364957	1.75492	0.00197239	0.0429786	0.952	5659	tags=31%, list=14%, signal=36%
OXIDOREDUCTASE_ACTIVITY,_ACTING_ON_THE_CH-NH2_GROUP_OF_DONORS(GO:0016638)	21	0.548324	1.75481	0.00420168	0.0429865	0.952	3180	tags=33%, list=8%, signal=36%
HISTONE_PHOSPHORYLATION(GO:0016572)	37	0.549909	1.75481	0.00594059	0.0429453	0.952	6591	tags=46%, list=16%, signal=55%
POSITIVE_REGULATION_OF_DNA_BINDING_TRANSCRIPTION_FACTOR_ACTIVITY(GO:0051091)	252	0.396093	1.75473	0.0150943	0.0429407	0.952	6540	tags=35%, list=16%, signal=42%
CEREBELLAR_CORTEX_DEVELOPMENT(GO:0021695)	50	0.442557	1.75461	0	0.0429438	0.952	5583	tags=34%, list=14%, signal=39%
PHOSPHORUS_METABOLIC_PROCESS(GO:0006793)	3192	0.327116	1.75456	0.0038835	0.0429186	0.952	5697	tags=28%, list=14%, signal=30%
REGULATION_OF_NEURON_PROJECTION_DEVELOPMENT(GO:0010975)	480	0.360682	1.75438	0	0.0429654	0.952	5659	tags=31%, list=14%, signal=36%
CELLULAR_RESPONSE_TO_NUTRIENT_LEVELS(GO:0031669)	225	0.363332	1.75435	0.00192678	0.0429405	0.952	5518	tags=34%, list=14%, signal=39%
ATP-DEPENDENT_RNA_HELICASE_ACTIVITY(GO:0004004)	41	0.580291	1.75377	0.0211946	0.0431533	0.953	6208	tags=44%, list=15%, signal=52%
RESPONSE_TO_REACTIVE_OXYGEN_SPECIES(GO:0000302)	214	0.37501	1.75375	0.00811359	0.0431252	0.953	5896	tags=35%, list=15%, signal=40%
ORGANOPHOSPHATE_CATABOLIC_PROCESS(GO:0046434)	197	0.387547	1.75367	0.00574713	0.043114	0.954	5026	tags=32%, list=12%, signal=36%
CHOLESTEROL_METABOLIC_PROCESS(GO:0008203)	137	0.410996	1.7535	0.00382409	0.0431351	0.955	5729	tags=38%, list=14%, signal=44%
CORE_PROMOTER_BINDING(GO:0001047)	47	0.450921	1.75341	0.00191939	0.0431287	0.955	8279	tags=47%, list=20%, signal=59%
CELLULAR_RESPONSE_TO_HEAT(GO:0034605)	98	0.440477	1.7534	0.0059761	0.0431006	0.955	5719	tags=45%, list=14%, signal=52%
FILAMENTOUS_ACTIN(GO:0031941)	26	0.561934	1.75316	0.0111732	0.043136	0.955	8119	tags=62%, list=20%, signal=77%
POSITIVE_REGULATION_OF_UBIQUITIN-DEPENDENT_PROTEIN_CATABOLIC_PROCESS(GO:2000060)	93	0.431445	1.75308	0.00190114	0.0431318	0.955	5518	tags=40%, list=14%, signal=46%
CHROMOSOME,_TELOMERIC_REGION(GO:0000781)	152	0.437361	1.753	0.0233918	0.0431056	0.955	6622	tags=38%, list=16%, signal=45%
ADHERENS_JUNCTION_ORGANIZATION(GO:0034332)	140	0.403666	1.75281	0.0117417	0.0431239	0.955	4489	tags=30%, list=11%, signal=34%
NEGATIVE_REGULATION_OF_DEVELOPMENTAL_GROWTH(GO:0048640)	103	0.376679	1.75279	0	0.0430932	0.955	3543	tags=29%, list=9%, signal=32%
REGULATION_OF_NEURON_APOPTOTIC_PROCESS(GO:0043523)	199	0.376804	1.75273	0.00190476	0.0430771	0.955	6444	tags=36%, list=16%, signal=43%
REGULATION_OF_WOUND_HEALING(GO:0061041)	124	0.407945	1.75267	0.00792079	0.0430491	0.955	5527	tags=32%, list=14%, signal=37%
HETEROCYCLE_BIOSYNTHETIC_PROCESS(GO:0018130)	4080	0.299932	1.75257	0	0.043043	0.955	6733	tags=29%, list=17%, signal=31%
GOLGI-ASSOCIATED_VESICLE_MEMBRANE(GO:0030660)	101	0.406951	1.75248	0.00581395	0.0430428	0.955	5735	tags=35%, list=14%, signal=40%
TRANSITION_METAL_ION_BINDING(GO:0046914)	1040	0.304342	1.75225	0	0.0430834	0.955	5432	tags=25%, list=13%, signal=29%
GLUTAMATERGIC_SYNAPSE(GO:0098978)	184	0.385351	1.7511	0.00390625	0.0435361	0.955	5600	tags=30%, list=14%, signal=35%
RESPONSE_TO_ORGANIC_SUBSTANCE(GO:0010033)	3101	0.344441	1.75107	0.00390625	0.0435056	0.955	5733	tags=29%, list=14%, signal=31%
REGULATION_OF_DNA_REPAIR(GO:0006282)	111	0.425764	1.75106	0.00772201	0.0434678	0.955	5583	tags=39%, list=14%, signal=45%
RESPONSE_TO_ORGANONITROGEN_COMPOUND(GO:0010243)	936	0.339047	1.75058	0.0019084	0.0435864	0.956	5986	tags=31%, list=15%, signal=36%
SITE_OF_POLARIZED_GROWTH(GO:0030427)	173	0.433793	1.75051	0.003861	0.0435685	0.956	4599	tags=32%, list=11%, signal=36%
REGULATION_OF_ADHERENS_JUNCTION_ORGANIZATION(GO:1903391)	67	0.424829	1.75015	0.00763359	0.0436947	0.956	4489	tags=31%, list=11%, signal=35%
NEGATIVE_REGULATION_OF_RESPONSE_TO_CYTOKINE_STIMULUS(GO:0060761)	58	0.50566	1.75014	0.0139165	0.0436569	0.956	5714	tags=43%, list=14%, signal=50%
CELLULAR_RESPONSE_TO_GROWTH_FACTOR_STIMULUS(GO:0071363)	661	0.326749	1.74994	0	0.0436973	0.956	4917	tags=27%, list=12%, signal=31%
TRANSCRIPTIONAL_REPRESSOR_ACTIVITY,_RNA_POLYMERASE_II_PROXIMAL_PROMOTER_SEQUENCE-SPECIFIC_DNA_BINDING(GO:0001078)	163	0.422552	1.74986	0.00392927	0.0436847	0.956	4854	tags=31%, list=12%, signal=35%
ENDOPLASMIC_RETICULUM_LUMEN(GO:0005788)	290	0.415413	1.74965	0.0119048	0.0437203	0.957	7320	tags=41%, list=18%, signal=49%
CATALYTIC_ACTIVITY,_ACTING_ON_A_TRNA(GO:0140101)	119	0.524082	1.74952	0.0309478	0.04373	0.958	3768	tags=31%, list=9%, signal=34%
IMPORT_INTO_NUCLEUS(GO:0051170)	178	0.391081	1.74907	0.00591716	0.0438492	0.959	6076	tags=34%, list=15%, signal=39%
INTRINSIC_APOPTOTIC_SIGNALING_PATHWAY_IN_RESPONSE_TO_OXIDATIVE_STRESS(GO:0008631)	46	0.4494	1.74906	0.00779727	0.0438121	0.959	5876	tags=39%, list=14%, signal=46%
MOLECULAR_ADAPTOR_ACTIVITY(GO:0060090)	190	0.396135	1.74893	0.0077821	0.0438301	0.959	5726	tags=32%, list=14%, signal=37%
DISTAL_AXON(GO:0150034)	272	0.393752	1.7489	0.0019305	0.0437961	0.959	6442	tags=34%, list=16%, signal=40%
POSITIVE_REGULATION_OF_ENDOTHELIAL_CELL_MIGRATION(GO:0010595)	111	0.406727	1.7487	0.00795229	0.0438425	0.96	4943	tags=32%, list=12%, signal=37%
ESTABLISHMENT_OF_CELL_POLARITY(GO:0030010)	128	0.408343	1.74863	0.00194553	0.043828	0.96	7029	tags=41%, list=17%, signal=49%
CELLULAR_NITROGEN_COMPOUND_BIOSYNTHETIC_PROCESS(GO:0044271)	4745	0.301273	1.74854	0	0.0438118	0.96	6733	tags=29%, list=17%, signal=30%
CELLULAR_RESPONSE_TO_HYDROGEN_PEROXIDE(GO:0070301)	85	0.416842	1.74846	0.00608519	0.0438006	0.96	5884	tags=41%, list=14%, signal=48%
RNA_HELICASE_ACTIVITY(GO:0003724)	47	0.56363	1.74842	0.0248092	0.0437783	0.96	6208	tags=43%, list=15%, signal=50%
MICROTUBULE_DEPOLYMERIZATION(GO:0007019)	42	0.569564	1.74836	0.00967118	0.0437597	0.96	5287	tags=43%, list=13%, signal=49%
RESPONSE_TO_VIRUS(GO:0009615)	301	0.468338	1.74824	0.0160321	0.0437907	0.96	7660	tags=46%, list=19%, signal=56%
MONOSACCHARIDE_BIOSYNTHETIC_PROCESS(GO:0046364)	88	0.407919	1.74821	0.00608519	0.0437687	0.96	6541	tags=39%, list=16%, signal=46%
MITOTIC_METAPHASE_PLATE_CONGRESSION(GO:0007080)	44	0.606411	1.7482	0.0429688	0.0437326	0.96	6372	tags=55%, list=16%, signal=65%
REGULATION_OF_RESPONSE_TO_STRESS(GO:0080134)	1357	0.37698	1.74777	0.0117647	0.0438791	0.961	5827	tags=32%, list=14%, signal=36%
KINASE_INHIBITOR_ACTIVITY(GO:0019210)	66	0.43888	1.74765	0.00990099	0.0438743	0.961	4293	tags=33%, list=11%, signal=37%
REGULATION_OF_MITOCHONDRION_ORGANIZATION(GO:0010821)	172	0.381881	1.74748	0.00190476	0.0438929	0.961	6001	tags=36%, list=15%, signal=42%
MICROTUBULE_ORGANIZING_CENTER(GO:0005815)	726	0.352493	1.74729	0.00382409	0.0439277	0.961	6787	tags=34%, list=17%, signal=41%
AROMATIC_COMPOUND_BIOSYNTHETIC_PROCESS(GO:0019438)	4087	0.298101	1.74727	0	0.0438957	0.961	6733	tags=29%, list=17%, signal=31%
MIRNA_METABOLIC_PROCESS(GO:0010586)	29	0.559317	1.74726	0.0137255	0.0438596	0.961	6250	tags=45%, list=15%, signal=53%
CENTROSOME_SEPARATION(GO:0051299)	15	0.690899	1.74718	0.00929368	0.0438482	0.961	4299	tags=67%, list=11%, signal=75%
NEGATIVE_REGULATION_OF_DNA_DAMAGE_RESPONSE,_SIGNAL_TRANSDUCTION_BY_P53_CLASS_MEDIATOR(GO:0043518)	15	0.563421	1.74686	0.0136187	0.0439261	0.963	5368	tags=40%, list=13%, signal=46%
MITOCHONDRIAL_DNA_METABOLIC_PROCESS(GO:0032042)	17	0.640989	1.7468	0.015534	0.0439224	0.963	5617	tags=59%, list=14%, signal=68%
REGULATION_OF_PHOSPHATE_METABOLIC_PROCESS(GO:0019220)	1686	0.352886	1.74675	0.00194553	0.0439045	0.963	5793	tags=30%, list=14%, signal=33%
NUCLEOBASE-CONTAINING_COMPOUND_BIOSYNTHETIC_PROCESS(GO:0034654)	4018	0.299331	1.74667	0	0.0438937	0.963	6733	tags=29%, list=17%, signal=31%
REGULATION_OF_PHOSPHORUS_METABOLIC_PROCESS(GO:0051174)	1696	0.35266	1.74643	0.00194175	0.0439413	0.963	5793	tags=30%, list=14%, signal=33%
BLASTOCYST_DEVELOPMENT(GO:0001824)	67	0.441209	1.74628	0.0136986	0.043951	0.963	6256	tags=37%, list=15%, signal=44%
RESPONSE_TO_GROWTH_FACTOR(GO:0070848)	688	0.326593	1.74609	0	0.0439852	0.964	4917	tags=27%, list=12%, signal=30%
GROWTH_CONE(GO:0030426)	170	0.432176	1.7459	0.00572519	0.0440162	0.964	4599	tags=32%, list=11%, signal=36%
REGULATION_OF_PHOSPHORYLATION(GO:0042325)	1484	0.357893	1.74562	0.00386847	0.0440722	0.964	5793	tags=30%, list=14%, signal=34%
CELLULAR_MACROMOLECULE_CATABOLIC_PROCESS(GO:0044265)	1092	0.371618	1.74526	0.00583658	0.0441552	0.964	6410	tags=34%, list=16%, signal=40%
POSITIVE_REGULATION_OF_PROTEIN_COMPLEX_DISASSEMBLY(GO:0043243)	35	0.525213	1.74517	0.0135922	0.0441438	0.964	5884	tags=51%, list=14%, signal=60%
POSITIVE_REGULATION_OF_NF-KAPPAB_TRANSCRIPTION_FACTOR_ACTIVITY(GO:0051092)	146	0.460397	1.74495	0.0363289	0.0442047	0.965	8310	tags=47%, list=20%, signal=59%
TISSUE_MORPHOGENESIS(GO:0048729)	610	0.345351	1.74491	0.00198413	0.044173	0.965	5369	tags=29%, list=13%, signal=33%
CYTOSOLIC_TRANSPORT(GO:0016482)	154	0.40262	1.74444	0.00574713	0.0443064	0.965	5965	tags=36%, list=15%, signal=42%
PRERIBOSOME,_LARGE_SUBUNIT_PRECURSOR(GO:0030687)	23	0.755901	1.74444	0.0116279	0.0442695	0.965	5269	tags=70%, list=13%, signal=80%
REGULATION_OF_CELL_DIFFERENTIATION(GO:0045595)	1721	0.329315	1.74442	0.00555556	0.0442406	0.965	6641	tags=31%, list=16%, signal=35%
NEGATIVE_REGULATION_OF_NEURON_DEATH(GO:1901215)	196	0.394101	1.74411	0.003861	0.0442959	0.965	6307	tags=36%, list=16%, signal=42%
NUCLEIC_ACID_PHOSPHODIESTER_BOND_HYDROLYSIS(GO:0090305)	283	0.401806	1.74371	0.0211132	0.0443964	0.967	8432	tags=42%, list=21%, signal=52%
PHOSPHATE-CONTAINING_COMPOUND_METABOLIC_PROCESS(GO:0006796)	3100	0.324888	1.74366	0.00387597	0.0443727	0.967	5697	tags=28%, list=14%, signal=30%
PROTEIN_DISULFIDE_ISOMERASE_ACTIVITY(GO:0003756)	17	0.618767	1.74343	0.0118343	0.044394	0.968	3870	tags=47%, list=10%, signal=52%
INTRAMOLECULAR_OXIDOREDUCTASE_ACTIVITY,_TRANSPOSING_S-S_BONDS(GO:0016864)	17	0.618767	1.74343	0.0118343	0.0443542	0.968	3870	tags=47%, list=10%, signal=52%
NUCLEOTIDE_CATABOLIC_PROCESS(GO:0009166)	134	0.415432	1.74338	0.0116732	0.0443327	0.968	5026	tags=34%, list=12%, signal=39%
NEGATIVE_REGULATION_OF_DNA_METABOLIC_PROCESS(GO:0051053)	147	0.406814	1.74337	0.0117878	0.0442969	0.968	7523	tags=40%, list=19%, signal=49%
REGULATION_OF_PROTEIN_DEPOLYMERIZATION(GO:1901879)	78	0.429421	1.74322	0.00379507	0.0442998	0.968	5420	tags=38%, list=13%, signal=44%
CHONDROITIN_SULFATE_PROTEOGLYCAN_BIOSYNTHETIC_PROCESS(GO:0050650)	30	0.534044	1.74317	0.00798403	0.0442834	0.968	4443	tags=37%, list=11%, signal=41%
REGULATION_OF_HORMONE_BIOSYNTHETIC_PROCESS(GO:0046885)	26	0.543505	1.74298	0.0170778	0.0443127	0.968	4770	tags=42%, list=12%, signal=48%
NEGATIVE_REGULATION_OF_TRANSCRIPTION,_DNA-TEMPLATED(GO:0045892)	1174	0.306716	1.74293	0	0.044284	0.968	4997	tags=24%, list=12%, signal=27%
NEURAL_TUBE_CLOSURE(GO:0001843)	92	0.396147	1.74274	0.00376648	0.0443157	0.968	3878	tags=29%, list=10%, signal=32%
NEGATIVE_REGULATION_OF_WOUND_HEALING(GO:0061045)	68	0.444296	1.74251	0.00204499	0.0443645	0.968	3613	tags=28%, list=9%, signal=31%
LOW-DENSITY_LIPOPROTEIN_PARTICLE_CLEARANCE(GO:0034383)	36	0.582079	1.74245	0.0252918	0.044359	0.968	8523	tags=67%, list=21%, signal=84%
CELL_MIGRATION(GO:0016477)	1419	0.359108	1.74243	0.0094697	0.0443255	0.968	6718	tags=34%, list=17%, signal=39%
DEVELOPMENTAL_GROWTH(GO:0048589)	630	0.321475	1.74229	0	0.0443409	0.968	5335	tags=28%, list=13%, signal=31%
AXONAL_TRANSPORT(GO:0098930)	53	0.473706	1.74171	0.0152381	0.0445314	0.968	7367	tags=51%, list=18%, signal=62%
POSITIVE_REGULATION_OF_STEM_CELL_PROLIFERATION(GO:2000648)	37	0.461163	1.74139	0.00543478	0.0446111	0.968	5121	tags=38%, list=13%, signal=43%
CELL_DEATH_IN_RESPONSE_TO_HYDROGEN_PEROXIDE(GO:0036474)	27	0.504692	1.74135	0.00798403	0.0445835	0.968	4307	tags=41%, list=11%, signal=46%
BLOOD_VESSEL_ENDOTHELIAL_CELL_MIGRATION(GO:0043534)	133	0.375108	1.74101	0.00770713	0.0446504	0.968	4943	tags=30%, list=12%, signal=34%
EXTRACELLULAR_STRUCTURE_ORGANIZATION(GO:0043062)	394	0.387733	1.74079	0.00996016	0.0447165	0.968	5481	tags=34%, list=13%, signal=38%
GLYCOSAMINOGLYCAN_METABOLIC_PROCESS(GO:0030203)	157	0.406824	1.74071	0.00967118	0.0446965	0.968	3914	tags=28%, list=10%, signal=31%
ENDOPLASMIC_RETICULUM_ORGANIZATION(GO:0007029)	51	0.462024	1.74049	0.0117647	0.0447259	0.968	5124	tags=33%, list=13%, signal=38%
TOLL-LIKE_RECEPTOR_3_SIGNALING_PATHWAY(GO:0034138)	19	0.702915	1.74036	0.0114943	0.0447496	0.968	7525	tags=74%, list=19%, signal=90%
RESPONSE_TO_WOUNDING(GO:0009611)	639	0.360847	1.74013	0.00965251	0.0448111	0.968	5733	tags=30%, list=14%, signal=34%
PEPTIDASE_COMPLEX(GO:1905368)	89	0.565251	1.73984	0.0272904	0.0448643	0.968	6410	tags=51%, list=16%, signal=60%
MESODERM_FORMATION(GO:0001707)	70	0.394474	1.73914	0.00568182	0.0450521	0.968	4017	tags=30%, list=10%, signal=33%
MULTI-ORGANISM_PROCESS(GO:0051704)	2315	0.339825	1.73902	0.00195695	0.0450564	0.968	6538	tags=31%, list=16%, signal=35%
PHOSPHATASE_ACTIVATOR_ACTIVITY(GO:0019211)	16	0.702316	1.73892	0.0117647	0.0450469	0.968	4729	tags=56%, list=12%, signal=64%
RESPONSE_TO_HYPOXIA(GO:0001666)	302	0.370846	1.73887	0.00199601	0.0450236	0.968	6281	tags=34%, list=15%, signal=40%
REGULATION_OF_INTRACELLULAR_SIGNAL_TRANSDUCTION(GO:1902531)	1814	0.351996	1.73881	0.00763359	0.0450089	0.968	6722	tags=33%, list=17%, signal=38%
RESPONSE_TO_CYTOKINE(GO:0034097)	1085	0.414427	1.73863	0.0233918	0.0450427	0.968	6657	tags=38%, list=16%, signal=44%
POSITIVE_REGULATION_OF_NEURON_PROJECTION_DEVELOPMENT(GO:0010976)	272	0.370945	1.73842	0.00197628	0.0450761	0.969	4594	tags=29%, list=11%, signal=33%
CELLULAR_RESPONSE_TO_ORGANIC_SUBSTANCE(GO:0071310)	2539	0.346115	1.7384	0.00383877	0.0450414	0.969	5733	tags=30%, list=14%, signal=33%
POSITIVE_REGULATION_OF_PROTEASOMAL_UBIQUITIN-DEPENDENT_PROTEIN_CATABOLIC_PROCESS(GO:0032436)	81	0.435378	1.73823	0.00754717	0.045075	0.969	5518	tags=41%, list=14%, signal=47%
PRERIBOSOME(GO:0030684)	75	0.657571	1.73801	0.0406977	0.045122	0.969	7277	tags=65%, list=18%, signal=79%
PROTEIN_KINASE_ACTIVITY(GO:0004672)	647	0.35326	1.7379	0.00373134	0.0451311	0.969	6591	tags=33%, list=16%, signal=39%
TELOMERASE_RNA_BINDING(GO:0070034)	21	0.613447	1.73783	0.0170455	0.0451252	0.969	8468	tags=67%, list=21%, signal=84%
REGULATION_OF_AUTOPHAGY_OF_MITOCHONDRION(GO:1903146)	39	0.496735	1.73777	0.0150943	0.0451085	0.969	5719	tags=46%, list=14%, signal=54%
NEGATIVE_REGULATION_OF_DEVELOPMENTAL_PROCESS(GO:0051093)	926	0.323917	1.73775	0	0.0450745	0.969	6015	tags=29%, list=15%, signal=33%
DOPAMINE_RECEPTOR_SIGNALING_PATHWAY(GO:0007212)	40	0.398374	1.73775	0	0.0450381	0.969	3059	tags=28%, list=8%, signal=30%
POSITIVE_REGULATION_OF_NIK/NF-KAPPAB_SIGNALING(GO:1901224)	68	0.506503	1.73772	0.0255403	0.0450075	0.969	7774	tags=47%, list=19%, signal=58%
TELOMERASE_HOLOENZYME_COMPLEX(GO:0005697)	19	0.702031	1.73744	0.0287356	0.0450765	0.969	8144	tags=79%, list=20%, signal=99%
TUMOR_NECROSIS_FACTOR-MEDIATED_SIGNALING_PATHWAY(GO:0033209)	116	0.4522	1.73737	0.0209524	0.0450572	0.969	6005	tags=38%, list=15%, signal=44%
REGULATION_OF_CALCINEURIN-NFAT_SIGNALING_CASCADE(GO:0070884)	33	0.456267	1.7366	0	0.0453077	0.971	5360	tags=45%, list=13%, signal=52%
REGULATION_OF_CALCINEURIN-MEDIATED_SIGNALING(GO:0106056)	33	0.456267	1.7366	0	0.0452685	0.971	5360	tags=45%, list=13%, signal=52%
PODOSOME_ASSEMBLY(GO:0071800)	18	0.672449	1.73652	0.0194932	0.0452647	0.971	5813	tags=61%, list=14%, signal=71%
SIGNAL_SEQUENCE_BINDING(GO:0005048)	46	0.507714	1.73635	0.0276134	0.0453156	0.971	4782	tags=43%, list=12%, signal=49%
NEGATIVE_REGULATION_OF_NUCLEIC_ACID-TEMPLATED_TRANSCRIPTION(GO:1903507)	1218	0.305714	1.73631	0	0.0452845	0.971	4862	tags=24%, list=12%, signal=26%
NEGATIVE_REGULATION_OF_MACROAUTOPHAGY(GO:0016242)	32	0.600167	1.73599	0.0190476	0.0453601	0.972	8767	tags=69%, list=22%, signal=88%
ENZYME_REGULATOR_ACTIVITY(GO:0030234)	990	0.351981	1.73583	0.00193798	0.0453907	0.972	7912	tags=37%, list=19%, signal=45%
SECONDARY_ALCOHOL_METABOLIC_PROCESS(GO:1902652)	143	0.403422	1.73567	0.00192308	0.0454099	0.972	5729	tags=37%, list=14%, signal=43%
FOREBRAIN_DEVELOPMENT(GO:0030900)	377	0.34284	1.73561	0	0.0454073	0.972	5612	tags=29%, list=14%, signal=33%
AXO-DENDRITIC_TRANSPORT(GO:0008088)	60	0.444881	1.73534	0.0114943	0.0454769	0.972	7367	tags=48%, list=18%, signal=59%
PROTEIN_KINASE_C_BINDING(GO:0005080)	50	0.466963	1.73464	0.00390625	0.0456713	0.973	5480	tags=44%, list=13%, signal=51%
PEPTIDE_DISULFIDE_OXIDOREDUCTASE_ACTIVITY(GO:0015037)	15	0.71009	1.73459	0.0116054	0.045642	0.973	5693	tags=60%, list=14%, signal=70%
NEGATIVE_REGULATION_OF_RESPONSE_TO_OXIDATIVE_STRESS(GO:1902883)	45	0.50036	1.73429	0.0136187	0.04573	0.973	4452	tags=40%, list=11%, signal=45%
EXTRACELLULAR_MATRIX_ORGANIZATION(GO:0030198)	342	0.404876	1.73396	0.0119522	0.0458326	0.973	5864	tags=37%, list=14%, signal=42%
CELLULAR_RESPONSE_TO_EXTRACELLULAR_STIMULUS(GO:0031668)	253	0.349001	1.73381	0.003861	0.0458551	0.973	5518	tags=33%, list=14%, signal=38%
NEGATIVE_REGULATION_OF_PROTEIN_SERINE/THREONINE_KINASE_ACTIVITY(GO:0071901)	128	0.423026	1.73374	0.0155039	0.0458456	0.973	7253	tags=45%, list=18%, signal=54%
FOREBRAIN_CELL_MIGRATION(GO:0021885)	61	0.443536	1.73308	0.00566038	0.0460481	0.973	5360	tags=34%, list=13%, signal=40%
PINOCYTOSIS(GO:0006907)	19	0.67716	1.73303	0.0177515	0.0460332	0.973	7915	tags=63%, list=19%, signal=78%
DSRNA_FRAGMENTATION(GO:0031050)	47	0.484428	1.73294	0.0130841	0.0460265	0.973	6056	tags=40%, list=15%, signal=47%
PRODUCTION_OF_SMALL_RNA_INVOLVED_IN_GENE_SILENCING_BY_RNA(GO:0070918)	47	0.484428	1.73294	0.0130841	0.0459873	0.973	6056	tags=40%, list=15%, signal=47%
ACTIN_FILAMENT-BASED_PROCESS(GO:0030029)	714	0.355415	1.73271	0.00773694	0.0460295	0.973	6637	tags=34%, list=16%, signal=40%
SALIVARY_GLAND_DEVELOPMENT(GO:0007431)	38	0.452316	1.73253	0.00386847	0.0460512	0.973	4992	tags=37%, list=12%, signal=42%
MITOTIC_G2/M_TRANSITION_CHECKPOINT(GO:0044818)	31	0.582595	1.73246	0.0257426	0.0460376	0.973	4206	tags=48%, list=10%, signal=54%
MODIFICATION_OF_MORPHOLOGY_OR_PHYSIOLOGY_OF_OTHER_ORGANISM_INVOLVED_IN_SYMBIOTIC_INTERACTION(GO:0051817)	108	0.405889	1.73221	0.00792079	0.0461176	0.973	6823	tags=42%, list=17%, signal=50%
HISTONE_MODIFICATION(GO:0016570)	447	0.334892	1.73217	0.00188679	0.0460935	0.973	4862	tags=25%, list=12%, signal=28%
NUCLEAR_SPECK(GO:0016607)	379	0.339755	1.7321	0	0.0460843	0.973	6645	tags=32%, list=16%, signal=37%
METALLOPEPTIDASE_ACTIVITY(GO:0008237)	179	0.372249	1.73207	0.00588235	0.0460673	0.973	6427	tags=33%, list=16%, signal=39%
NEGATIVE_REGULATION_OF_RNA_BIOSYNTHETIC_PROCESS(GO:1902679)	1220	0.304771	1.73151	0	0.0462655	0.973	4862	tags=24%, list=12%, signal=26%
UBIQUITIN-DEPENDENT_ERAD_PATHWAY(GO:0030433)	69	0.470304	1.73141	0.0190476	0.0462608	0.973	5321	tags=35%, list=13%, signal=40%
REGULATION_OF_CYSTEINE-TYPE_ENDOPEPTIDASE_ACTIVITY_INVOLVED_IN_APOPTOTIC_PROCESS(GO:0043281)	206	0.418842	1.73117	0.0160966	0.0463132	0.973	7474	tags=38%, list=18%, signal=47%
REPRODUCTIVE_SYSTEM_DEVELOPMENT(GO:0061458)	420	0.336448	1.7308	0	0.046423	0.973	5971	tags=30%, list=15%, signal=35%
SECONDARY_ALCOHOL_BIOSYNTHETIC_PROCESS(GO:1902653)	72	0.500642	1.7307	0.0235756	0.0464204	0.973	4908	tags=42%, list=12%, signal=47%
REGULATION_OF_INTERFERON-BETA_PRODUCTION(GO:0032648)	49	0.558486	1.73038	0.015748	0.0465094	0.974	6149	tags=47%, list=15%, signal=55%
POSITIVE_REGULATION_OF_GENE_SILENCING_BY_MIRNA(GO:2000637)	21	0.510416	1.73035	0.00584795	0.0464796	0.974	737	tags=24%, list=2%, signal=24%
COLLAGEN_BINDING(GO:0005518)	68	0.455779	1.73033	0.00782779	0.0464495	0.974	4561	tags=38%, list=11%, signal=43%
RESPONSE_TO_STARVATION(GO:0042594)	182	0.366211	1.73027	0.00383877	0.0464319	0.974	5518	tags=34%, list=14%, signal=39%
ACTIN_POLYMERIZATION_OR_DEPOLYMERIZATION(GO:0008154)	203	0.384774	1.73003	0.00392927	0.0464994	0.974	7020	tags=38%, list=17%, signal=46%
REGULATION_OF_CYSTEINE-TYPE_ENDOPEPTIDASE_ACTIVITY(GO:2000116)	227	0.414074	1.72973	0.0160643	0.0465539	0.974	7474	tags=37%, list=18%, signal=46%
MONOSACCHARIDE_BINDING(GO:0048029)	75	0.46902	1.72927	0.00992064	0.0466867	0.974	7903	tags=49%, list=19%, signal=61%
MITOCHONDRION_LOCALIZATION(GO:0051646)	44	0.406646	1.72926	0.00364964	0.0466515	0.974	3389	tags=27%, list=8%, signal=30%
VESICLE_FUSION(GO:0006906)	85	0.455022	1.72909	0.00590551	0.0466689	0.974	6875	tags=41%, list=17%, signal=49%
REGULATION_OF_PROTEIN_PHOSPHORYLATION(GO:0001932)	1377	0.353952	1.72908	0.00582524	0.046632	0.974	5733	tags=30%, list=14%, signal=34%
NADH_METABOLIC_PROCESS(GO:0006734)	38	0.52364	1.72843	0.0230769	0.0468801	0.974	7759	tags=63%, list=19%, signal=78%
REGULATION_OF_NEUROGENESIS(GO:0050767)	781	0.337879	1.72825	0.00193424	0.0469263	0.974	5999	tags=30%, list=15%, signal=34%
RETROGRADE_TRANSPORT,_ENDOSOME_TO_GOLGI(GO:0042147)	83	0.418686	1.72819	0.0111732	0.0469073	0.974	6943	tags=39%, list=17%, signal=46%
NEGATIVE_REGULATION_OF_CATABOLIC_PROCESS(GO:0009895)	277	0.369154	1.72814	0.00194175	0.0468902	0.974	7736	tags=40%, list=19%, signal=50%
REGULATION_OF_ARF_PROTEIN_SIGNAL_TRANSDUCTION(GO:0032012)	18	0.638639	1.72804	0.00186567	0.0468827	0.974	6936	tags=50%, list=17%, signal=60%
ARF_PROTEIN_SIGNAL_TRANSDUCTION(GO:0032011)	18	0.638639	1.72804	0.00186567	0.0468437	0.974	6936	tags=50%, list=17%, signal=60%
DIOXYGENASE_ACTIVITY(GO:0051213)	90	0.422812	1.72797	0.00788955	0.0468281	0.975	4807	tags=31%, list=12%, signal=35%
HIPPO_SIGNALING(GO:0035329)	37	0.521799	1.72786	0.0157171	0.0468352	0.975	5247	tags=35%, list=13%, signal=40%
PROTEIN-CONTAINING_COMPLEX_ASSEMBLY(GO:0065003)	1845	0.325798	1.72775	0.00195695	0.0468406	0.975	6599	tags=30%, list=16%, signal=34%
ENZYME_ACTIVATOR_ACTIVITY(GO:0008047)	503	0.37749	1.72766	0.0116054	0.0468565	0.975	6608	tags=35%, list=16%, signal=41%
MRNA_TRANSPORT(GO:0051028)	147	0.432187	1.72765	0.013834	0.0468194	0.975	7948	tags=39%, list=20%, signal=48%
NEGATIVE_REGULATION_OF_NOTCH_SIGNALING_PATHWAY(GO:0045746)	37	0.520978	1.72745	0.00378072	0.046852	0.975	4742	tags=41%, list=12%, signal=46%
POSITIVE_REGULATION_OF_NUCLEIC_ACID-TEMPLATED_TRANSCRIPTION(GO:1903508)	1551	0.3092	1.7272	0	0.0469084	0.975	6627	tags=29%, list=16%, signal=34%
NEGATIVE_REGULATION_OF_AUTOPHAGY(GO:0010507)	74	0.474613	1.72696	0.0210325	0.046952	0.975	7489	tags=50%, list=18%, signal=61%
FEMALE_GENITALIA_DEVELOPMENT(GO:0030540)	18	0.580337	1.72687	0.0038835	0.0469507	0.975	4464	tags=39%, list=11%, signal=44%
POSITIVE_REGULATION_OF_DEVELOPMENTAL_PROCESS(GO:0051094)	1328	0.332804	1.72668	0.00382409	0.0469909	0.975	6005	tags=30%, list=15%, signal=34%
T-HELPER_1_CELL_DIFFERENTIATION(GO:0045063)	17	0.701066	1.72647	0.0176817	0.0470345	0.975	4172	tags=53%, list=10%, signal=59%
POSITIVE_REGULATION_OF_PRODUCTION_OF_MOLECULAR_MEDIATOR_OF_IMMUNE_RESPONSE(GO:0002702)	90	0.492067	1.7263	0.0173745	0.0470609	0.975	8479	tags=50%, list=21%, signal=63%
REGULATION_OF_PROTEIN_STABILITY(GO:0031647)	258	0.340215	1.72628	0.00195695	0.047026	0.975	5549	tags=32%, list=14%, signal=37%
CYTOPLASMIC_MICROTUBULE(GO:0005881)	66	0.420655	1.72621	0.00767754	0.0470133	0.976	3462	tags=29%, list=9%, signal=31%
NEGATIVE_REGULATION_OF_NEURON_PROJECTION_DEVELOPMENT(GO:0010977)	147	0.365909	1.72612	0	0.0470011	0.976	5652	tags=33%, list=14%, signal=38%
PROTEIN_SERINE/THREONINE_KINASE_ACTIVATOR_ACTIVITY(GO:0043539)	33	0.504345	1.72601	0.0200401	0.0470115	0.976	6015	tags=39%, list=15%, signal=46%
MYD88-INDEPENDENT_TOLL-LIKE_RECEPTOR_SIGNALING_PATHWAY(GO:0002756)	27	0.635503	1.72591	0.0301205	0.0470112	0.976	6798	tags=63%, list=17%, signal=76%
PROTEIN_PHOSPHATASE_2A_BINDING(GO:0051721)	29	0.534884	1.72572	0.0114504	0.0470451	0.976	2890	tags=41%, list=7%, signal=45%
TUBE_CLOSURE(GO:0060606)	93	0.393061	1.72556	0.00567108	0.0470704	0.976	3878	tags=29%, list=10%, signal=32%
RESPONSE_TO_EXOGENOUS_DSRNA(GO:0043330)	39	0.537827	1.72522	0.0160321	0.0471692	0.977	6591	tags=44%, list=16%, signal=52%
MRNA_CLEAVAGE(GO:0006379)	23	0.550142	1.72515	0.00764818	0.0471561	0.977	6118	tags=43%, list=15%, signal=51%
MYELIN_SHEATH(GO:0043209)	166	0.426194	1.72478	0.020284	0.0472651	0.979	4098	tags=31%, list=10%, signal=35%
HISTONE_METHYLTRANSFERASE_COMPLEX(GO:0035097)	81	0.427942	1.72465	0.0191571	0.0472717	0.979	6694	tags=36%, list=16%, signal=43%
SYSTEM_DEVELOPMENT(GO:0048731)	4537	0.308835	1.72457	0	0.0472649	0.979	6758	tags=29%, list=17%, signal=31%
NEGATIVE_REGULATION_OF_PROTEIN_CATABOLIC_PROCESS(GO:0042177)	124	0.368777	1.72444	0	0.0472703	0.98	7867	tags=37%, list=19%, signal=46%
CELLULAR_RESPONSE_TO_BIOTIC_STIMULUS(GO:0071216)	222	0.501448	1.72443	0.040856	0.0472404	0.98	6758	tags=47%, list=17%, signal=56%
KERATINOCYTE_MIGRATION(GO:0051546)	19	0.6434	1.72386	0.0178218	0.047423	0.98	6618	tags=63%, list=16%, signal=75%
REGULATION_OF_NERVOUS_SYSTEM_DEVELOPMENT(GO:0051960)	879	0.334808	1.72377	0	0.0474198	0.98	5999	tags=29%, list=15%, signal=34%
ORGANELLE_MEMBRANE_FUSION(GO:0090174)	91	0.443941	1.72373	0.0116959	0.0474017	0.98	6536	tags=38%, list=16%, signal=46%
POSITIVE_REGULATION_OF_MULTICELLULAR_ORGANISMAL_PROCESS(GO:0051240)	1613	0.345437	1.72372	0.00572519	0.0473734	0.98	5884	tags=29%, list=14%, signal=33%
REGULATION_OF_BLOOD_VESSEL_ENDOTHELIAL_CELL_MIGRATION(GO:0043535)	110	0.393313	1.72352	0.00782779	0.047419	0.98	4769	tags=29%, list=12%, signal=33%
NEGATIVE_REGULATION_OF_LEUKOCYTE_DIFFERENTIATION(GO:1902106)	94	0.454864	1.72302	0.0211132	0.0475826	0.981	6444	tags=39%, list=16%, signal=47%
NEGATIVE_REGULATION_OF_CELL_MORPHOGENESIS_INVOLVED_IN_DIFFERENTIATION(GO:0010771)	96	0.387286	1.72293	0.00393701	0.0475775	0.981	4093	tags=32%, list=10%, signal=36%
NEGATIVE_REGULATION_OF_CELL_GROWTH(GO:0030308)	176	0.365217	1.72273	0.00587084	0.0476156	0.981	4218	tags=28%, list=10%, signal=31%
LAMELLIPODIUM(GO:0030027)	189	0.413834	1.72269	0.013834	0.047595	0.981	6543	tags=38%, list=16%, signal=45%
POSITIVE_REGULATION_OF_RNA_BIOSYNTHETIC_PROCESS(GO:1902680)	1552	0.309018	1.72261	0	0.0475876	0.981	6627	tags=29%, list=16%, signal=34%
REPRODUCTIVE_STRUCTURE_DEVELOPMENT(GO:0048608)	416	0.336201	1.7226	0	0.0475546	0.981	5971	tags=31%, list=15%, signal=35%
KINETOCHORE_ORGANIZATION(GO:0051383)	21	0.69967	1.72258	0.0502901	0.0475229	0.981	3212	tags=62%, list=8%, signal=67%
CYTOPLASMIC_RIBONUCLEOPROTEIN_GRANULE(GO:0036464)	205	0.370296	1.72251	0.0116054	0.0475135	0.981	7666	tags=37%, list=19%, signal=45%
POSITIVE_REGULATION_OF_TYPE_I_INTERFERON_PRODUCTION(GO:0032481)	64	0.594565	1.7224	0.0235294	0.0475267	0.981	6432	tags=47%, list=16%, signal=56%
POSITIVE_REGULATION_OF_NEURON_DIFFERENTIATION(GO:0045666)	357	0.344568	1.72219	0.00194932	0.047577	0.981	4594	tags=27%, list=11%, signal=30%
INTERFERON-BETA_PRODUCTION(GO:0032608)	51	0.553617	1.72213	0.0197628	0.0475664	0.981	7383	tags=51%, list=18%, signal=62%
POSITIVE_REGULATION_OF_NEUROGENESIS(GO:0050769)	456	0.34728	1.72176	0	0.0476535	0.981	5999	tags=31%, list=15%, signal=36%
PRODUCTION_OF_MIRNAS_INVOLVED_IN_GENE_SILENCING_BY_MIRNA(GO:0035196)	46	0.490398	1.72172	0.0150094	0.0476346	0.981	6056	tags=41%, list=15%, signal=48%
CIRCADIAN_REGULATION_OF_GENE_EXPRESSION(GO:0032922)	54	0.434744	1.72165	0.011583	0.0476342	0.981	4569	tags=37%, list=11%, signal=42%
NEGATIVE_REGULATION_OF_PROTEIN_PHOSPHORYLATION(GO:0001933)	394	0.369297	1.72137	0.00968992	0.047691	0.981	5264	tags=32%, list=13%, signal=36%
STEROID_BIOSYNTHETIC_PROCESS(GO:0006694)	186	0.369664	1.72134	0.00967118	0.0476659	0.981	4943	tags=31%, list=12%, signal=35%
P-BODY(GO:0000932)	84	0.405448	1.72132	0.00194175	0.0476393	0.981	7666	tags=38%, list=19%, signal=47%
SALIVARY_GLAND_MORPHOGENESIS(GO:0007435)	35	0.450698	1.72108	0.00575816	0.0476976	0.981	4992	tags=37%, list=12%, signal=42%
CELLULAR_COMPONENT_MORPHOGENESIS(GO:0032989)	1083	0.336237	1.72102	0.00382409	0.0476882	0.981	6591	tags=31%, list=16%, signal=36%
NEGATIVE_REGULATION_OF_CELL_CYCLE_G2/M_PHASE_TRANSITION(GO:1902750)	57	0.489482	1.72054	0.0448343	0.0478126	0.981	3473	tags=37%, list=9%, signal=40%
ANATOMICAL_STRUCTURE_MORPHOGENESIS(GO:0009653)	2514	0.320588	1.72051	0	0.0477917	0.981	6565	tags=30%, list=16%, signal=33%
CATALYTIC_ACTIVITY,_ACTING_ON_A_GLYCOPROTEIN(GO:0140103)	23	0.527267	1.72049	0.0056926	0.0477582	0.981	5291	tags=43%, list=13%, signal=50%
POSITIVE_REGULATION_OF_PROTEIN_MODIFICATION_PROCESS(GO:0031401)	1178	0.351388	1.72047	0.00390625	0.0477313	0.981	5668	tags=29%, list=14%, signal=33%
LAMININ_BINDING(GO:0043236)	29	0.501829	1.72035	0.0190476	0.0477368	0.981	4201	tags=38%, list=10%, signal=42%
NUCLEOLAR_PART(GO:0044452)	181	0.440834	1.7202	0.0246212	0.0477457	0.981	8287	tags=46%, list=20%, signal=58%
OSSIFICATION(GO:0001503)	372	0.34089	1.72008	0.00195312	0.0477586	0.981	4781	tags=28%, list=12%, signal=31%
REGULATION_OF_CELL_MIGRATION(GO:0030334)	837	0.361673	1.71968	0.00961539	0.0478892	0.982	5395	tags=31%, list=13%, signal=35%
REGULATION_OF_CELL-MATRIX_ADHESION(GO:0001952)	113	0.403349	1.71948	0.0137255	0.0479296	0.982	4489	tags=29%, list=11%, signal=33%
NUCLEIC_ACID_TRANSPORT(GO:0050657)	190	0.431082	1.71928	0.0214844	0.0479697	0.982	8653	tags=42%, list=21%, signal=53%
RNA_TRANSPORT(GO:0050658)	190	0.431082	1.71928	0.0214844	0.0479317	0.982	8653	tags=42%, list=21%, signal=53%
REGULATION_OF_GLIAL_CELL_DIFFERENTIATION(GO:0045685)	63	0.455891	1.71915	0.0115385	0.0479414	0.982	5986	tags=37%, list=15%, signal=43%
REGULATION_OF_PROTEIN_EXIT_FROM_ENDOPLASMIC_RETICULUM(GO:0070861)	25	0.505929	1.7191	0.0191571	0.0479189	0.982	3068	tags=24%, list=8%, signal=26%
MACROMOLECULE_LOCALIZATION(GO:0033036)	2984	0.319339	1.71873	0.00581395	0.0480211	0.983	6577	tags=30%, list=16%, signal=33%
REGULATION_OF_ER_TO_GOLGI_VESICLE-MEDIATED_TRANSPORT(GO:0060628)	17	0.670073	1.71872	0.0345489	0.0479841	0.983	3800	tags=53%, list=9%, signal=58%
PHOSPHOTRANSFERASE_ACTIVITY,_ALCOHOL_GROUP_AS_ACCEPTOR(GO:0016773)	780	0.356544	1.71869	0.00564972	0.047957	0.983	6591	tags=33%, list=16%, signal=39%
EXTRACELLULAR_MATRIX_BINDING(GO:0050840)	57	0.451822	1.71867	0.0117878	0.0479386	0.983	4443	tags=39%, list=11%, signal=43%
DEMETHYLATION(GO:0070988)	68	0.427991	1.71857	0.00387597	0.0479468	0.983	6323	tags=34%, list=16%, signal=40%
SMAD_BINDING(GO:0046332)	81	0.456692	1.71844	0.01341	0.0479656	0.983	4337	tags=35%, list=11%, signal=39%
MICROTUBULE_PLUS-END(GO:0035371)	20	0.684455	1.71799	0.00808081	0.0481164	0.983	7130	tags=65%, list=18%, signal=79%
90S_PRERIBOSOME(GO:0030686)	29	0.713926	1.71795	0.0265655	0.04809	0.983	7917	tags=83%, list=19%, signal=103%
NUCLEOSIDE_BINDING(GO:0001882)	392	0.369815	1.71788	0.00775194	0.0480863	0.983	6998	tags=33%, list=17%, signal=40%
REGULATION_OF_RESPONSE_TO_WOUNDING(GO:1903034)	149	0.393306	1.7178	0.00788955	0.0480731	0.983	5527	tags=32%, list=14%, signal=37%
MICROTUBULE_BINDING(GO:0008017)	234	0.383019	1.71681	0.00393701	0.0484215	0.983	5402	tags=32%, list=13%, signal=37%
POSITIVE_REGULATION_OF_PROTEIN_KINASE_ACTIVITY(GO:0045860)	514	0.3753	1.71679	0.0116732	0.0483901	0.983	6015	tags=32%, list=15%, signal=37%
FIBRILLAR_CENTER(GO:0001650)	135	0.414235	1.7161	0.0210325	0.048634	0.983	5044	tags=33%, list=12%, signal=37%
WIDE_PORE_CHANNEL_ACTIVITY(GO:0022829)	23	0.521581	1.71605	0.00608519	0.0486177	0.983	2885	tags=30%, list=7%, signal=33%
ESTABLISHMENT_OF_LOCALIZATION_IN_CELL(GO:0051649)	2138	0.31783	1.71603	0.00194932	0.0485913	0.983	6575	tags=30%, list=16%, signal=34%
REGULATION_OF_GENE_EXPRESSION,_EPIGENETIC(GO:0040029)	345	0.385729	1.71601	0.011583	0.0485556	0.983	9301	tags=42%, list=23%, signal=54%
CHROMATIN_BINDING(GO:0003682)	521	0.346355	1.71595	0.0136187	0.048537	0.983	4553	tags=25%, list=11%, signal=28%
POSITIVE_REGULATION_OF_PROTEIN_IMPORT(GO:1904591)	46	0.444771	1.71568	0.00816326	0.048616	0.983	4544	tags=33%, list=11%, signal=37%
RECEPTOR_METABOLIC_PROCESS(GO:0043112)	174	0.389546	1.71564	0.00970874	0.0485917	0.983	6431	tags=36%, list=16%, signal=42%
REGULATION_OF_LIPID_METABOLIC_PROCESS(GO:0019216)	376	0.367603	1.71557	0.00570342	0.0485723	0.983	5376	tags=31%, list=13%, signal=36%
POSITIVE_REGULATION_OF_KINASE_ACTIVITY(GO:0033674)	558	0.372831	1.71541	0.00982318	0.0485916	0.983	5828	tags=31%, list=14%, signal=36%
POSITIVE_REGULATION_OF_VIRAL_LIFE_CYCLE(GO:1903902)	59	0.460037	1.71537	0.022869	0.0485698	0.983	6538	tags=41%, list=16%, signal=48%
PROTEIN_K63-LINKED_UBIQUITINATION(GO:0070534)	49	0.501775	1.71535	0.0190114	0.0485412	0.983	9576	tags=67%, list=24%, signal=88%
SYNAPTIC_VESICLE_RECYCLING(GO:0036465)	59	0.436066	1.71518	0.00382409	0.0485689	0.983	5871	tags=36%, list=14%, signal=42%
POSITIVE_REGULATION_OF_CATABOLIC_PROCESS(GO:0009896)	405	0.353245	1.71518	0.00564972	0.0485312	0.983	5408	tags=30%, list=13%, signal=34%
NEGATIVE_REGULATION_OF_CELL_CYCLE_G1/S_PHASE_TRANSITION(GO:1902807)	104	0.416634	1.71495	0.00588235	0.0485831	0.983	5522	tags=36%, list=14%, signal=41%
POSITIVE_REGULATION_OF_INTERLEUKIN-6_SECRETION(GO:2000778)	23	0.543492	1.71485	0.0116959	0.0485933	0.983	6281	tags=48%, list=15%, signal=57%
MITOTIC_CYTOKINETIC_PROCESS(GO:1902410)	23	0.585978	1.71462	0.0163599	0.0486501	0.983	6787	tags=48%, list=17%, signal=57%
ARF_GUANYL-NUCLEOTIDE_EXCHANGE_FACTOR_ACTIVITY(GO:0005086)	19	0.590132	1.71446	0.0037594	0.0486704	0.983	6936	tags=47%, list=17%, signal=57%
NUCLEOSIDE_PHOSPHATE_CATABOLIC_PROCESS(GO:1901292)	140	0.400729	1.71441	0.0116959	0.0486488	0.983	5026	tags=34%, list=12%, signal=38%
NEGATIVE_REGULATION_OF_PHOSPHORUS_METABOLIC_PROCESS(GO:0010563)	564	0.354037	1.71435	0.00959693	0.0486306	0.983	5781	tags=32%, list=14%, signal=37%
REGULATION_OF_NEURON_DIFFERENTIATION(GO:0045664)	632	0.333662	1.71432	0	0.0486005	0.983	5659	tags=29%, list=14%, signal=33%
PRONUCLEUS(GO:0045120)	18	0.678383	1.7142	0.0114943	0.0486103	0.983	7401	tags=67%, list=18%, signal=81%
PHOSPHATIDIC_ACID_METABOLIC_PROCESS(GO:0046473)	41	0.445175	1.71405	0.00628931	0.048626	0.983	4239	tags=34%, list=10%, signal=38%
RNA_METABOLIC_PROCESS(GO:0016070)	4436	0.300371	1.71394	0	0.0486292	0.983	6733	tags=28%, list=17%, signal=30%
NUCLEAR_CHROMATIN(GO:0000790)	360	0.353646	1.71379	0.00391389	0.0486589	0.983	6705	tags=33%, list=17%, signal=39%
KINASE_ACTIVITY(GO:0016301)	875	0.340279	1.71371	0.0018797	0.0486569	0.983	5532	tags=29%, list=14%, signal=33%
REGULATION_OF_BIOSYNTHETIC_PROCESS(GO:0009889)	4186	0.294944	1.71366	0	0.0486367	0.983	6733	tags=28%, list=17%, signal=30%
REGULATION_OF_IMMUNOGLOBULIN_PRODUCTION(GO:0002637)	62	0.472549	1.71338	0.012	0.0487192	0.983	6599	tags=40%, list=16%, signal=48%
CELLULAR_DEVELOPMENTAL_PROCESS(GO:0048869)	4053	0.312208	1.71297	0.00375235	0.0488218	0.983	6758	tags=29%, list=17%, signal=32%
VESICLE_DOCKING_INVOLVED_IN_EXOCYTOSIS(GO:0006904)	43	0.48149	1.71292	0.012939	0.0487954	0.983	3547	tags=28%, list=9%, signal=31%
POSITIVE_REGULATION_OF_RNA_METABOLIC_PROCESS(GO:0051254)	1631	0.305089	1.71277	0	0.0487908	0.983	6627	tags=29%, list=16%, signal=33%
REGULATION_OF_MAP_KINASE_ACTIVITY(GO:0043405)	330	0.39261	1.71275	0.0213178	0.0487681	0.983	6195	tags=35%, list=15%, signal=41%
REGULATORY_T_CELL_DIFFERENTIATION(GO:0045066)	30	0.562932	1.71272	0.0134615	0.0487515	0.983	7096	tags=43%, list=17%, signal=52%
MOVEMENT_OF_CELL_OR_SUBCELLULAR_COMPONENT(GO:0006928)	2005	0.323966	1.71256	0.00574713	0.0487663	0.983	5395	tags=27%, list=13%, signal=30%
CELL-MATRIX_ADHESION(GO:0007160)	217	0.38534	1.71245	0.0135659	0.0487739	0.983	4489	tags=28%, list=11%, signal=31%
BLOOD_VESSEL_DEVELOPMENT(GO:0001568)	680	0.354379	1.712	0.00776699	0.048923	0.984	5369	tags=30%, list=13%, signal=34%
PROTEIN_LOCALIZATION_TO_MICROTUBULE_CYTOSKELETON(GO:0072698)	48	0.475449	1.71163	0.0264151	0.0490434	0.984	2791	tags=31%, list=7%, signal=34%
POSITIVE_REGULATION_OF_ESTABLISHMENT_OF_PROTEIN_LOCALIZATION_TO_MITOCHONDRION(GO:1903749)	56	0.455533	1.71155	0.00589391	0.049046	0.984	5986	tags=45%, list=15%, signal=52%
MITOCHONDRIAL_NUCLEOID(GO:0042645)	42	0.620342	1.71155	0.0367505	0.0490101	0.984	5869	tags=50%, list=14%, signal=58%
NUCLEOID(GO:0009295)	42	0.620342	1.71155	0.0367505	0.0489728	0.984	5869	tags=50%, list=14%, signal=58%
HSP70_PROTEIN_BINDING(GO:0030544)	39	0.460664	1.71146	0.0139442	0.04897	0.984	2850	tags=33%, list=7%, signal=36%
DNA_POLYMERASE_BINDING(GO:0070182)	17	0.683874	1.71138	0.0305344	0.048964	0.984	6483	tags=71%, list=16%, signal=84%
SIGNAL_TRANSDUCER,_DOWNSTREAM_OF_RECEPTOR,_WITH_SERINE/THREONINE_KINASE_ACTIVITY(GO:0004702)	50	0.495983	1.71135	0.0152381	0.0489366	0.984	6798	tags=46%, list=17%, signal=55%
REGULATION_OF_TRANSCRIPTION_FROM_RNA_POLYMERASE_II_PROMOTER_IN_RESPONSE_TO_STRESS(GO:0043618)	74	0.389591	1.71106	0	0.0490046	0.984	4921	tags=28%, list=12%, signal=32%
GLYCOLYTIC_PROCESS_THROUGH_FRUCTOSE-6-PHOSPHATE(GO:0061615)	25	0.683786	1.711	0.0253906	0.0489953	0.984	7759	tags=80%, list=19%, signal=99%
GLYCOLYTIC_PROCESS_THROUGH_GLUCOSE-6-PHOSPHATE(GO:0061620)	25	0.683786	1.711	0.0253906	0.0489583	0.984	7759	tags=80%, list=19%, signal=99%
NEGATIVE_REGULATION_OF_MULTICELLULAR_ORGANISMAL_PROCESS(GO:0051241)	1116	0.336604	1.71059	0.00580271	0.0490821	0.985	6015	tags=30%, list=15%, signal=34%
GLYCOLYTIC_PROCESS(GO:0006096)	74	0.475163	1.71029	0.0155642	0.0491735	0.985	5007	tags=39%, list=12%, signal=45%
RNA_BINDING(GO:0003723)	1688	0.396263	1.71006	0.0233918	0.0492327	0.985	6615	tags=35%, list=16%, signal=40%
CEREBRAL_CORTEX_RADIALLY_ORIENTED_CELL_MIGRATION(GO:0021799)	30	0.525073	1.71004	0.00943396	0.0492064	0.985	1701	tags=27%, list=4%, signal=28%
NEGATIVE_REGULATION_OF_PHOSPHATE_METABOLIC_PROCESS(GO:0045936)	563	0.352789	1.71003	0.00959693	0.049172	0.985	5781	tags=32%, list=14%, signal=37%
NUCLEOBASE-CONTAINING_COMPOUND_TRANSPORT(GO:0015931)	230	0.398328	1.70996	0.0211538	0.04916	0.985	7948	tags=39%, list=20%, signal=48%
MODULATION_BY_VIRUS_OF_HOST_MORPHOLOGY_OR_PHYSIOLOGY(GO:0019048)	39	0.503179	1.70984	0.0138889	0.04916	0.985	5176	tags=44%, list=13%, signal=50%
CELLULAR_RESPONSE_TO_ANTIBIOTIC(GO:0071236)	136	0.384173	1.70961	0.00813008	0.049216	0.985	6473	tags=40%, list=16%, signal=48%
PURINE_NUCLEOSIDE_BINDING(GO:0001883)	384	0.367675	1.70957	0.0115163	0.0491983	0.985	6998	tags=33%, list=17%, signal=40%
DEMETHYLASE_ACTIVITY(GO:0032451)	38	0.486565	1.70956	0.00793651	0.0491632	0.985	5485	tags=34%, list=13%, signal=40%
REGULATION_OF_SMALL_MOLECULE_METABOLIC_PROCESS(GO:0062012)	363	0.334655	1.70924	0	0.0492467	0.985	6307	tags=33%, list=16%, signal=39%
PYRUVATE_BIOSYNTHETIC_PROCESS(GO:0042866)	78	0.456935	1.70919	0.0174419	0.0492251	0.985	5007	tags=38%, list=12%, signal=44%
PROTEIN_LOCALIZATION(GO:0008104)	2656	0.318187	1.70815	0.00587084	0.0496221	0.986	6575	tags=30%, list=16%, signal=34%
ESTABLISHMENT_OF_RNA_LOCALIZATION(GO:0051236)	193	0.427232	1.70803	0.0272374	0.0496288	0.986	7130	tags=37%, list=18%, signal=44%
DNA_GEOMETRIC_CHANGE(GO:0032392)	73	0.548623	1.70792	0.036	0.0496337	0.986	5191	tags=47%, list=13%, signal=53%
AUTOPHAGOSOME_ASSEMBLY(GO:0000045)	91	0.435254	1.7079	0.0307102	0.0496001	0.986	7029	tags=34%, list=17%, signal=41%
NUCLEIC_ACID_BINDING(GO:0003676)	4018	0.316595	1.70789	0.00579151	0.0495674	0.986	6741	tags=29%, list=17%, signal=31%
ENDOTHELIAL_CELL_MIGRATION(GO:0043542)	215	0.354404	1.70788	0.0119048	0.0495311	0.986	4401	tags=27%, list=11%, signal=30%
GTP_BINDING(GO:0005525)	377	0.364458	1.70771	0.00952381	0.0495701	0.986	6998	tags=33%, list=17%, signal=39%
TRANSCRIPTION_INITIATION_FROM_RNA_POLYMERASE_II_PROMOTER(GO:0006367)	188	0.34486	1.7074	0	0.0496587	0.986	6599	tags=31%, list=16%, signal=37%
CYTOKINE_METABOLIC_PROCESS(GO:0042107)	104	0.495545	1.70732	0.0309478	0.0496545	0.986	5733	tags=45%, list=14%, signal=52%
REGULATION_OF_VIRAL_GENOME_REPLICATION(GO:0045069)	89	0.489075	1.70685	0.0239044	0.0498093	0.986	6538	tags=47%, list=16%, signal=56%
CELLULAR_RESPONSE_TO_OXYGEN_LEVELS(GO:0071453)	175	0.368685	1.70674	0.006	0.0498235	0.987	6001	tags=35%, list=15%, signal=41%
POSITIVE_REGULATION_OF_PROTEIN_IMPORT_INTO_NUCLEUS(GO:0042307)	44	0.444254	1.70674	0.0140562	0.0497883	0.987	4544	tags=32%, list=11%, signal=36%
CELL_JUNCTION(GO:0030054)	1265	0.32058	1.70645	0.00199601	0.0498666	0.987	6552	tags=30%, list=16%, signal=35%
CELL_MOTILITY(GO:0048870)	1564	0.342229	1.7063	0.00954198	0.049903	0.987	5395	tags=28%, list=13%, signal=31%
LOCALIZATION_OF_CELL(GO:0051674)	1564	0.342229	1.7063	0.00954198	0.049866	0.987	5395	tags=28%, list=13%, signal=31%
MODULATION_BY_SYMBIONT_OF_HOST_CELLULAR_PROCESS(GO:0044068)	29	0.539047	1.70626	0.0177515	0.0498462	0.987	5176	tags=52%, list=13%, signal=59%
CELLULAR_RESPONSE_TO_CHEMICAL_STIMULUS(GO:0070887)	3039	0.331319	1.70553	0.00383142	0.0500905	0.987	6765	tags=32%, list=17%, signal=36%
RUFFLE_ORGANIZATION(GO:0031529)	53	0.456101	1.7055	0.0121704	0.0500617	0.987	6843	tags=49%, list=17%, signal=59%
REGULATION_OF_SPROUTING_ANGIOGENESIS(GO:1903670)	89	0.406218	1.70545	0	0.050047	0.987	4750	tags=31%, list=12%, signal=36%
POSITIVE_REGULATION_OF_HYDROLASE_ACTIVITY(GO:0051345)	733	0.361152	1.70538	0.00965251	0.0500348	0.987	6608	tags=34%, list=16%, signal=40%
RHYTHMIC_PROCESS(GO:0048511)	268	0.32805	1.70477	0.0056391	0.0502393	0.987	5961	tags=31%, list=15%, signal=36%
POSITIVE_REGULATION_OF_MUSCLE_CELL_APOPTOTIC_PROCESS(GO:0010661)	27	0.554685	1.70436	0.00553506	0.0503673	0.987	8299	tags=63%, list=20%, signal=79%
POSITIVE_REGULATION_OF_WNT_SIGNALING_PATHWAY(GO:0030177)	124	0.370022	1.70422	0.00191571	0.0503889	0.987	5308	tags=35%, list=13%, signal=40%
CELLULAR_RESPONSE_TO_CYTOKINE_STIMULUS(GO:0071345)	1000	0.408008	1.7042	0.0234834	0.0503636	0.987	6657	tags=37%, list=16%, signal=43%
REGULATION_OF_LAMELLIPODIUM_ORGANIZATION(GO:1902743)	43	0.485305	1.70418	0.0117647	0.0503365	0.987	6851	tags=44%, list=17%, signal=53%
REGULATION_OF_HYDROLASE_ACTIVITY(GO:0051336)	1223	0.341656	1.70406	0.00392157	0.0503512	0.987	7483	tags=35%, list=18%, signal=42%
NEGATIVE_REGULATION_OF_MULTI-ORGANISM_PROCESS(GO:0043901)	161	0.463041	1.704	0.0262626	0.0503227	0.987	6533	tags=43%, list=16%, signal=51%
CELLULAR_RESPONSE_TO_DECREASED_OXYGEN_LEVELS(GO:0036294)	159	0.371722	1.70368	0.00598802	0.0503984	0.987	6001	tags=35%, list=15%, signal=41%
RAN_GTPASE_BINDING(GO:0008536)	39	0.504593	1.70355	0.0290698	0.0504021	0.987	7784	tags=46%, list=19%, signal=57%
RESPONSE_TO_ORGANIC_CYCLIC_COMPOUND(GO:0014070)	929	0.316759	1.7034	0	0.050427	0.987	5781	tags=29%, list=14%, signal=32%
RESPONSE_TO_FOLLICLE-STIMULATING_HORMONE(GO:0032354)	16	0.591908	1.70333	0.0136187	0.0504239	0.987	2814	tags=50%, list=7%, signal=54%
RESPONSE_TO_HEAT(GO:0009408)	141	0.404658	1.70323	0.0120724	0.0504274	0.987	5719	tags=40%, list=14%, signal=46%
NEGATIVE_REGULATION_OF_PROTEIN_METABOLIC_PROCESS(GO:0051248)	1185	0.331377	1.70315	0.00391389	0.0504236	0.987	6306	tags=31%, list=16%, signal=35%
ADP_BINDING(GO:0043531)	38	0.465121	1.70301	0.0191939	0.0504481	0.987	6473	tags=39%, list=16%, signal=47%
EPIDERMAL_GROWTH_FACTOR_RECEPTOR_BINDING(GO:0005154)	33	0.545152	1.70284	0.025641	0.0504839	0.987	6299	tags=52%, list=16%, signal=61%
MODIFICATION_BY_SYMBIONT_OF_HOST_MORPHOLOGY_OR_PHYSIOLOGY(GO:0044003)	46	0.495302	1.70282	0.0100402	0.0504521	0.987	5176	tags=43%, list=13%, signal=50%
CONDENSED_NUCLEAR_CHROMOSOME(GO:0000794)	102	0.439678	1.70281	0.044	0.050416	0.987	3567	tags=31%, list=9%, signal=34%
POSITIVE_REGULATION_OF_DNA_RECOMBINATION(GO:0045911)	37	0.480073	1.70279	0.0195695	0.0503863	0.987	6599	tags=43%, list=16%, signal=52%
REGULATION_OF_INTERFERON-GAMMA_BIOSYNTHETIC_PROCESS(GO:0045072)	15	0.637344	1.70273	0.00790514	0.0503766	0.987	5697	tags=53%, list=14%, signal=62%
NUCLEOBASE_BIOSYNTHETIC_PROCESS(GO:0046112)	17	0.724729	1.70258	0.0237624	0.0503999	0.987	5026	tags=59%, list=12%, signal=67%
REGULATION_OF_SIGNAL_TRANSDUCTION(GO:0009966)	3061	0.325694	1.70251	0.00573614	0.0503903	0.987	6740	tags=31%, list=17%, signal=35%
PROTEIN_LOCALIZATION_TO_CHROMATIN(GO:0071168)	26	0.533655	1.70242	0.0390625	0.0503933	0.987	5926	tags=50%, list=15%, signal=58%
RIBONUCLEOSIDE_BINDING(GO:0032549)	385	0.365873	1.7024	0.011583	0.0503649	0.987	6998	tags=33%, list=17%, signal=39%
REGULATION_OF_HYDROGEN_PEROXIDE-INDUCED_CELL_DEATH(GO:1903205)	23	0.482402	1.70215	0.00984252	0.0504407	0.987	4307	tags=39%, list=11%, signal=44%
POSITIVE_REGULATION_OF_TRANSCRIPTION,_DNA-TEMPLATED(GO:0045893)	1469	0.306454	1.70204	0	0.0504494	0.987	6608	tags=29%, list=16%, signal=33%
PROTEIN_KINASE_INHIBITOR_ACTIVITY(GO:0004860)	62	0.426932	1.70197	0.0117878	0.0504378	0.987	5264	tags=37%, list=13%, signal=43%
CYTOKINE_BIOSYNTHETIC_PROCESS(GO:0042089)	103	0.491635	1.70188	0.030888	0.0504414	0.987	5733	tags=45%, list=14%, signal=52%
NEGATIVE_REGULATION_OF_STRIATED_MUSCLE_CELL_APOPTOTIC_PROCESS(GO:0010664)	27	0.467637	1.70178	0.00194553	0.0504593	0.988	4556	tags=37%, list=11%, signal=42%
REGULATION_OF_AUTOPHAGY(GO:0010506)	299	0.401468	1.70173	0.0173745	0.0504386	0.988	6950	tags=38%, list=17%, signal=46%
EXTRINSIC_COMPONENT_OF_PLASMA_MEMBRANE(GO:0019897)	155	0.384435	1.70162	0.00591716	0.0504481	0.988	6936	tags=38%, list=17%, signal=46%
POSITIVE_REGULATION_OF_NERVOUS_SYSTEM_DEVELOPMENT(GO:0051962)	521	0.334779	1.7016	0.00193798	0.0504192	0.988	5999	tags=30%, list=15%, signal=35%
REGULATION_OF_MUSCLE_CELL_DIFFERENTIATION(GO:0051147)	159	0.362801	1.70156	0.0019685	0.050392	0.988	6074	tags=34%, list=15%, signal=40%
BLOOD_COAGULATION(GO:0007596)	321	0.383626	1.70112	0.00785855	0.0505458	0.988	5660	tags=31%, list=14%, signal=36%
RIBONUCLEOPROTEIN_COMPLEX_EXPORT_FROM_NUCLEUS(GO:0071426)	130	0.46172	1.70097	0.030303	0.0505567	0.988	8471	tags=42%, list=21%, signal=53%
POSITIVE_REGULATION_OF_GENE_EXPRESSION,_EPIGENETIC(GO:0045815)	58	0.481292	1.70064	0.0345489	0.0506703	0.988	8562	tags=53%, list=21%, signal=68%
NEGATIVE_REGULATION_OF_RHO_PROTEIN_SIGNAL_TRANSDUCTION(GO:0035024)	19	0.541093	1.7006	0.0137795	0.050646	0.988	1550	tags=42%, list=4%, signal=44%
REGULATION_OF_TOLL-LIKE_RECEPTOR_SIGNALING_PATHWAY(GO:0034121)	63	0.529594	1.70033	0.043152	0.0507182	0.988	5527	tags=44%, list=14%, signal=51%
NEGATIVE_REGULATION_OF_G1/S_TRANSITION_OF_MITOTIC_CELL_CYCLE(GO:2000134)	99	0.413824	1.7003	0.0158103	0.0506983	0.988	5522	tags=35%, list=14%, signal=41%
RESPONSE_TO_OXYGEN-CONTAINING_COMPOUND(GO:1901700)	1552	0.33646	1.70002	0.00572519	0.050757	0.988	6565	tags=32%, list=16%, signal=37%
TUBE_DEVELOPMENT(GO:0035295)	1011	0.326648	1.69976	0.00389864	0.0508625	0.988	5268	tags=27%, list=13%, signal=31%
POSITIVE_REGULATION_OF_REGULATED_SECRETORY_PATHWAY(GO:1903307)	47	0.466157	1.69943	0.026616	0.0509715	0.988	4169	tags=30%, list=10%, signal=33%
REGULATION_OF_PRODUCTION_OF_SMALL_RNA_INVOLVED_IN_GENE_SILENCING_BY_RNA(GO:0070920)	18	0.588263	1.69935	0.00392157	0.0509726	0.988	6056	tags=56%, list=15%, signal=65%
REGULATION_OF_PRODUCTION_OF_MIRNAS_INVOLVED_IN_GENE_SILENCING_BY_MIRNA(GO:1903798)	18	0.588263	1.69935	0.00392157	0.0509361	0.988	6056	tags=56%, list=15%, signal=65%
ANDROGEN_RECEPTOR_BINDING(GO:0050681)	43	0.489392	1.69895	0.0278884	0.0510603	0.989	4367	tags=40%, list=11%, signal=44%
VASCULATURE_DEVELOPMENT(GO:0001944)	710	0.348905	1.69892	0.00972763	0.0510338	0.989	5369	tags=30%, list=13%, signal=33%
MEMBRANE_DOCKING(GO:0022406)	175	0.386681	1.69884	0.0176817	0.0510334	0.989	6288	tags=35%, list=15%, signal=42%
RESPONSE_TO_CHEMICAL(GO:0042221)	4221	0.31564	1.69881	0.00382409	0.0510162	0.989	5896	tags=27%, list=15%, signal=29%
REPRODUCTION(GO:0000003)	1356	0.290859	1.69842	0	0.051138	0.989	6476	tags=29%, list=16%, signal=33%
ANGIOGENESIS(GO:0001525)	512	0.360581	1.6984	0.011811	0.0511038	0.989	5055	tags=29%, list=12%, signal=33%
UBIQUITIN_LIGASE_COMPLEX(GO:0000151)	278	0.36583	1.69839	0.00968992	0.0510747	0.989	5008	tags=29%, list=12%, signal=33%
PROTEIN_IMPORT_INTO_NUCLEUS,_TRANSLOCATION(GO:0000060)	38	0.462442	1.69836	0.00775194	0.051047	0.989	4770	tags=37%, list=12%, signal=42%
POSITIVE_REGULATION_OF_PROTEIN_SERINE/THREONINE_KINASE_ACTIVITY(GO:0071902)	346	0.376885	1.69833	0.0233918	0.0510196	0.989	6015	tags=33%, list=15%, signal=38%
ACTIN_CYTOSKELETON_REORGANIZATION(GO:0031532)	95	0.435946	1.69826	0.0117647	0.0510068	0.989	6525	tags=36%, list=16%, signal=43%
POSITIVE_REGULATION_OF_TELOMERE_MAINTENANCE(GO:0032206)	51	0.504724	1.69811	0.0290135	0.051048	0.989	7225	tags=49%, list=18%, signal=60%
NEGATIVE_REGULATION_OF_INTRACELLULAR_TRANSPORT(GO:0032387)	66	0.433965	1.69796	0.0184426	0.0510868	0.989	3682	tags=29%, list=9%, signal=32%
RNA_POLYMERASE_II_PROXIMAL_PROMOTER_SEQUENCE-SPECIFIC_DNA_BINDING(GO:0000978)	500	0.339579	1.69793	0.00187266	0.0510656	0.99	4394	tags=23%, list=11%, signal=26%
REGULATION_OF_CYTOKINE_BIOSYNTHETIC_PROCESS(GO:0042035)	92	0.504563	1.69779	0.0310078	0.0511009	0.99	5733	tags=46%, list=14%, signal=53%
RIBONUCLEOPROTEIN_COMPLEX_LOCALIZATION(GO:0071166)	131	0.45615	1.69775	0.0300601	0.0510786	0.99	8471	tags=42%, list=21%, signal=53%
SPINDLE_POLE_CENTROSOME(GO:0031616)	15	0.622301	1.69773	0.017341	0.05105	0.99	1203	tags=33%, list=3%, signal=34%
HEXOSE_METABOLIC_PROCESS(GO:0019318)	236	0.361106	1.69768	0.00575816	0.0510354	0.99	6262	tags=35%, list=15%, signal=41%
BONE_CELL_DEVELOPMENT(GO:0098751)	32	0.571742	1.69745	0.0351562	0.0510776	0.99	6178	tags=59%, list=15%, signal=70%
REGULATION_OF_CELLULAR_BIOSYNTHETIC_PROCESS(GO:0031326)	4112	0.291676	1.69733	0	0.0510985	0.99	6733	tags=28%, list=17%, signal=30%
ENDOPLASMIC_RETICULUM_QUALITY_CONTROL_COMPARTMENT(GO:0044322)	23	0.546737	1.69732	0.0232108	0.0510687	0.99	4485	tags=48%, list=11%, signal=54%
ATP_GENERATION_FROM_ADP(GO:0006757)	75	0.468541	1.69719	0.015625	0.0510873	0.99	5007	tags=39%, list=12%, signal=44%
REGULATION_OF_MACROMOLECULE_BIOSYNTHETIC_PROCESS(GO:0010556)	3961	0.29292	1.69702	0	0.0511163	0.99	6733	tags=28%, list=17%, signal=30%
LIPID_DROPLET(GO:0005811)	76	0.469709	1.69697	0.0237154	0.051103	0.99	4239	tags=34%, list=10%, signal=38%
CELL_ADHESION_MEDIATED_BY_INTEGRIN(GO:0033627)	65	0.497137	1.6969	0.03125	0.051099	0.99	5376	tags=45%, list=13%, signal=51%
RNA_POLYMERASE_II_TRANSCRIPTION_FACTOR_BINDING(GO:0001085)	138	0.363654	1.69671	0	0.0511458	0.99	5552	tags=28%, list=14%, signal=33%
PURINE_RIBONUCLEOSIDE_BINDING(GO:0032550)	381	0.366093	1.69629	0.0116732	0.0512698	0.99	6998	tags=33%, list=17%, signal=39%
TRNA_METABOLIC_PROCESS(GO:0006399)	186	0.495812	1.69619	0.038835	0.0512685	0.99	6742	tags=39%, list=17%, signal=47%
REGULATION_OF_ANGIOGENESIS(GO:0045765)	309	0.362604	1.69613	0.00584795	0.0512511	0.99	4937	tags=29%, list=12%, signal=33%
NEGATIVE_REGULATION_OF_GENE_EXPRESSION(GO:0010629)	1811	0.294268	1.6959	0	0.0512949	0.99	6720	tags=28%, list=17%, signal=32%
CYTOPLASMIC_SIDE_OF_MEMBRANE(GO:0098562)	173	0.385368	1.69582	0.0094697	0.0512981	0.99	7253	tags=39%, list=18%, signal=48%
NEGATIVE_REGULATION_OF_REACTIVE_OXYGEN_SPECIES_BIOSYNTHETIC_PROCESS(GO:1903427)	28	0.568499	1.69562	0.0198807	0.0513417	0.99	7812	tags=64%, list=19%, signal=80%
REGULATION_OF_SPINDLE_ORGANIZATION(GO:0090224)	40	0.491356	1.69542	0.0229008	0.0513904	0.99	8436	tags=48%, list=21%, signal=60%
VESICLE-MEDIATED_TRANSPORT(GO:0016192)	1957	0.366547	1.69523	0.026616	0.0514266	0.99	6992	tags=34%, list=17%, signal=39%
GLIAL_CELL_MIGRATION(GO:0008347)	49	0.487255	1.69512	0.0152091	0.05144	0.99	6444	tags=43%, list=16%, signal=51%
GENE_SILENCING(GO:0016458)	289	0.374829	1.69507	0.00561798	0.0514301	0.99	9301	tags=39%, list=23%, signal=50%
REPRODUCTIVE_PROCESS(GO:0022414)	1353	0.290495	1.69506	0	0.0513956	0.99	6476	tags=29%, list=16%, signal=33%
NEGATIVE_REGULATION_OF_PHOSPHORYLATION(GO:0042326)	431	0.362508	1.69492	0.0135397	0.0514196	0.99	5781	tags=33%, list=14%, signal=38%
NEGATIVE_REGULATION_OF_CELL_PROJECTION_ORGANIZATION(GO:0031345)	175	0.354929	1.69489	0	0.0513925	0.99	5652	tags=31%, list=14%, signal=36%
NEGATIVE_REGULATION_OF_INTRACELLULAR_PROTEIN_TRANSPORT(GO:0090317)	43	0.431539	1.69474	0.019685	0.0514175	0.99	3140	tags=26%, list=8%, signal=28%
NUCLEOBASE-CONTAINING_SMALL_MOLECULE_BIOSYNTHETIC_PROCESS(GO:0034404)	177	0.382785	1.6946	0.0134615	0.0514244	0.99	5026	tags=33%, list=12%, signal=38%
VENTRICULAR_CARDIAC_MUSCLE_CELL_DIFFERENTIATION(GO:0055012)	16	0.599353	1.6946	0.0102041	0.0513905	0.99	1187	tags=25%, list=3%, signal=26%
LOCOMOTION(GO:0040011)	1787	0.334606	1.69445	0.00957854	0.0514149	0.99	5395	tags=28%, list=13%, signal=30%
HISTONE_KINASE_ACTIVITY(GO:0035173)	17	0.692486	1.69425	0.0427184	0.0514405	0.99	5483	tags=53%, list=13%, signal=61%
PHAGOCYTIC_VESICLE_MEMBRANE(GO:0030670)	70	0.58999	1.69421	0.0434783	0.0514187	0.99	6465	tags=51%, list=16%, signal=61%
SMALL_MOLECULE_BIOSYNTHETIC_PROCESS(GO:0044283)	720	0.329846	1.69412	0.00596422	0.0514288	0.99	5523	tags=29%, list=14%, signal=33%
POSITIVE_REGULATION_OF_MITOCHONDRIAL_OUTER_MEMBRANE_PERMEABILIZATION_INVOLVED_IN_APOPTOTIC_SIGNALING_PATHWAY(GO:1901030)	33	0.490916	1.69402	0.0171756	0.0514265	0.99	5986	tags=45%, list=15%, signal=53%
ESTROGEN_RECEPTOR_BINDING(GO:0030331)	41	0.46137	1.694	0.0172414	0.0514043	0.99	6860	tags=44%, list=17%, signal=53%
NEGATIVE_REGULATION_OF_STRIATED_MUSCLE_CELL_DIFFERENTIATION(GO:0051154)	36	0.513578	1.69374	0.01222	0.0514528	0.99	5369	tags=44%, list=13%, signal=51%
AMINOGLYCAN_METABOLIC_PROCESS(GO:0006022)	167	0.395983	1.69372	0.0116279	0.0514231	0.99	3914	tags=27%, list=10%, signal=30%
ENDONUCLEASE_ACTIVITY,_ACTIVE_WITH_EITHER_RIBO-_OR_DEOXYRIBONUCLEIC_ACIDS_AND_PRODUCING_5'-PHOSPHOMONOESTERS(GO:0016893)	42	0.537556	1.6937	0.0298211	0.0513931	0.99	7501	tags=48%, list=18%, signal=58%
ORGANELLE_FUSION(GO:0048284)	115	0.402744	1.69358	0.0210325	0.0514006	0.99	6565	tags=37%, list=16%, signal=44%
GLAND_MORPHOGENESIS(GO:0022612)	120	0.375771	1.69356	0.00193798	0.0513707	0.99	5231	tags=31%, list=13%, signal=35%
POSITIVE_REGULATION_OF_CELL-SUBSTRATE_ADHESION(GO:0010811)	119	0.387459	1.69334	0.00197239	0.0514321	0.99	5049	tags=32%, list=12%, signal=36%
FEMALE_SEX_DIFFERENTIATION(GO:0046660)	113	0.353774	1.6928	0.00207469	0.0516202	0.99	4588	tags=27%, list=11%, signal=30%
ESTABLISHMENT_OF_EPITHELIAL_CELL_POLARITY(GO:0090162)	29	0.493919	1.69268	0.0136452	0.0516256	0.99	1172	tags=21%, list=3%, signal=21%
ANATOMICAL_STRUCTURE_HOMEOSTASIS(GO:0060249)	405	0.337525	1.69254	0.00607287	0.0516538	0.99	6622	tags=34%, list=16%, signal=40%
REGULATION_OF_NUCLEOBASE-CONTAINING_COMPOUND_METABOLIC_PROCESS(GO:0019219)	3905	0.29137	1.69247	0	0.0516462	0.99	6733	tags=28%, list=17%, signal=31%
REGULATION_OF_LAMELLIPODIUM_ASSEMBLY(GO:0010591)	31	0.466317	1.69244	0.0132827	0.0516114	0.99	4240	tags=35%, list=10%, signal=40%
CELLULAR_RESPONSE_TO_TRANSFORMING_GROWTH_FACTOR_BETA_STIMULUS(GO:0071560)	230	0.361381	1.69239	0.00963391	0.0516	0.99	4589	tags=32%, list=11%, signal=36%
GOLGI_CISTERNA(GO:0031985)	108	0.371565	1.69237	0.00756144	0.051575	0.99	4295	tags=24%, list=11%, signal=27%
CELLULAR_PROTEIN-CONTAINING_COMPLEX_LOCALIZATION(GO:0034629)	27	0.48702	1.69209	0.0174757	0.0516507	0.99	4867	tags=41%, list=12%, signal=46%
NEGATIVE_REGULATION_OF_UBIQUITIN-PROTEIN_TRANSFERASE_ACTIVITY(GO:0051444)	17	0.562007	1.69205	0.0196464	0.0516289	0.99	3715	tags=47%, list=9%, signal=52%
CANONICAL_GLYCOLYSIS(GO:0061621)	24	0.680036	1.69196	0.0292398	0.051631	0.99	7759	tags=79%, list=19%, signal=98%
NADH_REGENERATION(GO:0006735)	24	0.680036	1.69196	0.0292398	0.0515957	0.99	7759	tags=79%, list=19%, signal=98%
GLUCOSE_CATABOLIC_PROCESS_TO_PYRUVATE(GO:0061718)	24	0.680036	1.69196	0.0292398	0.0515604	0.99	7759	tags=79%, list=19%, signal=98%
RESPONSE_TO_X-RAY(GO:0010165)	31	0.55989	1.69189	0.0316206	0.0515556	0.99	3953	tags=39%, list=10%, signal=43%
REGULATION_OF_ORGANELLE_ASSEMBLY(GO:1902115)	173	0.36771	1.69119	0.00185529	0.05184	0.991	8551	tags=40%, list=21%, signal=51%
[truncated: 4,051 more rows]

## Sheet: Enriched in Tissue vs 2D
NAME	SIZE	ES	NES	NOM p-val	FDR q-val	FWER p-val	RANK AT MAX	LEADING EDGE
[truncated: 2,078 more rows]

[truncated: 3 more sheets: Enriched in 2D vs Tissue, Enriched in 3D vs 2D, Enriched in 2D vs 3D]
