# Supplementary material for: A novel patient-derived meningioma spheroid model as a tool to study and treat epithelial-to-mesenchymal transition (EMT) in meningiomas
Source: Acta Neuropathol Commun. 2023 Dec 15;11:198. doi: 10.1186/s40478-023-01677-9 (PMC10725030; doi:10.1186/s40478-023-01677-9)
Supplement: Supplementary file 3 — Additional file 3. List of significantly deregulated genes (DEG) between 3D and 2D, 3D and Tissue and 2D and Tissue. [file 40478_2023_1677_MOESM3_ESM.xlsx]

## Sheet: DEG 3D compared to 2D
gene_id	MN490_3D	MN504_3D	MN523_3D	MN525_3D	MN521_3D	MN611_3D	MN614_3D	MN613_3D	MN656_3D	MN655_3D	MN658_3D	MN595_3D	MN609_3D	MN490_2D	MN504_2D	MN523_2D	MN525_2D	MN521_2D	MN595_2D	MN611_2D	MN614_2D	MN613_2D	MN609_2D	MN658_2D	MN655_2D	MN658_2D	MN_3D	MN_2D	log2FoldChange	pvalue	padj	gene_name	gene_chr	gene_start	gene_end	gene_strand	gene_length	gene_biotype	gene_description	tf_family
ENSG00000271216	193.141	69.8989	161.795	126.726	38.2644	88.1456	619.481	48.8802	314.584	432.229	107.527	123.52	166.85	3.76706	6.15876	1.71044	2.91584	16.9575	9.98728	1.27654	8.64121	3.00837	1.68129	2.92037	17.9636	5.11549	191.619	6.31567	4.94201	4.17295e-28	1.08046e-23	LINC01050	13	42810366	42812562	-	760	lincRNA	long intergenic non-protein coding RNA 1050 [Source:HGNC Symbol;Acc:HGNC:49044]	-
ENSG00000146411	14.0183	28.7256	164.887	26.1831	23.6875	12.4149	24.0109	136.865	41.7806	25.5837	40.1968	17.4793	49.6325	1021.82	1432.35	3456.8	301.789	648.626	698	1963.32	1374.91	1022.09	907.896	901.42	191.986	375.623	46.5742	1099.74	-4.56063	1.58338e-26	2.03774e-22	SLC2A12	6	133988697	134052636	-	4468	protein_coding	solute carrier family 2 member 12 [Source:HGNC Symbol;Acc:HGNC:18067]	-
ENSG00000157227	97811.8	126691	54040.6	61599.3	66881.6	87080.4	66297.9	59151.9	48302.1	93768.2	60962.5	72718.6	30430	12801.4	22638.7	15558.2	16191.7	15555.4	21410.5	12677.4	9500.53	9692.21	12330.6	13203	30220.3	15926	71210.5	15977.4	2.15607	2.36104e-26	2.03774e-22	MMP14	14	22836557	22849027	+	4464	protein_coding	matrix metallopeptidase 14 [Source:HGNC Symbol;Acc:HGNC:7160]	-
ENSG00000257156	10.9031	93.8369	313.285	46.0822	92.9279	6.20744	107.569	43.0146	210.132	96.9486	119.586	311.132	99.265	0	0	2.56566	1.45792	2.11969	2.2194	0	4.80067	0.752092	0	0	8.98178	2.19235	119.299	1.92997	5.97746	8.14282e-24	5.27085e-20	AC024909.1	12	89048187	89309553	-	599	lincRNA	novel transcript	-
ENSG00000134107	4446.13	7381.51	9172.85	6098.56	7936.22	5916.93	7474.11	10953.1	6437.91	13517.6	9292.5	11828.8	8154.51	913.513	2642.11	2143.18	1335.45	1433.97	1521.4	1187.19	1410.44	1787.72	2083.96	931.597	3483.81	3348.46	8354.67	1863.29	2.16463	9.39589e-23	4.86557e-19	BHLHE40	3	4979116	4985323	+	3837	protein_coding	basic helix-loop-helix family member e40 [Source:HGNC Symbol;Acc:HGNC:1046]	bHLH
ENSG00000144136	7349.47	15088.6	11191.7	7045.34	10012.5	6124.26	7446.25	7243.07	7656.92	9953.39	2597.72	8432.02	4653.84	1361.79	2317.45	2447.64	1696.29	2464.14	1346.06	1335.26	1744.56	1688.45	2204.17	2764.61	2986.44	1271.57	8061.16	1971.42	2.03178	3.1027e-22	1.33892e-18	SLC20A1	2	112645857	112663827	+	5577	protein_coding	solute carrier family 20 member 1 [Source:HGNC Symbol;Acc:HGNC:10946]	-
ENSG00000049540	1769.42	3574.42	1002.72	3338.86	4361.23	4972.16	630.045	3832.21	8185.32	9876.64	730.578	1413.49	4493.32	56732.9	8565.96	9015.73	145965	51809.5	42740	290531	22709.1	101149	84478.9	209836	85744.6	34947.6	3706.19	88017.3	-4.56982	7.41509e-22	2.74273e-18	ELN	7	74027789	74069907	+	6542	protein_coding	elastin [Source:HGNC Symbol;Acc:HGNC:3327]	-
ENSG00000164683	132.395	1246.69	545.156	245.074	1738.3	1083.82	1160.21	556.257	711.5	293.539	563.761	3999.27	585.03	8.47589	51.0297	32.4984	32.0742	25.4363	234.146	56.1679	64.329	40.613	58.0045	22.3895	50.5225	66.5014	989.307	57.0914	4.1168	1.59077e-20	5.14853e-17	HEY1	8	79764010	79767863	-	3232	protein_coding	hes related family bHLH transcription factor with YRPW motif 1 [Source:HGNC Symbol;Acc:HGNC:4880]	bHLH
ENSG00000164442	4009.23	1810.67	3300.82	3162.91	2733.17	1262.59	1718.22	2532.97	2434.34	2823.63	2112.34	1326.1	1614.64	11928.4	4773.04	4971.39	11548.9	11614.9	7807.84	11963.8	11456.3	12213.2	9912.04	10495.8	3710.6	8093.44	2372.43	9268.43	-1.96588	6.87468e-20	1.97777e-16	CITED2	6	139371807	139374620	-	2535	protein_coding	Cbp/p300 interacting transactivator with Glu/Asp rich carboxy-terminal domain 2 [Source:HGNC Symbol;Acc:HGNC:1987]	-
ENSG00000163273	489.861	190.546	685.31	56.5554	40.0865	244.573	201.691	51.813	63.8998	142.73	740.627	6.99172	122.497	0	1.75965	2.56566	2.18688	0	0	0	7.68108	0	5.04387	1.94691	21.3317	2.19235	233.629	3.43909	6.10076	1.29342e-19	3.34891e-16	NPPC	2	231921820	231926403	-	1071	protein_coding	natriuretic peptide C [Source:HGNC Symbol;Acc:HGNC:7941]	-
ENSG00000101871	169.777	118.732	114.39	170.714	128.459	271.886	320.785	178.902	157.292	96.9486	318.56	104.876	541.733	1310.94	522.615	824.432	1175.08	1361.9	1465.91	2932.22	662.493	1073.99	1822.52	1643.19	637.706	910.558	207.158	1257.2	-2.60103	2.7214e-19	6.40567e-16	MID1	X	10445310	10833654	-	9295	protein_coding	midline 1 [Source:HGNC Symbol;Acc:HGNC:7095]	-
ENSG00000271447	841.097	3228.75	213.322	204.228	2455.3	921.184	666.542	3135.18	1108.42	1043.54	875.286	3791.85	507.941	67.8072	87.1025	95.7847	18.9529	112.344	278.534	204.247	48.0067	77.4655	110.965	25.3098	125.745	42.3855	1460.97	99.5884	3.87673	4.05386e-19	8.74687e-16	MMP28	17	35756249	35795707	-	2858	protein_coding	matrix metallopeptidase 28 [Source:HGNC Symbol;Acc:HGNC:14366]	-
ENSG00000078401	111.367	15.3203	40.1911	93.2117	34.6202	14.8978	23.0504	43.0146	12.2884	74.058	9.04429	4.66115	57.0246	856.065	31.6736	784.237	1468.12	262.842	155.358	423.813	557.838	1303.38	2612.72	700.888	1017.19	344.93	40.9808	809.158	-4.30196	5.26621e-19	1.04887e-15	EDN1	6	12290363	12297194	+	2033	protein_coding	endothelin 1 [Source:HGNC Symbol;Acc:HGNC:3176]	-
ENSG00000179388	292.826	900.068	260.727	381.225	609.497	239.607	190.166	294.259	299.838	179.086	268.314	403.189	306.243	9.41766	53.6692	72.6937	60.5036	21.1969	25.5231	19.1482	9.60135	3.00837	1.68129	2.92037	11.2272	4.38471	355.773	22.6904	3.96819	7.99498e-19	1.47861e-15	EGR3	8	22687659	22693302	-	4855	protein_coding	early growth response 3 [Source:HGNC Symbol;Acc:HGNC:3240]	zf-C2H2
ENSG00000143248	327.093	162.778	604.928	740.457	546.634	116.7	121.015	863.224	105.68	207.362	477.337	39.6198	1161.61	8802.69	3577.36	10520.1	1347.12	6854.02	3697.51	14657.3	15270.9	16639.3	11339.5	1221.69	1108.13	3738.7	421.111	7598.02	-4.17317	1.0837e-18	1.87062e-15	RGS5	1	163111121	163321791	-	6821	protein_coding	regulator of G protein signaling 5 [Source:HGNC Symbol;Acc:HGNC:10001]	-
ENSG00000129474	1311.49	1630.65	820.311	783.397	786.243	682.818	753.942	912.104	972.014	360.864	910.458	1335.42	1625.2	4240.77	2350.89	3643.24	4066.87	4064.51	5069.1	4304.51	3051.31	4567.46	6558.71	5466.93	1141.81	3618.12	991.147	4011.09	-2.01664	1.1979e-18	1.9385e-15	AJUBA	14	22971174	22982642	-	5979	protein_coding	ajuba LIM protein [Source:HGNC Symbol;Acc:HGNC:20250]	-
ENSG00000141540	919.755	2750.95	2337.27	660.861	547.546	487.905	2540.35	2393.17	774.171	1693.91	1109.43	1249.19	1328.46	241.092	348.41	485.765	94.0358	121.882	157.577	94.4642	173.784	169.973	244.628	154.779	426.635	95.002	1445.61	216.002	2.74261	1.21156e-17	1.84528e-14	TTYH2	17	74213514	74262020	+	5375	protein_coding	tweety family member 2 [Source:HGNC Symbol;Acc:HGNC:13877]	-
ENSG00000008083	1693.88	1431.49	1293.33	1208.61	1929.62	512.734	1477.15	913.082	1548.34	1054.32	648.174	1821.34	1296.78	383.299	460.147	504.58	444.665	565.958	422.795	449.343	344.688	567.078	632.165	507.17	349.167	418.74	1294.53	465.369	1.47592	4.84184e-17	6.96471e-14	JARID2	6	15246296	15522040	+	6015	protein_coding	jumonji and AT-rich interaction domain containing 2 [Source:HGNC Symbol;Acc:HGNC:6196]	ARID
ENSG00000135477	9.34552	0	4.12217	6.28394	0.911057	2.48297	1.92087	3.91042	1.22884	1.34651	0	1.16529	2.11202	152.566	9.67805	15.394	144.334	31.7954	12.2067	153.185	23.0432	100.028	46.2355	98.319	31.4362	13.1541	2.6792	63.952	-4.54748	1.49238e-16	2.03372e-13	KRT87P	12	52250466	52258867	-	1778	transcribed_unprocessed_pseudogene	keratin 87 pseudogene [Source:HGNC Symbol;Acc:HGNC:30198]	-
ENSG00000268894	5.45155	1.91504	7.21379	85.8805	5.46634	2.48297	14.4065	21.5073	14.7461	0	4.01968	6.99172	60.1926	1054.78	14.0772	406.23	1188.2	298.877	1405.99	1328.88	314.924	1250.73	1629.17	761.242	4.49089	111.81	17.7134	751.492	-5.40623	1.743e-16	2.25649e-13	PLCE1-AS1	10	94279277	94287478	-	2317	antisense	PLCE1 antisense RNA 1 [Source:HGNC Symbol;Acc:HGNC:45193]	-
ENSG00000164764	594.998	210.654	1341.77	807.486	138.481	353.824	127.738	1838.87	324.414	142.73	197.969	58.2644	1128.88	16185.2	2212.75	11001.6	12432.4	5085.14	1988.58	38143.1	3926.95	21834	7564.12	9830.93	1686.33	2322.43	558.929	10324.1	-4.2071	3.03783e-16	3.74549e-13	SBSPON	8	73064540	73124088	-	4383	protein_coding	somatomedin B and thrombospondin type 1 domain containing [Source:HGNC Symbol;Acc:HGNC:30362]	-
ENSG00000149596	8.56673	0.957519	14.4276	43.9876	2.73317	0	24.0109	24.4401	8.6019	20.1976	47.2313	24.471	17.9522	332.443	124.055	186.438	537.243	49.8128	129.835	343.39	135.379	260.976	469.92	241.417	214.44	67.963	18.2752	237.947	-3.70302	3.37282e-16	3.9695e-13	JPH2	20	44111695	44187578	-	5943	protein_coding	junctophilin 2 [Source:HGNC Symbol;Acc:HGNC:14202]	-
ENSG00000162591	161.989	155.118	113.36	829.48	113.882	378.654	499.426	898.418	82.3324	507.634	24.1181	109.537	163.682	3140.79	1473.7	2218.44	8423.13	2839.33	1025.36	16429.1	3273.1	11938	5486.89	4132.32	4604.28	315.699	310.587	5023.09	-4.01556	8.01608e-16	9.02402e-13	MEGF6	1	3489920	3611495	-	7039	protein_coding	multiple EGF like domains 6 [Source:HGNC Symbol;Acc:HGNC:3232]	-
ENSG00000118194	35.8245	19.1504	246.299	34.5616	0.911057	4.96595	34.5757	96.7828	4.91537	33.6627	52.2559	0	306.243	4646.67	2050.87	3242.14	507.356	167.456	820.067	5972.95	1998.04	1805.77	3886.3	613.277	226.79	6713.72	66.9345	2511.65	-5.22941	4.57957e-15	4.94059e-12	TNNT2	1	201359008	201377762	-	7259	protein_coding	troponin T2, cardiac type [Source:HGNC Symbol;Acc:HGNC:11949]	-
ENSG00000110315	367.591	573.554	1384.02	1020.09	667.805	618.261	751.06	825.098	743.45	795.787	1054.16	399.694	885.993	3035.31	1113.86	3165.17	2691.32	3510.21	2107.32	5011.71	4266.84	4432.08	2974.2	1249.92	1228.26	2712.67	775.889	2884.53	-1.89444	5.47356e-15	5.48695e-12	RNF141	11	10511678	10541230	-	7820	protein_coding	ring finger protein 141 [Source:HGNC Symbol;Acc:HGNC:21159]	-
ENSG00000173641	131.616	94.7944	155.612	143.483	149.413	148.978	23.0504	87.9844	71.2729	145.423	58.2854	51.2726	86.5929	823.104	364.247	187.293	658.979	364.587	1326.09	1397.82	424.379	666.354	527.084	181.063	458.071	291.583	103.675	590.05	-2.50851	5.50983e-15	5.48695e-12	HSPB7	1	16014028	16019594	-	3910	protein_coding	heat shock protein family B (small) member 7 [Source:HGNC Symbol;Acc:HGNC:5249]	-
ENSG00000150054	19.4698	18.1929	115.421	127.773	86.5505	24.8297	48.9822	33.2385	15.975	75.4045	251.23	50.1074	67.5847	633.809	89.7419	250.58	850.696	485.41	1309.44	1776.95	1130.08	1368.81	571.638	282.302	225.667	637.244	71.9046	739.413	-3.36185	7.16751e-15	6.87337e-12	MPP7	10	28050993	28334486	-	6167	protein_coding	membrane palmitoylated protein 7 [Source:HGNC Symbol;Acc:HGNC:26542]	-
ENSG00000163435	10.9031	2.87256	14.4276	2.09465	7.28846	3.72446	5.76261	6.84323	6.14421	364.904	10.0492	1.16529	9.5041	41.4377	69.506	82.1011	144.334	114.463	58.814	26.8074	42.2459	7.52092	587.611	243.364	632.093	109.618	34.2833	166.147	-4.19702	1.05364e-14	9.62053e-12	ELF3	1	202007945	202017188	+	7191	protein_coding	E74 like ETS transcription factor 3 [Source:HGNC Symbol;Acc:HGNC:3318]	ETS
ENSG00000253636	0.778793	6.70263	20.6108	29.325	4.55529	4.96595	14.4065	29.3281	15.975	10.7721	12.0591	4.66115	43.2964	300.423	35.1929	157.361	291.584	107.044	68.8013	1133.57	52.8074	666.354	184.942	239.47	32.559	62.1167	15.1874	256.325	-4.07729	1.07754e-14	9.62053e-12	AC022893.1	8	73052178	73063061	+	3549	antisense	novel transcript	-
ENSG00000162267	4.67276	3.83008	2.06108	1.04732	5.46634	3.72446	3.84174	8.79844	2.45768	10.7721	4.01968	0	8.44808	182.703	7.03858	28.2223	32.0742	14.8378	83.2274	195.311	64.329	124.847	148.794	22.3895	14.5954	13.1541	4.54921	71.6557	-3.97899	1.16129e-14	1.00227e-11	ITIH3	3	52794768	52809009	+	5921	protein_coding	inter-alpha-trypsin inhibitor heavy chain 3 [Source:HGNC Symbol;Acc:HGNC:6168]	-
ENSG00000101670	996.077	3046.83	3395.63	3681.34	5527.39	1852.3	2944.69	2007.02	3400.21	615.354	183.901	9240.73	1874.42	111.128	373.045	106.047	257.323	16.9575	635.857	51.0618	51.8473	181.254	147.113	185.93	669.143	49.6934	2981.99	218.185	3.77299	1.22187e-14	1.02053e-11	LIPG	18	49560699	49599182	+	13112	protein_coding	lipase G, endothelial type [Source:HGNC Symbol;Acc:HGNC:6623]	-
ENSG00000119699	1439.21	7790.37	2318.72	991.815	3097.6	2134.12	2877.46	4446.14	4831.81	2520.66	963.719	6777.31	2035.99	251.452	580.683	308.734	134.858	311.595	1412.65	397.005	331.246	88.7469	198.392	786.552	589.429	322.276	3248.07	439.509	2.88607	1.2779e-14	1.03398e-11	TGFB3	14	75958099	75982991	-	4914	protein_coding	transforming growth factor beta 3 [Source:HGNC Symbol;Acc:HGNC:11769]	-
ENSG00000113389	326.314	84.2617	53.5882	192.707	265.118	126.632	190.166	434.056	189.242	1223.98	825.04	177.124	70.7527	3659.7	438.152	1715.57	2854.61	2180.1	7780.09	14726.2	3501.61	6634.96	2552.2	2544.61	537.784	4017.85	319.921	4087.96	-3.67586	1.74498e-14	1.36912e-11	NPR3	5	32689070	32791724	+	9866	protein_coding	natriuretic peptide receptor 3 [Source:HGNC Symbol;Acc:HGNC:7945]	-
ENSG00000198768	2530.3	2494.34	316.376	602.211	3373.65	1800.16	6444.52	1766.53	1612.24	1936.28	172.846	4257.96	2576.67	15.0683	183.003	9.40742	152.353	153.678	53.2655	8.93581	185.306	103.037	35.3071	105.133	673.633	38.0008	2298.77	132.01	4.12275	1.80488e-14	1.37447e-11	APCDD1L	20	58459101	58515131	-	3942	protein_coding	APC down-regulated 1 like [Source:HGNC Symbol;Acc:HGNC:26892]	-
ENSG00000257671	17.1335	6.70263	9.27487	5.23661	0.911057	40.9691	13.4461	18.5745	19.6615	17.5046	0	15.1487	20.0642	270.287	70.3858	94.0742	155.268	94.3263	24.4134	238.714	69.1297	189.527	104.24	305.665	113.395	48.9626	14.2021	136.799	-3.27615	1.95018e-14	1.44269e-11	KRT7-AS	12	52245048	52247448	-	1693	antisense	KRT7 antisense RNA 1 [Source:HGNC Symbol;Acc:HGNC:52643]	-
ENSG00000204291	348.121	1278.29	156.642	2071.6	1295.52	2490.42	2530.75	89.9396	342.847	717.689	3015.77	8596.33	167.906	27.3112	14.957	46.1819	111.531	51.9325	87.6662	35.7432	100.814	25.5711	27.7413	7.78764	67.3633	436.279	1777.06	80.0676	4.47082	3.19585e-14	2.29853e-11	COL15A1	9	98943179	99070792	+	6653	protein_coding	collagen type XV alpha 1 chain [Source:HGNC Symbol;Acc:HGNC:2192]	-
ENSG00000228495	1.55759	0	2.06108	19.8991	3.64423	17.3808	2.88131	39.1042	7.37305	4.03953	5.02461	1.16529	0	910.688	6.15876	196.701	387.807	85.8475	140.932	2365.44	171.864	498.637	5.88451	111.947	26.9453	73.0785	8.01006	383.225	-5.58115	3.97119e-14	2.77897e-11	LINC01013	6	132131915	132169374	+	4206	lincRNA	long intergenic non-protein coding RNA 1013 [Source:HGNC Symbol;Acc:HGNC:48987]	-
ENSG00000145604	275.693	240.337	253.513	246.121	208.632	280.576	319.825	242.446	258.057	140.037	234.147	243.545	390.724	903.154	629.073	578.984	1218.09	879.672	618.102	1499.94	380.213	565.573	823.832	846.906	291.908	516.665	256.435	750.163	-1.548	9.29251e-14	6.16927e-11	SKP2	5	36151989	36184319	+	3837	protein_coding	S-phase kinase associated protein 2 [Source:HGNC Symbol;Acc:HGNC:10901]	-
ENSG00000237061	2.33638	1.91504	16.4887	4.18929	0	0	2.88131	9.77604	3.68653	0	2.00984	1.16529	10.5601	176.11	24.635	177.031	119.549	95.3861	13.3164	371.474	19.2027	244.43	102.559	122.655	2.24544	8.03863	4.23142	113.587	-4.73978	1.07877e-13	6.98288e-11	AC100823.1	8	73083787	73085879	-	480	sense_intronic	novel transcript	-
ENSG00000240764	28.0366	74.6865	35.0384	24.0884	30.0649	103.043	148.867	44.9698	52.8402	18.8511	33.1624	85.066	108.769	0.941766	9.67805	14.5387	10.9344	10.5985	8.87759	12.7654	11.5216	9.7772	21.0161	7.78764	3.36817	7.30785	60.5757	9.93177	2.60416	1.27356e-13	8.04271e-11	PCDHGC5	5	141489121	141512979	+	4990	protein_coding	protocadherin gamma subfamily C, 5 [Source:HGNC Symbol;Acc:HGNC:8718]	-
ENSG00000119280	3290.4	1033.16	1043.94	1415.98	1669.06	1751.74	842.302	1244.49	1227.61	1167.42	1118.48	1984.48	1214.41	13181.9	1283.66	4382.15	4976.61	9400.83	12606.2	20662.1	5026.3	8561.07	9635.47	4662.85	2029.88	3491.69	1461.81	7684.67	-2.39413	1.49146e-13	9.19447e-11	C1orf198	1	230837119	230869589	-	5161	protein_coding	chromosome 1 open reading frame 198 [Source:HGNC Symbol;Acc:HGNC:25900]	-
ENSG00000198796	161.21	124.477	174.162	369.705	379.911	271.886	611.797	142.73	463.274	247.758	2.00984	442.809	155.234	2297.91	353.689	901.402	2572.5	3450.86	2829.73	5856.78	1831.94	2402.93	6359.48	3538.51	1808.71	562.704	272.843	2674.4	-3.29319	1.53853e-13	9.26412e-11	ALPK2	18	58481247	58628957	-	9431	protein_coding	alpha kinase 2 [Source:HGNC Symbol;Acc:HGNC:20565]	-
ENSG00000186442	9.34552	83.3042	0	5.23661	225.031	7.44892	116.213	8.79844	121.655	6.73254	1.00492	153.818	3.16803	0	0	0	0	0	0	0	0	0	0	2.92037	0	0.730785	57.0582	0.280858	7.49798	2.03344e-13	1.19659e-10	KRT3	12	52789685	52796117	-	2319	protein_coding	keratin 3 [Source:HGNC Symbol;Acc:HGNC:6440]	-
ENSG00000231290	140.962	325.556	62.863	62.8394	267.851	55.8669	712.643	235.603	147.461	271.995	32.1575	258.694	204.866	17.8936	41.3517	3.42088	13.1213	9.53861	7.76789	2.55309	17.2824	15.7939	0.840645	5.84073	75.2224	14.6157	213.797	17.3264	3.62811	2.1876e-13	1.2587e-10	APCDD1L-DT	20	58515379	58619888	+	4940	processed_transcript	APCDD1L divergent transcript [Source:HGNC Symbol;Acc:HGNC:27152]	-
ENSG00000169903	0	0	0	0	0	1.24149	0.960435	4.88802	0	0	0	0	2.11202	29.1947	0	11.1179	34.2611	12.7182	24.4134	84.2519	66.2493	86.4906	11.769	40.8851	15.7181	13.1541	0.707843	33.0941	-5.53209	2.25093e-13	1.26698e-10	TM4SF4	3	149473974	149503281	+	2140	protein_coding	transmembrane 4 L six family member 4 [Source:HGNC Symbol;Acc:HGNC:11856]	-
ENSG00000165801	5340.19	10136.3	3757.35	2296.78	4938.84	5641.32	5589.73	5028.79	3348.6	3302.99	7072.63	6110.77	5367.7	1410.77	2243.55	2029.44	1190.39	1917.26	2376.97	1106.76	1417.16	1696.72	1929.28	2226.29	2342	3022.53	5225.54	1916.09	1.44741	2.40863e-13	1.3269e-10	ARHGEF40	14	21070270	21090240	+	8189	protein_coding	Rho guanine nucleotide exchange factor 40 [Source:HGNC Symbol;Acc:HGNC:25516]	-
ENSG00000260025	100.464	12.4477	20.6108	35.609	62.863	109.251	33.6152	79.1859	66.3575	21.5441	18.0886	34.9586	58.0806	430.387	95.9007	100.061	186.614	242.705	673.587	339.561	287.08	302.341	236.221	265.753	194.231	175.388	50.2366	271.525	-2.43284	2.52957e-13	1.36449e-10	AC009414.2	2	36354749	36355114	-	366	lincRNA	novel transcript	-
ENSG00000280143	62.3035	112.03	55.6492	102.638	117.526	90.6286	61.4678	88.962	100.765	144.076	77.3789	65.2561	283.011	605.556	141.652	119.731	624.718	332.792	1016.48	804.223	781.55	813.764	199.233	190.797	672.511	1101.29	104.746	569.562	-2.4435	3.14235e-13	1.66044e-10	AP000892.3	11	117204967	117210292	+	5326	TEC	novel transcript	-
ENSG00000230838	118.377	423.223	117.482	676.57	1577.95	111.734	1368.62	741.024	1697.03	327.202	93.4577	2987.8	1721.3	16.01	110.858	10.2626	77.2697	146.259	135.383	10.2124	12.4817	15.7939	10.0877	127.523	35.9271	32.8853	920.136	56.9964	4.01357	3.34335e-13	1.73132e-10	LINC01614	2	215718043	215719424	+	648	lincRNA	long intergenic non-protein coding RNA 1614 [Source:HGNC Symbol;Acc:HGNC:51847]	-
ENSG00000246273	66.9762	36.3857	69.0463	52.3661	27.3317	19.8638	47.0613	30.3057	29.4922	47.1278	69.3396	20.9752	34.8483	513.263	118.776	251.435	315.64	227.867	95.4341	328.072	266.917	113.566	797.772	155.753	67.3633	46.0394	42.3938	253.684	-2.57925	3.9165e-13	1.98835e-10	SBF2-AS1	11	9758292	9811335	+	4644	antisense	SBF2 antisense RNA 1 [Source:HGNC Symbol;Acc:HGNC:27438]	-
ENSG00000169908	1031.9	672.178	2982.39	3554.61	1660.86	2177.57	1505.96	3965.16	2046.02	3918.34	980.803	1034.78	1754.03	4850.1	4467.74	11952.6	5873.96	4968.56	8570.2	8033.29	24542	12735.2	6919.35	12876.9	15242.1	6154.67	2098.82	9783.58	-2.22085	4.02804e-13	2.00565e-10	TM4SF1	3	149369022	149377865	-	3668	protein_coding	transmembrane 4 L six family member 1 [Source:HGNC Symbol;Acc:HGNC:11853]	-
ENSG00000262185	2.33638	1.91504	1.03054	11.5205	9.11057	2.48297	13.4461	18.5745	7.37305	10.7721	3.01476	6.99172	7.39207	68.7489	27.2745	27.367	33.5321	43.4537	120.957	53.6148	57.6081	62.4237	31.1039	12.6549	50.5225	25.5775	7.38156	47.2953	-2.67939	4.6603e-13	2.27669e-10	AC005736.1	16	3931217	3950586	-	2310	lincRNA	uncharacterized LOC102724927 [Source:NCBI gene;Acc:102724927]	-
ENSG00000026559	3823.88	5177.31	135.001	327.812	4905.13	2105.56	1921.83	1371.58	3383	4038.18	561.751	2289.79	334.755	73.4578	26.3947	176.175	59.0457	204.55	180.881	2.55309	62.4087	74.4571	42.0322	44.7789	745.488	16.8081	2336.58	131.464	4.15255	4.81735e-13	2.30983e-10	KCNG1	20	51003656	51023129	-	5437	protein_coding	potassium voltage-gated channel modifier subfamily G member 1 [Source:HGNC Symbol;Acc:HGNC:6248]	-
ENSG00000163431	45.17	169.481	50.4965	50.2715	13.6659	21.1053	18.2483	35.1937	11.0596	119.839	110.541	12.8182	23.2322	463.349	632.593	360.903	266.799	560.659	595.908	787.628	1375.87	762.622	31.1039	52.5666	450.212	557.589	52.394	530.6	-3.34006	5.15593e-13	2.42722e-10	LMOD1	1	201896452	201946588	-	3971	protein_coding	leiomodin 1 [Source:HGNC Symbol;Acc:HGNC:6647]	-
ENSG00000137558	55.2943	47.8759	10.3054	21.9938	2077.21	1759.19	1676.92	2.93281	2318.83	339.32	0	2814.17	51.7445	0.941766	3.51929	0.85522	4.37376	20.1371	39.9491	2.55309	1.92027	6.76883	0	6.81419	11.2272	0	859.675	7.61999	6.82441	5.54939e-13	2.5658e-10	PI15	8	74824534	74855029	+	7159	protein_coding	peptidase inhibitor 15 [Source:HGNC Symbol;Acc:HGNC:8946]	-
ENSG00000135480	4865.12	1112.64	1659.17	1280.88	315.226	4486.74	1991.94	4411.93	2793.16	2998.67	56.2756	1561.49	566.022	65255.9	11774.7	7885.99	16580.2	8749.03	8413.73	29576.2	15329.5	26499.2	9594.28	38441.8	27529.2	7006.03	2161.48	20972	-3.27838	6.689e-13	3.03845e-10	KRT7	12	52232520	52252186	+	4093	protein_coding	keratin 7 [Source:HGNC Symbol;Acc:HGNC:6445]	-
ENSG00000259867	3.11517	2.87256	2.06108	7.33126	0	2.48297	4.80218	5.86562	4.91537	8.07905	2.00984	1.16529	4.22404	67.8072	2.63947	10.2626	71.438	18.0174	16.6455	14.042	35.525	55.6548	41.1916	39.9117	31.4362	19.0004	3.76342	32.5825	-3.13448	7.57259e-13	3.38051e-10	AC105411.1	16	80155053	80563135	-	2990	antisense	uncharacterized LOC102724084 [Source:NCBI gene;Acc:102724084]	-
ENSG00000163815	22.585	90.0068	155.612	67.0287	39.1755	74.4892	29.7735	244.401	28.2634	76.751	26.1279	22.1405	101.377	507.612	585.962	2433.96	438.834	193.952	543.752	6629.09	1941.39	776.159	26.06	153.806	421.021	304.737	75.2101	1150.49	-3.93493	1.25523e-12	5.50856e-10	CLEC3B	3	45001548	45036071	+	1105	protein_coding	C-type lectin domain family 3 member B [Source:HGNC Symbol;Acc:HGNC:11891]	-
ENSG00000179813	0.778793	16.2778	43.2827	11.5205	0.911057	9.9319	76.8348	4.88802	15.975	10.7721	10.0492	26.8016	112.993	0	0.879823	1.71044	0	0	0	0	1.92027	0	0	0	0	0.730785	26.2321	0.403178	5.92767	1.77249e-12	7.64889e-10	FAM216B	13	42781550	42791549	+	3308	protein_coding	family with sequence similarity 216 member B [Source:HGNC Symbol;Acc:HGNC:26883]	-
ENSG00000107731	1694.65	2231.02	1442.76	1377.23	3731.69	2055.9	2193.63	735.158	1856.78	1042.2	1043.11	9671.89	229.154	305.132	58.9481	289.064	218.688	359.288	939.914	140.42	125.778	151.923	44.5542	71.0622	350.289	247.005	2254.24	254.005	3.15013	2.03451e-12	8.49638e-10	UNC5B	10	71212570	71302864	+	6841	protein_coding	unc-5 netrin receptor B [Source:HGNC Symbol;Acc:HGNC:12568]	-
ENSG00000022267	2420.49	6179.83	7626.01	10571.7	7131.76	3353.26	2752.61	16732.7	5395.85	4925.53	5984.3	3937.51	9091.19	24218.5	11369.1	19109	31995.5	22514.3	61021.2	52344.7	30299.9	51696.6	21985.4	26126.6	9068.23	19341	6623.28	29314.6	-2.14599	2.8392e-12	1.16281e-09	FHL1	X	136146702	136211359	+	5997	protein_coding	four and a half LIM domains 1 [Source:HGNC Symbol;Acc:HGNC:3702]	-
ENSG00000114854	17.1335	45.0034	7.21379	80.6438	16.399	70.7648	19.2087	89.9396	104.452	4.03953	10.0492	46.6115	236.546	921.989	1078.66	407.085	1592.05	125.062	542.642	2042.47	258.276	536.994	2393.32	613.277	122.377	46.0394	57.5388	821.557	-3.83634	2.87425e-12	1.16281e-09	TNNC1	3	52451102	52454070	-	1168	protein_coding	troponin C1, slow skeletal and cardiac type [Source:HGNC Symbol;Acc:HGNC:11943]	-
ENSG00000164251	883.152	547.701	784.242	373.894	4332.08	459.35	3002.32	669.659	339.16	2954.24	33.1624	982.337	506.885	85.7007	81.8235	68.4176	80.1856	98.5657	48.8267	14.042	113.296	81.9781	155.519	47.6993	407.548	8.03863	1220.63	99.357	3.61943	3.11927e-12	1.23939e-09	F2RL1	5	76818933	76835315	+	2958	protein_coding	F2R like trypsin receptor 1 [Source:HGNC Symbol;Acc:HGNC:3538]	-
ENSG00000105989	21.0274	406.946	63.8936	11.5205	23.6875	17.3808	9.60435	34.2161	11.0596	111.76	28.1378	27.9669	19.0082	0.941766	0	0.85522	6.56064	2.11969	0	1.27654	7.68108	3.76046	0	5.84073	1.12272	1.46157	60.4776	2.43234	3.59691	3.15928e-12	1.23939e-09	WNT2	7	117275451	117323289	-	4497	protein_coding	Wnt family member 2 [Source:HGNC Symbol;Acc:HGNC:12780]	-
ENSG00000222032	63.0823	183.844	0	15.7098	77.4399	9.9319	154.63	23.4625	36.8653	22.8906	0	153.818	8.44808	0.941766	3.51929	0	2.18688	3.17954	0	0	0	0	0	0	0	0	57.7017	0.75596	6.23863	3.4823e-12	1.34573e-09	AC112721.2	2	237428920	237434822	-	541	lincRNA	novel protein (LOC728009)	-
ENSG00000102962	17.1335	190.546	5081.6	598.021	7.28846	559.911	44.18	9.77604	73.7305	1543.1	345.693	272.677	49.6325	3.76706	9.67805	33.3536	26.9715	0	17.7552	17.8716	4.80067	0	1.68129	15.5753	42.6635	32.1545	676.407	15.8671	5.414	4.35239e-12	1.65723e-09	CCL22	16	57358772	57366190	+	2929	protein_coding	C-C motif chemokine ligand 22 [Source:HGNC Symbol;Acc:HGNC:10621]	-
ENSG00000234810	0	0	2.06108	9.4259	0.911057	1.24149	0.960435	8.79844	1.22884	0	2.00984	0	6.33606	25.4277	55.4288	10.2626	101.325	24.3765	86.5565	19.1482	48.0067	57.159	1.68129	86.6375	17.9636	20.462	2.5364	42.6489	-4.0659	4.81191e-12	1.80565e-09	AL603840.1	1	55329288	56070513	+	6257	lincRNA	novel transcript	-
ENSG00000180044	10.1243	56.4936	5.15271	40.8456	274.228	96.836	125.817	43.0146	133.944	22.8906	1.00492	807.544	7.39207	1.88353	0	0	6.56064	0	6.65819	0	0	0	1.68129	3.89382	11.2272	0.730785	125.022	2.51042	5.6501	5.10601e-12	1.88864e-09	C3orf80	3	160225496	160228213	+	2718	protein_coding	chromosome 3 open reading frame 80 [Source:HGNC Symbol;Acc:HGNC:40048]	-
ENSG00000111305	0.778793	0.957519	3.09162	6.28394	3.64423	0	2.88131	8.79844	0	0	0	1.16529	3.16803	64.9819	0	23.0909	75.0828	12.7182	29.9619	85.5284	68.1696	118.831	158.882	39.9117	21.3317	2.19235	2.36686	53.8986	-4.48911	6.22555e-12	2.27031e-09	GSG1	12	13083560	13103683	-	3005	protein_coding	germ cell associated 1 [Source:HGNC Symbol;Acc:HGNC:19716]	-
ENSG00000214353	7.78793	2.87256	6.18325	1.04732	0.911057	9.9319	3.84174	11.7312	2.45768	1.34651	3.01476	4.66115	30.6243	108.303	38.7122	106.047	37.1769	27.556	53.2655	202.97	17.2824	196.296	225.293	20.4426	4.49089	63.5783	6.64703	84.7242	-3.67015	6.62297e-12	2.38169e-09	VAC14-AS1	16	70755098	70773251	+	4853	antisense	VAC14 antisense RNA 1 [Source:HGNC Symbol;Acc:HGNC:48605]	-
ENSG00000138316	528.801	6947.76	937.793	1431.69	3190.52	4093.18	4839.63	3627.89	4359.93	1446.15	804.942	5542.11	525.893	333.385	571.005	304.458	640.755	394.263	692.452	243.82	443.582	708.471	98.3554	649.295	801.624	188.542	2944.33	466.924	2.65671	7.12054e-12	2.52555e-09	ADAMTS14	10	70672803	70762441	+	5269	protein_coding	ADAM metallopeptidase with thrombospondin type 1 motif 14 [Source:HGNC Symbol;Acc:HGNC:14899]	-
ENSG00000139734	464.94	180.014	330.804	503.762	248.719	191.189	195.929	225.827	556.666	166.967	133.654	287.826	820.52	1094.33	591.241	812.459	1611.73	989.896	676.916	1416.96	1262.58	2104.35	1107.13	2371.34	735.383	2487.59	331.294	1327.84	-2.00295	7.58733e-12	2.65469e-09	DIAPH3	13	59665583	60163987	-	7442	protein_coding	diaphanous related formin 3 [Source:HGNC Symbol;Acc:HGNC:15480]	-
ENSG00000165912	521.013	878.045	610.081	473.39	403.598	604.604	581.063	915.037	629.167	1198.39	801.927	454.462	860.649	1703.65	1219.43	1512.03	1684.63	876.493	901.075	2235.23	2132.46	2703.02	1890.61	1779.48	2215.13	1471.8	687.033	1717.31	-1.32203	7.68972e-12	2.65469e-09	PACSIN3	11	47177525	47186443	-	2752	protein_coding	protein kinase C and casein kinase substrate in neurons 3 [Source:HGNC Symbol;Acc:HGNC:8572]	-
ENSG00000153237	8.56673	16.2778	12.3665	25.1357	10.9327	8.69041	26.8922	31.2833	17.2038	10.7721	25.123	18.6446	30.6243	95.1184	24.635	58.155	103.512	66.7703	67.6916	108.506	95.0533	117.326	118.531	60.3542	30.3135	22.6543	18.6549	74.5093	-1.99596	9.13942e-12	3.11366e-09	CCDC148	2	158171081	158456753	-	3790	protein_coding	coiled-coil domain containing 148 [Source:HGNC Symbol;Acc:HGNC:25191]	-
ENSG00000158525	7.00914	1.91504	0	2.09465	2.73317	1.24149	4.80218	6.84323	4.91537	2.69302	4.01968	3.49586	3.16803	16.9518	41.3517	19.6701	13.1213	89.0271	77.6789	5.10618	35.525	15.7939	5.04387	52.5666	22.4544	10.9618	3.45622	31.1733	-3.15225	1.44496e-11	4.85881e-09	CPA5	7	130344816	130368730	+	2965	protein_coding	carboxypeptidase A5 [Source:HGNC Symbol;Acc:HGNC:15722]	-
ENSG00000254300	0.778793	1.91504	0	0	8.19952	0	1.92087	1.95521	4.91537	0	1.00492	0	0	61.2148	1.75965	2.56566	26.9715	46.6332	31.0716	3.82963	150.741	327.16	24.3787	33.0975	8.98178	16.8081	1.59152	56.5549	-5.13068	1.84622e-11	6.12849e-09	LINC01111	8	76406654	76524356	+	1663	lincRNA	long intergenic non-protein coding RNA 1111 [Source:HGNC Symbol;Acc:HGNC:49237]	-
ENSG00000185860	12.4607	10.5327	32.9773	46.0822	27.3317	8.69041	0.960435	9.77604	4.91537	28.2767	10.0492	0	29.5683	436.038	38.7122	37.6297	1070.11	164.276	56.5946	155.738	201.628	250.447	70.6142	50.6197	162.795	78.9248	17.0478	213.395	-3.64638	1.89521e-11	6.21149e-09	CCDC190	1	162824458	162868815	-	4316	protein_coding	coiled-coil domain containing 190 [Source:HGNC Symbol;Acc:HGNC:28736]	-
ENSG00000165996	516.34	255.658	632.752	197.944	266.029	253.263	287.17	353.893	331.787	478.011	96.4724	141	447.748	1297.75	1656.71	845.813	756.66	719.635	854.468	1013.58	1659.11	1035.63	827.194	566.551	1091.29	820.671	327.544	1011.16	-1.62612	1.96039e-11	6.34482e-09	HACD1	10	17589032	17617377	-	3857	protein_coding	3-hydroxyacyl-CoA dehydratase 1 [Source:HGNC Symbol;Acc:HGNC:9639]	-
ENSG00000176971	666.647	2108.46	460.652	433.592	2636.6	1338.32	888.402	647.174	1397.19	903.507	1039.09	3359.52	351.652	18.8353	339.612	69.2728	123.923	210.909	609.224	65.1037	75.8506	12.7856	50.4387	63.2746	96.5541	157.85	1248.52	145.664	3.10009	2.07937e-11	6.64681e-09	FIBIN	11	26994184	26996121	+	1938	protein_coding	fin bud initiation factor homolog [Source:HGNC Symbol;Acc:HGNC:33747]	-
ENSG00000162595	45.17	877.087	34.0079	30.3724	534.791	218.502	200.731	98.738	190.471	105.028	158.778	184.115	11.6161	0	6.15876	5.13132	2.18688	22.2568	6.65819	6.38272	21.123	3.00837	0	21.416	50.5225	15.3465	206.877	12.3224	4.07647	2.32959e-11	7.35584e-09	DIRAS3	1	68045896	68051631	-	2039	protein_coding	DIRAS family GTPase 3 [Source:HGNC Symbol;Acc:HGNC:687]	-
ENSG00000130751	359.803	201.079	61.8325	58.6501	192.233	296.715	36.4965	232.67	219.963	119.839	58.2854	83.9007	23.2322	2258.36	277.144	412.216	977.535	757.79	351.774	2010.56	956.294	1558.34	432.091	1004.61	436.739	784.863	149.592	939.869	-2.65103	2.47603e-11	7.72402e-09	NPAS1	19	47019820	47045775	+	2582	protein_coding	neuronal PAS domain protein 1 [Source:HGNC Symbol;Acc:HGNC:7894]	Others
ENSG00000153721	185.353	429.926	187.559	296.392	111.149	73.2478	169.997	375.4	226.107	160.235	131.645	205.091	185.858	823.104	1181.6	372.021	753.744	750.371	648.064	525.936	728.742	615.964	338.78	1326.82	277.312	883.519	210.612	709.691	-1.75222	2.5974e-11	8.00617e-09	CNKSR3	6	154387504	154510659	-	21564	protein_coding	CNKSR family member 3 [Source:HGNC Symbol;Acc:HGNC:23034]	-
ENSG00000153904	1575.5	509.4	701.799	2924.12	1211.71	1085.06	925.859	1679.52	2077.97	1376.13	502.461	710.825	1317.9	6620.62	1174.56	2490.4	8564.55	3618.31	5475.25	7935	5511.17	14069.4	4017.44	7628.97	3155.97	2560.67	1276.79	5601.72	-2.13338	2.99377e-11	9.11937e-09	DDAH1	1	85318481	85578363	-	4568	protein_coding	dimethylarginine dimethylaminohydrolase 1 [Source:HGNC Symbol;Acc:HGNC:2715]	-
ENSG00000103710	103.58	1071.46	5.15271	45.0349	817.219	290.508	165.195	141.753	105.68	41.7418	509.495	653.726	12.6721	10.3594	15.8368	0.85522	5.83168	4.23938	71.0207	16.5951	37.4452	5.26465	0	3.89382	2.24544	8.76942	304.863	14.0275	4.44758	3.15595e-11	9.50163e-09	RASL12	15	65053337	65076690	-	2802	protein_coding	RAS like family 12 [Source:HGNC Symbol;Acc:HGNC:30289]	-
ENSG00000261553	2.33638	2.87256	1.03054	7.33126	3.64423	0	3.84174	5.86562	1.22884	0	1.00492	3.49586	7.39207	28.253	5.27894	23.9462	43.7376	30.7355	14.4261	63.8272	37.4452	98.5241	36.1477	36.9913	11.2272	0.730785	3.08031	33.1747	-3.41039	3.39675e-11	1.0109e-08	AL137782.1	13	75549773	75807120	+	4178	processed_transcript	novel transcript	-
ENSG00000111859	348.121	286.298	381.3	746.741	460.084	187.465	174.799	464.362	235.938	820.024	451.21	196.934	244.994	2050.22	287.702	578.984	2156.99	1353.42	732.401	2679.47	1479.57	3511.52	3724.06	1774.61	982.382	1365.84	384.482	1744.4	-2.18191	3.97706e-11	1.16149e-08	NEDD9	6	11183298	11382348	-	10359	protein_coding	neural precursor cell expressed, developmentally down-regulated 9 [Source:HGNC Symbol;Acc:HGNC:7733]	-
ENSG00000132510	612.91	1139.45	813.097	889.177	677.827	1736.84	1354.21	589.495	650.058	825.41	890.36	1362.22	1057.07	270.287	419.676	460.108	360.106	509.786	265.218	391.899	118.097	306.102	601.061	404.957	220.054	377.816	969.086	361.936	1.42045	3.99245e-11	1.16149e-08	KDM6B	17	7839904	7854796	+	7258	protein_coding	lysine demethylase 6B [Source:HGNC Symbol;Acc:HGNC:29012]	-
ENSG00000101825	822.406	5289.33	426.644	798.06	1539.69	1042.85	3544.97	1717.65	5630.56	1747.77	1446.08	9037.97	1767.76	24.4859	208.518	35.064	46.6534	604.112	1128.56	246.373	148.821	68.4404	240.424	364.072	88.6951	106.695	2677.83	254.686	3.39485	4.25446e-11	1.21779e-08	MXRA5	X	3308565	3346641	-	9793	protein_coding	matrix remodeling associated 5 [Source:HGNC Symbol;Acc:HGNC:7539]	-
ENSG00000155011	10.1243	80.4316	109.237	16.7572	10.0216	1.24149	44.18	122.2	8.6019	30.9697	549.692	50.1074	120.385	349.395	679.223	2681.97	86.0172	788.525	551.52	5738.06	3791.57	1304.88	1480.38	212.213	99.9223	6577.79	88.7654	1872.42	-4.39837	4.28005e-11	1.21779e-08	DKK2	4	106921802	107283806	-	4319	protein_coding	dickkopf WNT signaling pathway inhibitor 2 [Source:HGNC Symbol;Acc:HGNC:2892]	-
ENSG00000170442	4.67276	3.83008	1.03054	8.37858	0.911057	8.69041	5.76261	3.91042	1.22884	2.69302	1.00492	3.49586	2.11202	39.5542	11.4377	13.6835	13.1213	7.41892	15.5358	107.23	17.2824	28.5795	37.829	23.3629	35.9271	10.231	3.67086	27.7841	-2.91355	4.73937e-11	1.33382e-08	KRT86	12	52249300	52309163	+	2394	protein_coding	keratin 86 [Source:HGNC Symbol;Acc:HGNC:6463]	-
ENSG00000115170	1668.18	3127.26	1656.08	1608.69	2321.37	1361.91	2434.7	2923.04	1544.65	2468.15	1365.69	2391.17	2242.97	817.453	1317.1	731.213	831.014	871.193	1317.21	1165.48	870.842	1054.43	1411.44	796.286	1196.82	684.015	2085.68	1004.96	1.05366	6.17928e-11	1.72036e-08	ACVR1	2	157736444	157875862	-	3990	protein_coding	activin A receptor type 1 [Source:HGNC Symbol;Acc:HGNC:171]	-
ENSG00000245522	4.67276	4.78759	7.21379	24.0884	2.73317	9.9319	15.367	10.7536	2.45768	1.34651	10.0492	5.82644	26.4003	108.303	34.3131	39.3401	104.241	55.112	29.9619	48.5087	47.0466	54.1506	98.3554	44.7789	10.1045	33.6161	9.66372	54.4486	-2.49257	6.60523e-11	1.81939e-08	AC026250.1	11	9754770	9759533	-	2632	lincRNA	uncharacterized LOC440028 [Source:NCBI gene;Acc:440028]	-
ENSG00000183779	1760.07	1858.54	547.218	652.482	1627.15	2449.45	1520.37	1675.61	1862.93	1575.41	1202.89	2019.44	480.485	496.311	234.913	197.556	231.809	308.415	440.55	151.909	130.578	352.731	156.36	439.028	1043.01	574.397	1479.39	365.967	2.01542	6.84454e-11	1.85947e-08	ZNF703	8	37695751	37700021	+	3349	protein_coding	zinc finger protein 703 [Source:HGNC Symbol;Acc:HGNC:25883]	-
ENSG00000138131	456.373	180.971	213.322	173.856	284.25	94.353	97.9644	339.229	54.0691	671.908	593.908	33.7933	307.299	1448.44	1127.05	3643.24	623.26	426.058	634.747	1907.16	335.087	1549.31	8163.5	2102.66	1310.22	7049.15	269.33	2332.3	-3.1143	6.89437e-11	1.85947e-08	LOXL4	10	98247690	98268250	-	3653	protein_coding	lysyl oxidase like 4 [Source:HGNC Symbol;Acc:HGNC:17171]	-
ENSG00000165410	1206.35	1707.26	2036.35	2250.7	2540.03	1875.89	1697.09	2564.26	3838.9	2286.37	2436.93	1823.67	2051.83	4940.5	4314.65	2823.08	5179.26	4633.65	5713.84	5924.44	8100.66	5390.25	3704.72	5946.84	2544.09	3737.23	2178.13	4842.55	-1.15277	7.26467e-11	1.93914e-08	CFL2	14	34706769	34714823	-	7179	protein_coding	cofilin 2 [Source:HGNC Symbol;Acc:HGNC:1875]	-
ENSG00000169031	42.8336	10.5327	16.4887	18.8518	7.28846	4.96595	5.76261	19.5521	4.91537	144.076	5.02461	3.49586	10.5601	324.909	38.7122	301.893	736.249	172.755	38.8394	1298.25	246.755	140.641	1302.16	71.0622	290.785	5.11549	22.6422	382.163	-4.08174	7.46876e-11	1.97328e-08	COL4A3	2	227164565	227314792	+	9124	protein_coding	collagen type IV alpha 3 chain [Source:HGNC Symbol;Acc:HGNC:2204]	-
ENSG00000148400	2700.08	2648.5	2510.4	2176.34	1897.73	3685.98	4665.79	1091.98	1035.91	1052.97	544.667	5966.27	1708.63	629.1	538.452	847.523	561.299	435.597	398.382	568.062	290.921	791.201	1332.42	790.446	469.298	380.739	2437.33	617.957	1.97956	7.79335e-11	2.01996e-08	NOTCH1	9	136494433	136545786	-	10377	protein_coding	notch 1 [Source:HGNC Symbol;Acc:HGNC:7881]	-
ENSG00000158859	1165.85	791.868	437.98	3543.09	2366.02	1900.72	1719.18	717.561	3390.38	4509.46	261.279	8266.55	151.01	190.237	61.5876	18.8148	271.902	170.635	369.53	94.4642	90.2527	34.5962	21.8568	161.594	890.319	83.3095	2247.76	189.161	3.57139	7.82786e-11	2.01996e-08	ADAMTS4	1	161184308	161199056	-	10334	protein_coding	ADAM metallopeptidase with thrombospondin type 1 motif 4 [Source:HGNC Symbol;Acc:HGNC:220]	-
ENSG00000139318	10776.2	12304.1	9882.89	5827.3	5294.16	3365.67	5783.74	3914.33	4292.35	11184.1	6248.6	4912.85	6588.45	1581.23	375.684	2713.61	1417.1	804.423	395.053	597.422	2919.77	588.136	1234.91	314.426	4010.36	1297.87	6951.9	1403.85	2.30804	7.8795e-11	2.01996e-08	DUSP6	12	89347232	89353271	-	4632	protein_coding	dual specificity phosphatase 6 [Source:HGNC Symbol;Acc:HGNC:3072]	-
ENSG00000205277	42.8336	59.3662	24.733	20.9465	45.5529	153.944	85.4787	38.1266	54.0691	82.137	39.1919	32.628	58.0806	11.3012	18.4763	6.84176	8.01856	12.7182	14.4261	8.93581	14.402	15.7939	15.9722	5.84073	28.0681	27.039	56.6991	14.4488	1.96667	7.98956e-11	2.0281e-08	MUC12	7	100969623	101018949	+	17130	protein_coding	mucin 12, cell surface associated [Source:HGNC Symbol;Acc:HGNC:7510]	-
ENSG00000164099	105.916	295.873	117.482	183.281	289.716	7.44892	41.2987	319.676	396.916	211.402	235.152	113.033	95.041	642.284	1306.54	548.196	804.771	1288.77	1471.46	620.4	615.446	3021.91	359.796	1318.06	464.807	1871.54	185.557	1102.61	-2.57111	8.11157e-11	2.03907e-08	PRSS12	4	118280038	118353003	-	5725	protein_coding	serine protease 12 [Source:HGNC Symbol;Acc:HGNC:9477]	-
ENSG00000246363	49.064	325.556	1372.68	306.866	616.786	283.059	682.869	329.453	914.259	856.379	645.159	1103.53	504.773	0	2.63947	19.6701	8.74752	12.7182	5.54849	1.27654	17.2824	1.50418	5.88451	8.7611	289.662	31.4237	614.649	31.163	4.3055	8.52969e-11	2.12356e-08	LINC02458	12	89010681	89019679	-	2941	lincRNA	long intergenic non-protein coding RNA 2458 [Source:HGNC Symbol;Acc:HGNC:53394]	-
ENSG00000161381	146.413	479.717	69.0463	63.8867	1233.57	662.954	1745.11	402.773	199.072	94.2556	414.027	2335.24	53.8565	47.0883	23.7552	64.9967	36.448	43.4537	254.121	26.8074	48.9669	69.9446	38.6697	14.6018	37.0498	21.9235	607.686	55.9867	3.44133	9.31044e-11	2.27421e-08	PLXDC1	17	39063303	39154394	-	9277	protein_coding	plexin domain containing 1 [Source:HGNC Symbol;Acc:HGNC:20945]	-
ENSG00000246430	1.55759	0	19.5803	16.7572	0.911057	3.72446	1.92087	3.91042	0	47.1278	0	2.33057	1.05601	98.8854	10.5579	99.2055	274.089	101.745	116.518	483.81	242.914	486.604	42.8729	14.6018	84.2042	60.6551	7.60586	162.82	-4.43629	1.03616e-10	2.50731e-08	LINC00968	8	56496246	56559823	-	2840	lincRNA	long intergenic non-protein coding RNA 968 [Source:HGNC Symbol;Acc:HGNC:48727]	-
ENSG00000257629	0	5.74511	7.21379	4.18929	9.11057	0	18.2483	4.88802	7.37305	5.38603	3.01476	8.15701	26.4003	0	0	0	0	0	0	0	0	0	0	0	0	0	7.67124	0	5.49126	1.07363e-10	2.57392e-08	AC006199.1	12	89027757	89028522	+	219	processed_pseudogene	microtubule-associated protein 1 light chain 3 alpha (MAP1LC3A) pseudogene	-
ENSG00000177606	12150.7	20351.1	8664.79	7418.19	8848.19	9311.16	10337.2	13474.3	7873.19	16155.4	12456	8672.07	5640.15	5200.43	4182.68	6313.24	5920.61	6335.76	3495.55	4744.91	5175.13	4517.82	3229.76	4397.1	5642.8	5831.66	10873.3	4999.03	1.12106	1.10755e-10	2.63089e-08	JUN	1	58780788	58784327	-	3540	protein_coding	Jun proto-oncogene, AP-1 transcription factor subunit [Source:HGNC Symbol;Acc:HGNC:6204]	TF_bZIP
ENSG00000163347	21.0274	43.0884	359.659	223.08	43.7308	49.6595	93.1622	32.2609	19.6615	3584.41	140.689	52.4379	102.433	366.347	57.1885	2920.58	988.469	368.826	160.906	626.783	929.41	373.038	7582.61	158.673	7209	770.978	366.561	1731.75	-3.92509	1.18993e-10	2.80088e-08	CLDN1	3	190305701	190322475	-	3663	protein_coding	claudin 1 [Source:HGNC Symbol;Acc:HGNC:2032]	-
ENSG00000226742	278.029	113.945	200.956	235.648	177.656	284.301	175.76	164.237	217.505	196.59	135.664	69.9172	343.203	747.762	633.473	405.374	555.467	466.332	359.542	542.531	757.546	370.029	856.617	583.1	299.767	296.699	199.493	528.788	-1.40643	1.27984e-10	2.98537e-08	HSBP1L1	18	79964561	79970822	+	2056	protein_coding	heat shock factor binding protein 1 like 1 [Source:HGNC Symbol;Acc:HGNC:37243]	-
ENSG00000168497	349.678	205.867	243.208	312.102	286.983	332.719	244.911	422.325	167.123	434.922	797.907	74.5784	1041.23	2062.47	964.286	707.267	1597.88	1782.66	681.355	3021.58	2903.45	1414.69	2275.63	1695.76	606.27	1291.3	377.965	1615.74	-2.09575	1.29254e-10	2.98808e-08	CAVIN2	2	191834302	191847255	-	3229	protein_coding	caveolae associated protein 2 [Source:HGNC Symbol;Acc:HGNC:10690]	-
ENSG00000139626	2875.31	583.129	1646.81	852.521	265.118	743.651	270.843	31.2833	39.323	169.66	284.393	411.346	249.218	143.148	34.3131	138.546	46.6534	31.7954	103.202	21.7012	19.2027	5.26465	0.840645	11.6815	37.0498	39.4624	647.892	48.6816	3.73462	1.33708e-10	3.05349e-08	ITGB7	12	53191318	53207307	-	4481	protein_coding	integrin subunit beta 7 [Source:HGNC Symbol;Acc:HGNC:6162]	-
ENSG00000118263	1353.54	1026.46	1717.91	1938.59	2435.26	1085.06	3646.77	1605.23	2839.85	1724.88	414.027	3354.86	1628.37	436.979	554.288	613.193	580.252	1122.38	945.463	547.637	264.037	604.682	469.08	511.064	396.321	215.582	1905.45	558.535	1.77061	1.34442e-10	3.05349e-08	KLF7	2	207074137	207167267	-	9262	protein_coding	Kruppel like factor 7 [Source:HGNC Symbol;Acc:HGNC:6350]	zf-C2H2
ENSG00000125744	714.154	761.228	480.232	569.744	334.358	614.536	311.181	399.84	541.919	482.05	393.929	433.487	528.005	226.966	196.201	380.573	250.033	94.3263	251.902	79.1457	154.582	157.187	152.157	118.762	291.908	203.889	504.974	196.741	1.35906	1.48713e-10	3.34824e-08	RTN2	19	45485289	45497061	-	3238	protein_coding	reticulon 2 [Source:HGNC Symbol;Acc:HGNC:10468]	-
ENSG00000141052	0	0	1.03054	20.9465	0.911057	0	4.80218	0	4.91537	12.1186	0	1.16529	0	1.88353	0.879823	7.69698	304.705	51.9325	27.7425	150.632	540.556	146.658	47.9167	290.09	362.639	16.0773	3.52996	149.955	-5.42268	1.84868e-10	4.12638e-08	MYOCD	17	12665890	12768949	+	8875	protein_coding	myocardin [Source:HGNC Symbol;Acc:HGNC:16067]	-
ENSG00000162407	2504.6	1352.97	1083.1	4646.97	553.012	777.171	876.877	3150.82	2098.86	923.705	1342.57	785.404	3704.49	6972.84	14277.8	2740.98	11414	6518.05	25153.5	12373.5	7490.97	8187.28	2843.9	22126.6	3810.52	3667.81	1830.81	9813.68	-2.42227	1.93501e-10	4.28217e-08	PLPP3	1	56494747	56645301	-	5286	protein_coding	phospholipid phosphatase 3 [Source:HGNC Symbol;Acc:HGNC:9229]	-
ENSG00000198369	1424.41	2644.67	1311.88	1496.62	1965.15	1395.43	2198.44	1611.09	2049.71	1326.31	707.464	2387.67	1637.87	582.953	907.098	674.769	729.689	1069.38	658.051	847.625	766.187	740.811	1092	1078.59	536.661	510.819	1704.36	784.203	1.12005	2.12043e-10	4.65272e-08	SPRED2	2	65310851	65432637	-	5154	protein_coding	sprouty related EVH1 domain containing 2 [Source:HGNC Symbol;Acc:HGNC:17722]	-
ENSG00000167178	454.815	324.599	2841.2	206.323	2166.49	249.539	75.8744	1764.58	1083.84	401.26	1495.32	1117.51	167.906	4.70883	25.5149	368.6	12.3923	47.6931	18.8649	3.82963	11.5216	42.8693	5.04387	26.2833	142.586	121.31	949.943	63.9398	3.89233	2.19012e-10	4.76525e-08	ISLR2	15	74100311	74138540	+	6101	protein_coding	immunoglobulin superfamily containing leucine rich repeat 2 [Source:HGNC Symbol;Acc:HGNC:29286]	-
ENSG00000268941	10.9031	33.5132	6.18325	11.5205	30.976	11.1734	69.1513	32.2609	19.6615	10.7721	17.0837	55.9338	43.2964	1.88353	1.75965	0	0.72896	2.11969	0	0	1.92027	3.76046	1.68129	2.92037	16.8408	4.38471	27.1099	2.92306	3.23363	2.28864e-10	4.93813e-08	LINC01711	20	58634772	58635738	+	967	lincRNA	long intergenic non-protein coding RNA 1711 [Source:HGNC Symbol;Acc:HGNC:28663]	-
ENSG00000277734	70.0914	230.762	50.4965	191.66	44.6418	451.901	167.116	4.88802	35.6364	22.8906	2.00984	157.314	78.1448	8.47589	0.879823	2.56566	23.3267	0	14.4261	1.27654	18.2426	1.50418	0.840645	2.92037	6.73633	0	115.966	6.24575	4.21236	2.37582e-10	5.08386e-08	TRAC	14	22547506	22552154	+	976	TR_C_gene	T cell receptor alpha constant [Source:HGNC Symbol;Acc:HGNC:12029]	-
ENSG00000005001	101.243	7.66015	1.03054	2.09465	41.9086	13.6564	11.5252	60.6114	24.5768	12.1186	0	11.6529	3.16803	0	0	1.71044	0	1.05985	0	0	0.960135	0.752092	1.68129	0	2.24544	0.730785	22.4036	0.703079	4.99617	2.80351e-10	5.9015e-08	PRSS22	16	2852727	2858170	-	2387	protein_coding	serine protease 22 [Source:HGNC Symbol;Acc:HGNC:14368]	-
ENSG00000104611	342.669	69.8989	243.208	288.014	251.452	206.087	191.127	261.998	185.555	276.034	193.95	170.132	211.202	1659.39	152.209	258.276	866.733	3226.17	610.334	1212.72	1305.78	1453.04	639.731	810.888	623.111	228.005	222.41	1003.57	-2.17358	3.36286e-10	7.02187e-08	SH2D4A	8	19313617	19396218	+	4148	protein_coding	SH2 domain containing 4A [Source:HGNC Symbol;Acc:HGNC:26102]	-
ENSG00000250056	18.691	8.61767	21.6414	28.2777	0	4.96595	0.960435	27.3729	0	8.07905	62.3051	1.16529	28.5123	192.12	88.8621	85.522	355.732	272.38	319.593	312.753	31.6844	255.711	123.575	456.551	11.2272	146.157	16.1991	203.99	-3.65118	3.47513e-10	7.19824e-08	LINC01018	5	6582136	6588499	+	3518	lincRNA	long intergenic non-protein coding RNA 1018 [Source:HGNC Symbol;Acc:HGNC:27394]	-
ENSG00000259207	552.165	230.762	499.813	846.237	809.93	101.802	626.204	650.107	1157.57	1377.48	27.1329	1306.29	124.609	152.566	35.1929	37.6297	113.718	102.805	127.615	25.5309	65.2892	24.067	5.88451	70.0888	198.722	8.03863	639.238	74.396	3.10413	3.56839e-10	7.33277e-08	ITGB3	17	47253846	47311816	+	4394	protein_coding	integrin subunit beta 3 [Source:HGNC Symbol;Acc:HGNC:6156]	-
ENSG00000249328	24.9214	26.8105	5.15271	7.33126	26.4207	17.3808	26.8922	5.86562	19.6615	2.69302	10.0492	66.4214	4.22404	0.941766	0.879823	3.42088	1.45792	3.17954	4.43879	0	2.8804	3.76046	3.36258	1.94691	0	1.46157	18.7557	2.13313	3.12074	3.79269e-10	7.73232e-08	AC036214.1	8	79769372	79871759	-	2455	lincRNA	uncharacterized LOC101927040 [Source:NCBI gene;Acc:101927040]	-
ENSG00000238273	7.78793	14.3628	7.21379	21.9938	17.3101	1.24149	6.72305	21.5073	15.975	10.7721	20.0984	16.314	39.0724	48.0301	21.9956	38.4849	67.0643	98.5657	78.7886	117.442	107.535	158.691	52.9606	74.9561	22.4544	32.8853	15.4132	70.758	-2.19647	3.88943e-10	7.86759e-08	AC108058.1	2	105363038	105378839	+	2609	antisense	novel transcript, antisense to FHL2	-
ENSG00000266524	189.247	67.0263	36.069	11.5205	57.3966	73.2478	338.073	30.3057	7.37305	13.4651	33.1624	127.016	28.5123	1.88353	0	3.42088	1.45792	11.6583	0	5.10618	0.960135	3.00837	0	4.86728	6.73633	26.3083	77.8781	5.03132	3.94582	3.97442e-10	7.97719e-08	GDF10	10	47300386	47313547	+	2458	protein_coding	growth differentiation factor 10 [Source:HGNC Symbol;Acc:HGNC:4215]	-
ENSG00000119326	1274.88	1107.85	2188.87	2071.6	1382.99	847.936	1498.28	2049.06	2059.54	2314.65	1302.38	851.825	1722.35	3958.24	2165.24	3829.68	5223.72	4738.57	2236.04	5624.45	6041.17	3438.57	1626.65	3800.37	4196.74	3919.93	1590.17	3907.64	-1.29715	4.61894e-10	9.15605e-08	CTNNAL1	9	108942569	109013529	-	3131	protein_coding	catenin alpha like 1 [Source:HGNC Symbol;Acc:HGNC:2512]	-
ENSG00000184785	57.6307	29.6831	59.7714	46.0822	117.526	57.1084	76.8348	62.5667	50.3825	86.1765	35.1722	74.5784	69.6967	152.566	123.175	124.007	87.4752	204.55	172.003	125.101	293.801	188.023	89.949	161.594	159.427	133.003	63.3239	154.975	-1.29061	4.63248e-10	9.15605e-08	SMIM10	X	134990938	134992473	+	1536	protein_coding	small integral membrane protein 10 [Source:HGNC Symbol;Acc:HGNC:41913]	-
ENSG00000107518	25.7002	23.938	11.336	4.18929	10.0216	8.69041	2.88131	44.9698	19.6615	1.34651	13.064	10.4876	14.7841	84.7589	25.5149	68.4176	34.2611	63.5908	54.3752	84.2519	68.1696	94.7636	94.9928	115.841	25.8226	62.8475	14.6977	67.5083	-2.18875	5.18649e-10	1.01734e-07	ATRNL1	10	115093365	115948992	+	9950	protein_coding	attractin like 1 [Source:HGNC Symbol;Acc:HGNC:29063]	-
ENSG00000089692	1104.33	45.9609	39.1606	99.4957	80.1731	297.957	98.9248	55.7234	43.0095	171.007	39.1919	76.909	55.9686	38.6124	14.0772	25.6566	10.2054	18.0174	17.7552	14.042	4.80067	8.27302	10.0877	23.3629	244.754	21.1928	169.832	34.6798	2.20599	5.54567e-10	1.07961e-07	LAG3	12	6772512	6778455	+	3056	protein_coding	lymphocyte activating 3 [Source:HGNC Symbol;Acc:HGNC:6476]	-
ENSG00000102265	175608	290378	394521	230671	258495	344411	229746	237767	211211	1.14092e+06	921969	165076	254266	23933.1	36537.3	19171.5	42238.8	44962.9	35428.2	17085.3	18743.7	16211.3	11774.1	21756.7	270344	140746	373465	53764	2.79626	5.90444e-10	1.14088e-07	TIMP1	X	47582313	47586789	+	1541	protein_coding	TIMP metallopeptidase inhibitor 1 [Source:HGNC Symbol;Acc:HGNC:11820]	-
ENSG00000076067	1206.35	1317.55	1561.27	2006.67	1139.73	1075.13	1747.03	1729.38	1156.34	1392.29	1221.98	1223.55	1590.35	2491.91	2752.09	2527.18	3055.07	2149.37	1516.96	4527.9	2846.8	6512.37	3661.85	2385.94	3398.48	2131.7	1412.89	3073.66	-1.12129	6.20538e-10	1.19015e-07	RBMS2	12	56521929	56596196	+	8808	protein_coding	RNA binding motif single stranded interacting protein 2 [Source:HGNC Symbol;Acc:HGNC:9909]	-
ENSG00000177374	3261.59	5575.63	614.203	1199.18	2274.91	5088.86	2722.83	2026.57	2744	2243.28	4816.59	5157.56	1403.44	792.967	1196.56	383.994	537.972	674.062	1551.36	356.156	423.419	503.15	411.916	1039.65	952.069	1413.34	3009.9	787.432	1.93449	6.52805e-10	1.24282e-07	HIC1	17	2054154	2063241	+	8108	protein_coding	HIC ZBTB transcriptional repressor 1 [Source:HGNC Symbol;Acc:HGNC:4909]	ZBTB
ENSG00000112186	383.166	133.095	252.483	475.485	239.608	152.703	800.042	697.032	394.458	316.429	264.294	412.512	405.508	1612.3	995.96	548.196	1135.72	1167.95	1498.09	1559.94	1007.18	3178.34	1827.56	1074.69	536.661	638.706	378.986	1290.87	-1.76798	7.26536e-10	1.3731e-07	CAP2	6	17393216	17557792	+	3637	protein_coding	cyclase associated actin cytoskeleton regulatory protein 2 [Source:HGNC Symbol;Acc:HGNC:20039]	-
ENSG00000172020	935.331	3073.64	4316.94	932.117	770.755	12277.1	1073.77	913.082	1070.32	736.54	7643.43	348.421	2475.29	52.7389	456.628	717.53	321.471	102.805	100.983	310.2	136.339	12.0335	7.5658	121.682	141.463	7642.55	2812.82	778.768	3.51518	7.71967e-10	1.44839e-07	GAP43	3	115623324	115721490	+	2087	protein_coding	growth associated protein 43 [Source:HGNC Symbol;Acc:HGNC:4140]	-
ENSG00000272430	8.56673	3.83008	9.27487	8.37858	7.28846	3.72446	6.72305	9.77604	2.45768	8.07905	6.02953	1.16529	26.4003	44.263	6.15876	67.5624	26.2425	25.4363	17.7552	44.679	33.6047	51.8944	34.4664	21.416	29.1908	81.8479	7.82262	37.2706	-2.24798	7.89093e-10	1.46987e-07	AL356056.3	10	46632387	46635472	+	551	lincRNA	novel transcript	-
ENSG00000177106	1943.87	1936.1	1102.68	962.49	940.211	2338.96	2184.03	2730.45	851.588	1654.86	1555.62	842.503	2254.58	6665.82	5822.67	2167.98	4303.05	3846.18	3622.06	4603.22	4347.49	6079.16	7095.88	2658.51	2230.85	3530.42	1638.3	4382.56	-1.41955	7.96613e-10	1.47328e-07	EPS8L2	11	694438	727727	+	5693	protein_coding	EPS8 like 2 [Source:HGNC Symbol;Acc:HGNC:21296]	-
ENSG00000142623	3.89397	4.78759	0	6.28394	7.28846	0	3.84174	11.7312	8.6019	6.73254	9.04429	0	16.8962	89.4678	22.8754	11.1179	112.26	19.0772	0	181.269	72.0101	163.956	80.7019	45.7524	30.3135	50.4242	6.08476	67.6327	-3.47238	8.35158e-10	1.53361e-07	PADI1	1	17205126	17246005	+	4903	protein_coding	peptidyl arginine deiminase 1 [Source:HGNC Symbol;Acc:HGNC:18367]	-
ENSG00000140332	2640.11	2640.84	1316	1941.74	1256.35	2263.23	1983.3	1846.69	1335.75	2508.55	1756.6	1923.89	1732.91	712.917	782.163	620.89	890.789	1449.87	780.118	591.04	574.16	655.824	715.389	1335.58	1606.62	803.863	1934.3	886.094	1.12655	9.71105e-10	1.77069e-07	TLE3	15	70047790	70098176	-	12634	protein_coding	transducin like enhancer of split 3 [Source:HGNC Symbol;Acc:HGNC:11839]	-
ENSG00000108395	870.691	1031.25	1305.7	1188.71	1465.89	501.561	1504.04	1360.82	1441.43	1447.5	914.478	953.205	1195.4	2317.69	1685.74	2071.34	2686.95	4270.12	2701.01	2638.62	1927.95	2753.41	4776.54	2727.62	1761.55	1467.42	1167.74	2598.92	-1.15416	1.28565e-09	2.32783e-07	TRIM37	17	58982638	59106921	-	5482	protein_coding	tripartite motif containing 37 [Source:HGNC Symbol;Acc:HGNC:7523]	-
ENSG00000155090	1212.58	2595.83	1775.62	2104.07	3734.42	1466.2	3483.5	2992.45	3416.18	2375.24	1234.04	4761.36	2914.59	615.915	718.815	727.792	1186.02	1003.67	1204.02	663.803	647.131	1070.98	1985.6	1060.09	1142.93	400.47	2620.47	955.942	1.45477	1.32658e-09	2.38527e-07	KLF10	8	102648779	102655902	-	4003	protein_coding	Kruppel like factor 10 [Source:HGNC Symbol;Acc:HGNC:11810]	zf-C2H2
ENSG00000157350	3380.74	4169.04	1914.75	2070.56	3604.14	3407.88	3912.81	2046.13	2710.83	2604.15	1958.59	4422.27	1212.3	1271.38	1393.64	1433.35	1362.43	1430.79	1852.09	1042.94	1108.96	1378.59	1007.93	1533.19	1632.44	1564.61	2878.01	1385.56	1.05463	1.35756e-09	2.42413e-07	ST3GAL2	16	70375978	70439237	-	9744	protein_coding	ST3 beta-galactoside alpha-2,3-sialyltransferase 2 [Source:HGNC Symbol;Acc:HGNC:10863]	-
ENSG00000168758	2668.15	1679.49	1378.86	1248.41	981.209	2016.18	1238.96	783.061	1148.97	1606.38	709.474	1839.99	838.472	417.202	599.159	437.018	680.848	630.608	532.655	394.452	327.406	448.999	829.716	691.153	822.956	190.735	1395.2	538.685	1.37309	1.44495e-09	2.55359e-07	SEMA4C	2	96859716	96870757	-	6157	protein_coding	semaphorin 4C [Source:HGNC Symbol;Acc:HGNC:10731]	-
ENSG00000104059	37.3821	20.1079	19.5803	69.1233	9.11057	22.3468	15.367	15.6417	17.2038	14.8116	19.0935	12.8182	2.11202	410.61	15.8368	184.728	403.115	50.8726	118.738	811.882	61.4486	124.847	36.1477	68.1419	43.7862	28.5006	21.1307	181.435	-3.09978	1.44978e-09	2.55359e-07	FAM189A1	15	29120254	29570723	-	5545	protein_coding	family with sequence similarity 189 member A1 [Source:HGNC Symbol;Acc:HGNC:29075]	-
ENSG00000110400	637.053	976.669	699.738	598.021	954.788	826.831	704.959	874.956	637.769	861.765	548.687	1020.79	822.632	241.092	666.026	223.212	232.538	368.826	480.499	303.817	177.625	387.328	345.505	388.409	473.789	499.126	781.897	368.292	1.08611	1.57615e-09	2.75742e-07	NECTIN1	11	119623408	119729084	-	7701	protein_coding	nectin cell adhesion molecule 1 [Source:HGNC Symbol;Acc:HGNC:9706]	-
ENSG00000137672	2.33638	0	2.06108	1.04732	0	1.24149	2.88131	0	0	4.03953	1.00492	0	0	4.70883	1.75965	14.5387	3.6448	1.05985	2.2194	3.82963	891.005	444.487	52.9606	101.239	29.1908	2.92314	1.124	119.505	-5.51977	1.60258e-09	2.78483e-07	TRPC6	11	101451564	101872562	-	5537	protein_coding	transient receptor potential cation channel subfamily C member 6 [Source:HGNC Symbol;Acc:HGNC:12338]	-
ENSG00000155324	1117.57	1402.77	2248.64	1502.91	997.608	1039.12	1102.58	2491.91	1427.91	1396.33	1965.63	973.015	3609.44	5545.12	4495.9	4587.4	2735.79	3390.45	5204.49	9491.1	3519.85	3412.99	3859.4	3546.3	2468.87	3270.99	1636.57	4271.43	-1.38395	1.64498e-09	2.83945e-07	GRAMD2B	5	126360132	126496494	+	5051	protein_coding	GRAM domain containing 2B [Source:HGNC Symbol;Acc:HGNC:24911]	-
ENSG00000205213	1728.14	3518.88	4090.22	2757.6	3861.06	1689.66	2786.22	916.992	4202.64	3319.14	1355.64	3442.26	1219.69	418.144	1287.18	780.816	1395.23	919.946	1822.12	702.099	671.134	315.879	515.315	615.224	932.982	682.553	2683.7	850.664	1.65763	1.6701e-09	2.86373e-07	LGR4	11	27365961	27472775	-	6340	protein_coding	leucine rich repeat containing G protein-coupled receptor 4 [Source:HGNC Symbol;Acc:HGNC:13299]	-
ENSG00000257038	27.2578	32.5556	15.4581	16.7572	25.5096	54.6254	13.4461	26.3953	29.4922	8.07905	26.1279	23.3057	9.5041	67.8072	62.4674	28.2223	37.1769	49.8128	114.299	63.8272	49.927	63.1758	77.3393	93.4517	92.0632	99.3867	23.7319	69.1505	-1.54216	1.87411e-09	3.19239e-07	AP002761.3	11	73307235	73309361	-	1695	antisense	novel transcript	-
ENSG00000147509	93.4552	76.6015	110.268	178.045	180.389	105.526	122.936	289.371	181.869	102.335	55.2707	139.834	68.6407	373.881	263.067	252.29	427.17	539.462	632.528	255.309	449.343	556.548	161.404	356.285	310.994	216.312	131.119	368.815	-1.49179	1.98794e-09	3.36417e-07	RGS20	8	53851808	53959303	+	3192	protein_coding	regulator of G protein signaling 20 [Source:HGNC Symbol;Acc:HGNC:14600]	-
ENSG00000101096	267.126	1065.72	356.567	539.371	340.735	173.808	574.34	329.453	625.481	247.758	911.463	491.751	123.553	161.984	15.8368	288.209	79.4566	10.5985	32.1813	80.4223	18.2426	15.7939	4.20322	27.2567	49.3998	67.963	465.164	65.5037	2.82756	2.01856e-09	3.3938e-07	NFATC2	20	51386957	51562831	-	8286	protein_coding	nuclear factor of activated T cells 2 [Source:HGNC Symbol;Acc:HGNC:7776]	RHD
ENSG00000222022	31.1517	112.987	1.03054	9.4259	29.1538	2.48297	80.6765	18.5745	17.2038	18.8511	0	93.223	16.8962	0	1.75965	0	0	7.41892	0	0	0	0	0	1.94691	2.24544	0	33.2044	1.02853	5.06657	2.45227e-09	4.09639e-07	AC112721.1	2	237421420	237425276	-	588	lincRNA	novel transcript	-
ENSG00000176697	102.801	25.853	56.6798	28.2777	41.9086	86.9041	8.64392	72.3427	9.83074	96.9486	17.0837	6.99172	23.2322	232.616	20.2359	384.849	107.157	417.579	35.5103	1207.61	559.758	1766.66	397.625	19.4691	583.816	91.3481	44.4229	448.018	-3.33419	2.56099e-09	4.25059e-07	BDNF	11	27654893	27722058	-	7740	protein_coding	brain derived neurotrophic factor [Source:HGNC Symbol;Acc:HGNC:1033]	-
ENSG00000132854	3.11517	3.83008	7.21379	1.04732	4.55529	2.48297	102.767	14.6641	28.2634	1.34651	21.1033	118.859	26.4003	0.941766	0	0	2.18688	2.11969	2.2194	2.55309	0	0	2.52193	0.973455	0	0	25.8191	1.03971	4.66691	2.57741e-09	4.25059e-07	KANK4	1	62236979	62319414	-	5980	protein_coding	KN motif and ankyrin repeat domains 4 [Source:HGNC Symbol;Acc:HGNC:27263]	-
ENSG00000177283	1088.75	1936.1	734.776	724.747	1075.96	844.211	645.412	1477.16	917.945	938.516	1297.35	1982.15	1991.64	105.478	336.092	147.953	230.351	376.245	868.894	356.156	230.432	139.137	180.739	276.461	899.301	263.813	1204.21	339.312	1.82842	2.62816e-09	4.30685e-07	FZD8	10	35638249	35642278	-	4030	protein_coding	frizzled class receptor 8 [Source:HGNC Symbol;Acc:HGNC:4046]	-
ENSG00000261115	1.55759	57.4511	58.7409	313.149	22.7764	18.6223	22.09	135.887	20.8903	114.453	30.1476	37.2892	26.4003	269.345	43.9911	768.843	1711.6	41.334	45.4976	2821.16	682.656	5654.98	1356.8	182.036	314.362	32.1545	66.112	1071.14	-4.01845	2.69431e-09	4.38749e-07	TMEM178B	7	141074232	141480380	+	10656	protein_coding	transmembrane protein 178B [Source:HGNC Symbol;Acc:HGNC:44112]	-
ENSG00000011347	305.287	747.822	691.493	474.437	1096	1021.74	412.027	959.029	1164.94	2264.83	578.835	1183.93	186.914	140.323	348.41	124.007	182.24	320.074	419.466	171.057	72.0101	370.782	265.644	223.895	239.14	124.964	852.869	230.924	1.88472	2.7337e-09	4.4238e-07	SYT7	11	61515313	61581148	-	5953	protein_coding	synaptotagmin 7 [Source:HGNC Symbol;Acc:HGNC:11514]	-
ENSG00000211448	14.7971	19.1504	81.4128	72.2653	46.4639	31.0372	32.6548	107.536	40.5518	123.879	19.0935	55.9338	14.7841	60.273	1.75965	115.455	295.958	2194.94	36.62	1768.01	1694.64	1034.13	311.039	95.3986	565.852	48.2318	50.7354	632.485	-3.64082	2.81743e-09	4.53099e-07	DIO2	14	80197527	80387757	-	7494	protein_coding	iodothyronine deiodinase 2 [Source:HGNC Symbol;Acc:HGNC:2884]	-
ENSG00000154122	6587.03	40600.7	7718.76	5748.75	9273.65	7830.06	4113.54	9702.72	4480.36	3503.62	13612.7	4886.05	11580.2	1568.98	5058.1	1951.61	2097.22	1643.82	2502.37	3488.79	4218.83	1855.41	1254.24	1730.8	1531.39	3903.85	9972.16	2523.49	1.9825	2.85351e-09	4.56068e-07	ANKH	5	14704800	14871785	-	12702	protein_coding	ANKH inorganic pyrophosphate transport regulator [Source:HGNC Symbol;Acc:HGNC:15492]	-
ENSG00000091844	109.031	775.59	253.513	91.1171	220.476	160.152	261.238	194.543	169.58	141.383	158.778	188.777	138.337	26.3695	97.6604	47.8923	10.9344	130.361	36.62	12.7654	97.9337	37.6046	31.9445	31.1506	42.6635	56.2704	220.194	50.7823	2.11703	2.92533e-09	4.64678e-07	RGS17	6	153004459	153131249	-	7899	protein_coding	regulator of G protein signaling 17 [Source:HGNC Symbol;Acc:HGNC:14088]	-
ENSG00000260941	3.89397	7.66015	7.21379	10.4732	15.488	18.6223	9.60435	1.95521	13.5173	10.7721	6.02953	8.15701	2.11202	0	1.75965	0	0.72896	0	0	0	0.960135	0.752092	0.840645	0	4.49089	2.19235	8.88453	0.901902	3.27525	3.08851e-09	4.87608e-07	LINC00622	1	119597702	119599271	-	1570	sense_overlapping	long intergenic non-protein coding RNA 622 [Source:HGNC Symbol;Acc:HGNC:44251]	-
ENSG00000112183	239.09	157.991	141.184	152.909	164.901	74.4892	218.019	238.535	146.232	95.6021	102.502	179.454	103.489	402.134	192.681	309.59	452.684	435.597	425.014	320.412	406.137	1158.22	704.46	262.833	282.926	261.621	154.954	431.87	-1.47778	3.15661e-09	4.95339e-07	RBM24	6	17281346	17293875	+	3444	protein_coding	RNA binding motif protein 24 [Source:HGNC Symbol;Acc:HGNC:21539]	-
ENSG00000267530	65.4186	15.3203	31.9468	11.5205	15.488	7.44892	7.68348	30.3057	9.83074	22.8906	21.1033	4.66115	336.867	118.663	148.69	108.613	20.4109	137.78	110.97	103.4	37.4452	136.129	388.378	63.2746	103.29	85.5018	44.6527	120.196	-2.36144	3.25691e-09	5.08e-07	LINC01836	19	782755	785080	+	870	lincRNA	long intergenic non-protein coding RNA 1836 [Source:HGNC Symbol;Acc:HGNC:52652]	-
ENSG00000019144	5311.37	9022.7	2232.15	3020.48	7846.94	11467.6	5157.54	5691.61	6158.96	4512.15	8203.17	7729.35	5390.93	2709.46	2805.76	1252.9	2372.76	2695.19	2772.03	2642.45	2453.14	4061.3	2390.79	3014.79	1452.8	3322.88	6288.07	2611.25	1.26782	3.29345e-09	5.10624e-07	PHLDB1	11	118606440	118658038	+	21722	protein_coding	pleckstrin homology like domain family B member 1 [Source:HGNC Symbol;Acc:HGNC:23697]	-
ENSG00000108231	0.778793	6.70263	1.03054	1.04732	2.73317	0	3.84174	3.91042	0	0	13.064	0	2.11202	38.6124	200.6	4.2761	3.6448	27.556	110.97	182.546	37.4452	18.8023	0.840645	5.84073	1.12272	176.85	2.70928	62.2389	-4.5028	3.51635e-09	5.40683e-07	LGI1	10	93757809	93806272	+	11108	protein_coding	leucine rich glioma inactivated 1 [Source:HGNC Symbol;Acc:HGNC:6572]	-
ENSG00000077238	5494.39	3963.17	4571.48	4443.79	2325.93	5134.79	3458.53	2785.19	2338.49	5041.33	3152.44	3081.02	3282.08	1865.64	898.299	2410.87	2017.76	1148.87	1393.78	639.548	1187.69	904.767	1942.73	1399.83	3041.46	1573.38	3774.82	1571.12	1.26455	3.5291e-09	5.40683e-07	IL4R	16	27313668	27364778	+	5894	protein_coding	interleukin 4 receptor [Source:HGNC Symbol;Acc:HGNC:6015]	-
ENSG00000136153	3250.68	1081.04	2182.69	5116.17	2501.76	885.181	790.438	3706.1	4442.27	3293.56	1253.14	738.792	1396.05	13660.3	2417.75	6732.29	12681.7	10305.9	4941.49	16787.8	7329.67	20399	15045.9	17750	5364.37	2247.16	2356.76	10435.6	-2.14665	3.56286e-09	5.42645e-07	LMO7	13	75620434	75859870	+	14367	protein_coding	LIM domain 7 [Source:HGNC Symbol;Acc:HGNC:6646]	-
ENSG00000115415	6053.56	2106.54	5040.38	6267.18	6400.18	2469.32	4120.27	13880	7051.1	9521.16	1678.22	3647.35	2721.34	13930.6	4638.43	18409.5	38101.3	26912.7	16541.2	19915.4	30689.7	35110.7	27114.2	27975.2	44178	2524.13	5458.2	23541.6	-2.10872	3.61216e-09	5.46935e-07	STAT1	2	190964358	191020960	-	6053	protein_coding	signal transducer and activator of transcription 1 [Source:HGNC Symbol;Acc:HGNC:11362]	STAT
ENSG00000271897	0	0	0	0	0	1.24149	0.960435	0	0	0	0	0	1.05601	4.70883	0.879823	0.85522	10.2054	0	2.2194	2.55309	13.4419	15.7939	27.7413	20.4426	51.6452	2.19235	0.25061	11.7445	-5.26711	3.9347e-09	5.9231e-07	AL357518.1	6	11607552	11607981	+	430	lincRNA	novel transcript	-
ENSG00000223393	4.67276	1.91504	3.09162	1.04732	1.82211	0	0	1.95521	1.22884	2.69302	1.00492	5.82644	2.11202	38.6124	3.51929	11.1179	2.91584	8.47877	24.4134	30.6371	21.123	15.0418	22.6974	14.6018	4.49089	5.84628	2.10533	15.6535	-2.87505	4.04134e-09	6.04846e-07	AL118511.1	1	230874846	230879015	+	794	antisense	uncharacterized LOC101927604 [Source:NCBI gene;Acc:101927604]	-
ENSG00000231574	4.67276	0.957519	6.18325	2.09465	0.911057	0	2.88131	0	3.68653	6.73254	0	0	0	70.6325	2.63947	26.5118	40.8217	268.141	28.8522	15.3185	2.8804	1.50418	125.256	29.2037	65.1179	0	2.16305	52.0676	-4.59479	4.11726e-09	6.12667e-07	LINC02015	3	177816865	177899224	+	3005	lincRNA	long intergenic non-protein coding RNA 2015 [Source:HGNC Symbol;Acc:HGNC:52850]	-
ENSG00000138735	281.923	564.936	653.363	2192.05	351.668	153.944	214.177	1539.73	298.609	343.36	803.937	145.661	457.253	2407.15	2943.89	2303.11	9048.58	2588.14	1535.82	3647.09	2833.36	5414.31	5549.94	1968.33	1065.46	841.864	615.431	3242.08	-2.39718	4.18841e-09	6.19694e-07	PDE5A	4	119494395	119628991	-	9775	protein_coding	phosphodiesterase 5A [Source:HGNC Symbol;Acc:HGNC:8784]	-
ENSG00000204176	120.713	53.6211	69.0463	117.3	143.036	98.0775	81.637	165.215	76.1882	51.1673	15.0738	106.041	87.6489	886.202	170.686	433.597	395.825	404.861	305.167	1482.07	160.342	617.468	197.551	354.338	124.622	62.1167	91.1358	430.373	-2.23832	4.24049e-09	6.23834e-07	SYT15	10	46578217	46594173	+	7158	protein_coding	synaptotagmin 15 [Source:HGNC Symbol;Acc:HGNC:17167]	-
ENSG00000101198	45.17	25.853	12.3665	94.259	31.887	33.5202	1149.64	198.454	148.69	36.3557	3.01476	349.586	95.041	39.5542	11.4377	5.98654	32.8032	3.17954	28.8522	3.82963	6.72094	4.51255	11.769	17.5222	6.73633	2.19235	171.064	13.4689	3.666	4.5115e-09	6.59954e-07	NKAIN4	20	63240784	63272694	-	2668	protein_coding	sodium/potassium transporting ATPase interacting 4 [Source:HGNC Symbol;Acc:HGNC:16191]	-
ENSG00000177425	2075.48	1900.68	2064.17	1580.41	808.108	775.93	1665.39	1378.42	1585.21	1420.57	1708.37	652.561	3992.78	4280.33	3528.97	4597.66	3909.41	4452.41	4052.62	4070.9	3251.02	4149.29	6657.91	4870.2	1947.92	4050.01	1662.16	4139.9	-1.31647	4.76709e-09	6.93424e-07	PAWR	12	79574979	79691097	-	11668	protein_coding	pro-apoptotic WT1 regulator [Source:HGNC Symbol;Acc:HGNC:8614]	-
ENSG00000236841	14.0183	2.87256	12.3665	14.6625	28.2428	8.69041	52.8239	4.88802	31.9499	32.3162	8.03937	25.6363	11.6161	8.47589	0	0.85522	1.45792	4.23938	0	2.55309	0.960135	0	1.68129	2.92037	6.73633	2.19235	19.0864	2.46708	2.98237	5.19336e-09	7.47036e-07	AC007750.1	2	162159762	162173223	+	4157	antisense	novel transcript	-
ENSG00000240875	32.7093	28.7256	47.4049	32.467	33.7091	31.0372	27.8526	64.5219	39.323	26.9302	66.3248	6.99172	61.2486	73.4578	52.7894	88.0877	128.297	150.498	54.3752	136.59	149.781	265.489	89.1083	76.903	94.3087	173.196	38.4035	117.914	-1.61758	5.292e-09	7.57019e-07	LINC00886	3	156747346	156817062	-	3822	lincRNA	long intergenic non-protein coding RNA 886 [Source:HGNC Symbol;Acc:HGNC:48572]	-
ENSG00000142973	0.778793	0	0	0	0.911057	0	0	1.95521	0	1.34651	3.01476	0	16.8962	205.305	2.63947	13.6835	30.6163	5.29923	3.32909	612.741	20.1628	11.2814	100.877	82.7437	4.49089	0.730785	1.91558	84.1462	-5.45419	5.68705e-09	8.09061e-07	CYP4B1	1	46757838	46819413	+	3466	protein_coding	cytochrome P450 family 4 subfamily B member 1 [Source:HGNC Symbol;Acc:HGNC:2644]	-
ENSG00000123243	74.7642	383.008	51.5271	194.802	69.2404	114.217	59.547	614.913	105.68	172.353	781.829	459.123	71.8087	739.286	1118.26	868.904	1109.48	960.221	7110.95	1511.43	473.346	3339.29	2547.99	545.135	526.557	844.056	242.524	1668.84	-2.78256	5.79163e-09	8.19436e-07	ITIH5	10	7559270	7666998	-	14628	protein_coding	inter-alpha-trypsin inhibitor heavy chain family member 5 [Source:HGNC Symbol;Acc:HGNC:21449]	-
ENSG00000081052	199.371	27.7681	80.3822	59.6974	23.6875	39.7276	17.2878	57.6786	4.91537	362.211	4.01968	25.6363	28.5123	763.772	175.965	523.395	993.572	422.879	72.1304	2618.19	453.184	436.966	3016.23	257.966	729.77	25.5775	71.6073	806.892	-3.49503	6.07332e-09	8.54622e-07	COL4A4	2	227002711	227164453	-	10076	protein_coding	collagen type IV alpha 4 chain [Source:HGNC Symbol;Acc:HGNC:2206]	-
ENSG00000278023	0.778793	0.957519	2.06108	0	0	2.48297	0	0.977604	6.14421	0	3.01476	1.16529	3.16803	21.6606	29.0342	7.69698	4.37376	14.8378	14.4261	5.10618	24.0034	5.26465	6.72516	20.4426	1.12272	57.0012	1.59617	16.2843	-3.39323	6.19097e-09	8.66357e-07	RDM1	17	35918066	35930773	-	1975	protein_coding	RAD52 motif containing 1 [Source:HGNC Symbol;Acc:HGNC:19950]	-
ENSG00000132613	284.26	512.273	401.911	241.932	264.207	490.388	283.328	425.258	317.041	157.541	530.598	403.189	616.71	1080.21	727.614	1118.63	785.818	784.286	1562.46	1589.3	449.343	1540.29	1372.77	1435.85	202.09	1356.34	379.126	1077.31	-1.50661	6.35219e-09	8.79523e-07	MTSS1L	16	70661204	70686066	-	4999	protein_coding	MTSS1L, I-BAR domain containing [Source:HGNC Symbol;Acc:HGNC:25094]	-
ENSG00000164929	92.6764	2428.27	605.958	236.695	867.327	90.6286	436.038	280.572	1238.67	548.029	1318.46	491.751	117.217	3.76706	24.635	49.6028	17.495	7.41892	53.2655	0	8.64121	0	2.52193	9.73455	236.894	130.08	673.253	41.8505	4.00853	6.41803e-09	8.83912e-07	BAALC	8	103140710	103230305	+	3997	protein_coding	BAALC, MAP3K1 and KLF4 binding [Source:HGNC Symbol;Acc:HGNC:14333]	-
ENSG00000066056	159.653	45.9609	102.024	49.2242	53.7524	88.1456	237.227	29.3281	30.7211	92.9091	27.1329	250.537	10.5601	47.0883	7.03858	4.2761	3.6448	2.11969	35.5103	0	6.72094	6.76883	1.68129	4.86728	3.36817	1.46157	90.5519	9.58045	3.24548	6.52297e-09	8.93612e-07	TIE1	1	43300993	43323108	+	6694	protein_coding	tyrosine kinase with immunoglobulin like and EGF like domains 1 [Source:HGNC Symbol;Acc:HGNC:11809]	-
ENSG00000106617	1109	351.409	1704.52	1696.66	460.995	220.985	576.261	1377.44	492.766	1133.76	2412.82	323.95	649.446	4463.03	3660.06	3556.86	6766.93	3285.52	3933.88	5106.18	3242.37	2928.65	1516.52	1483.55	1684.08	9309.47	962.309	3918.24	-2.02559	7.3093e-09	9.88628e-07	PRKAG2	7	151556111	151877125	-	6740	protein_coding	protein kinase AMP-activated non-catalytic subunit gamma 2 [Source:HGNC Symbol;Acc:HGNC:9386]	-
ENSG00000149201	6.23035	4.78759	7.21379	17.8045	13.6659	9.9319	15.367	11.7312	8.6019	52.5138	72.3543	25.6363	11.6161	170.46	11.4377	76.9698	207.025	34.9749	39.9491	132.761	577.041	233.901	54.6419	12.6549	220.054	177.581	19.8042	149.958	-2.92473	7.33109e-09	9.88628e-07	CCDC81	11	86374736	86423109	+	4544	protein_coding	coiled-coil domain containing 81 [Source:HGNC Symbol;Acc:HGNC:26281]	-
ENSG00000265190	66.9762	6.70263	114.39	77.5019	32.7981	21.1053	44.18	14.6641	35.6364	53.8603	2.00984	3.49586	68.6407	471.825	106.459	232.62	329.49	579.736	23.3037	708.482	73.9304	66.9362	871.748	247.258	1359.62	26.3083	41.6893	392.132	-3.23292	7.38836e-09	9.91189e-07	ANXA8	10	47460162	47484158	-	4955	protein_coding	annexin A8 [Source:HGNC Symbol;Acc:HGNC:546]	-
ENSG00000105329	16462.1	18107.6	5924.58	7232.81	17698.2	28692	14324.9	14048.2	14164.9	18342.1	11167.7	14049.9	9544.22	5412.33	5552.56	3230.17	2579.06	3822.86	4168.03	2590.11	2625.97	3848.46	3104.5	7024.45	13928.5	7025.03	14596.9	4993.23	1.54763	7.46363e-09	9.96125e-07	TGFB1	19	41301587	41353911	-	3238	protein_coding	transforming growth factor beta 1 [Source:HGNC Symbol;Acc:HGNC:11766]	-
ENSG00000184908	10.9031	9.57519	10.3054	5.23661	5.46634	13.6564	2.88131	22.4849	8.6019	10.7721	13.064	11.6529	29.5683	38.6124	74.785	27.367	9.47647	32.8552	104.312	42.1259	27.8439	49.6381	70.6142	54.5135	14.5954	62.8475	11.8591	46.8912	-1.98493	7.93948e-09	1.0542e-06	CLCNKB	1	16043736	16057308	+	2939	protein_coding	chloride voltage-gated channel Kb [Source:HGNC Symbol;Acc:HGNC:2027]	-
ENSG00000102471	570.856	733.46	1300.54	1125.87	1252.7	670.403	1474.27	994.223	1204.27	1171.46	1154.65	706.164	1331.63	2898.76	1296.86	2022.6	3794.23	2911.4	1465.91	3989.2	3080.11	3541.6	4097.3	1654.87	1173.25	1430.88	1053.12	2565.92	-1.28486	8.07507e-09	1.06673e-06	NDFIP2	13	79481124	79556075	+	4994	protein_coding	Nedd4 family interacting protein 2 [Source:HGNC Symbol;Acc:HGNC:18537]	-
ENSG00000272088	0	0	0	2.09465	0	0	0	0	0	0	0	0	0	6.59236	0.879823	4.2761	38.6349	5.29923	1.1097	35.7432	2.8804	24.067	13.4503	7.78764	0	0.730785	0.161127	10.8809	-5.38136	8.8115e-09	1.15811e-06	AL512413.1	1	3487246	3487627	+	382	lincRNA	novel transcript	-
ENSG00000112419	1032.68	597.492	1811.69	2066.37	708.803	734.961	914.334	1082.21	1053.12	803.866	731.583	487.09	1562.9	2881.8	1183.36	4268.4	3725.71	3301.42	2098.44	7984.78	2297.6	4444.87	6389.74	3591.08	922.878	1461.57	1045.16	3427.05	-1.71318	8.90801e-09	1.16488e-06	PHACTR2	6	143536845	143831185	+	11224	protein_coding	phosphatase and actin regulator 2 [Source:HGNC Symbol;Acc:HGNC:20956]	-
ENSG00000241935	65.4186	11.4902	38.13	17.8045	18.2211	70.7648	16.3274	73.3203	23.348	4.03953	15.0738	24.471	38.0164	452.048	110.858	216.371	91.1199	186.533	213.062	421.259	91.2128	274.514	137.025	108.054	13.4727	28.5006	32.0328	180.31	-2.49062	9.46535e-09	1.23107e-06	HOGA1	10	97584323	97612802	+	4148	protein_coding	4-hydroxy-2-oxoglutarate aldolase 1 [Source:HGNC Symbol;Acc:HGNC:25155]	-
ENSG00000196693	88.7825	67.9838	157.673	187.471	58.3077	62.0744	169.037	88.962	189.242	52.5138	140.689	82.7354	101.377	279.705	253.389	238.606	218.688	306.296	365.091	283.393	291.881	301.589	354.752	250.178	139.218	160.042	111.296	264.833	-1.25016	9.50925e-09	1.23107e-06	ZNF33B	10	42574185	42638568	-	8307	protein_coding	zinc finger protein 33B [Source:HGNC Symbol;Acc:HGNC:13097]	zf-C2H2
ENSG00000231187	12.4607	0.957519	6.18325	10.4732	6.3774	21.1053	15.367	28.3505	12.2884	12.1186	15.0738	16.314	24.2882	91.3513	14.957	48.7476	51.7561	72.0695	44.3879	70.2099	25.9236	91.0032	56.3232	36.0178	37.0498	20.462	13.9506	50.7892	-1.86749	9.88211e-09	1.27297e-06	AL356056.2	10	46582782	46598145	-	991	antisense	uncharacterized LOC101927699 [Source:NCBI gene;Acc:101927699]	-
ENSG00000140564	10201.4	14139.7	6588.25	5762.37	6228.9	8855.53	9012.72	8103.36	3883.14	7349.24	5591.38	6046.68	5582.07	4214.4	3671.5	2307.38	4918.29	3128.67	2623.33	2845.42	2900.57	3989.1	3876.21	3178.33	5792.13	4223.21	7488.06	3666.81	1.03006	9.99337e-09	1.28093e-06	FURIN	15	90868592	90883458	+	4728	protein_coding	furin, paired basic amino acid cleaving enzyme [Source:HGNC Symbol;Acc:HGNC:8568]	-
ENSG00000133639	4528.68	3382.91	4546.75	4345.34	3158.64	2816.94	2106.23	2906.42	2436.79	5295.82	2890.15	3063.54	1813.17	1166.85	1054.91	2099.57	1403.25	1586.59	2992.86	896.134	1154.08	971.703	1481.22	1174.96	2097.25	1559.49	3330.11	1510.68	1.14045	1.00905e-08	1.28702e-06	BTG1	12	92140278	92145897	-	4854	protein_coding	BTG anti-proliferation factor 1 [Source:HGNC Symbol;Acc:HGNC:1130]	-
ENSG00000283787	22.585	5.74511	18.5497	20.9465	22.7764	83.1797	35.5361	10.7536	18.4326	22.8906	32.1575	46.6115	4.22404	2.8253	2.63947	6.84176	4.37376	2.11969	12.2067	5.10618	0	0	0.840645	3.89382	3.36817	9.5002	26.4914	4.13197	2.68437	1.02706e-08	1.29909e-06	PRR33	11	1888577	1891895	-	3319	protein_coding	proline rich 33 [Source:HGNC Symbol;Acc:HGNC:35118]	-
ENSG00000071203	0	0	1.03054	0	0	0	0	0	1.22884	4.03953	4.01968	0	1.05601	7.53413	0.879823	24.8014	8.74752	0	4.43879	20.4247	11.5216	18.8023	33.6258	5.84073	22.4544	97.9252	0.87497	19.769	-4.56885	1.02856e-08	1.29909e-06	MS4A12	11	60492778	60507430	+	1839	protein_coding	membrane spanning 4-domains A12 [Source:HGNC Symbol;Acc:HGNC:13370]	-
ENSG00000112078	1461.8	1942.81	3709.95	5027.15	2335.04	1544.41	2661.37	2744.13	2527.73	2003.6	2672.09	2424.96	2365.46	5978.33	3143.61	4629.31	14176.8	7085.07	8403.75	11891	7423.76	19912.4	6272.05	6858.97	2374.56	3039.33	2570.81	7783.76	-1.59826	1.08463e-08	1.36326e-06	KCTD20	6	36442767	36491143	+	6239	protein_coding	potassium channel tetramerization domain containing 20 [Source:HGNC Symbol;Acc:HGNC:21052]	-
ENSG00000204175	12.4607	0	5.15271	3.14197	1.82211	8.69041	4.80218	0.977604	1.22884	0	6.02953	0	2.11202	63.0983	15.8368	47.0371	2.91584	18.0174	34.4006	108.506	9.60135	41.3651	38.6697	8.7611	4.49089	35.8085	3.57062	32.9622	-3.18147	1.12409e-08	1.40603e-06	GPRIN2	10	46549044	46555530	-	1968	protein_coding	G protein regulated inducer of neurite outgrowth 2 [Source:HGNC Symbol;Acc:HGNC:23730]	-
ENSG00000147224	475.064	329.387	1178.94	1542.71	1142.47	749.858	929.701	1033.33	1436.52	772.896	645.159	1080.22	1012.71	5683.56	881.583	3274.64	3693.64	1260.16	1487	4314.72	4030.65	5348.13	2201.65	3899.66	1228.26	1503.96	948.381	2985.2	-1.65439	1.14937e-08	1.43071e-06	PRPS1	X	107628424	107651026	+	2623	protein_coding	phosphoribosyl pyrophosphate synthetase 1 [Source:HGNC Symbol;Acc:HGNC:9462]	-
ENSG00000206538	154.98	198.206	425.614	348.758	274.228	155.186	207.454	111.447	787.688	420.111	93.4577	130.512	257.667	356.929	206.758	904.823	1220.28	1428.67	1333.86	2527.56	1784.89	2861.71	509.431	2163.02	570.343	348.584	274.255	1247.45	-2.18583	1.21779e-08	1.50147e-06	VGLL3	3	86876388	86991119	-	12714	protein_coding	vestigial like family member 3 [Source:HGNC Symbol;Acc:HGNC:24327]	-
ENSG00000233539	0	1.91504	0	1.04732	0.911057	0	1.92087	0.977604	2.45768	1.34651	180.886	0	3.16803	8.47589	21.1158	8.5522	5.10272	28.6158	3.32909	16.5951	17.2824	15.7939	1.68129	0.973455	12.3499	141.041	14.9715	21.6084	-3.91049	1.28903e-08	1.58177e-06	AC011294.1	7	46673785	46759851	-	2791	lincRNA	uncharacterized LOC730338 [Source:NCBI gene;Acc:730338]	-
ENSG00000126878	7.78793	13.4053	4.12217	4.18929	0.911057	6.20744	6.72305	4.88802	2.45768	0	1.00492	1.16529	16.8962	41.4377	43.1113	8.5522	26.2425	16.9575	42.1685	29.3605	250.595	79.7218	60.5264	22.3895	6.73633	3.65392	5.36602	48.5733	-3.1679	1.3079e-08	1.59737e-06	AIF1L	9	131096476	131123152	+	5299	protein_coding	allograft inflammatory factor 1 like [Source:HGNC Symbol;Acc:HGNC:28904]	-
ENSG00000116191	123.828	213.527	413.247	432.544	204.077	45.935	202.652	491.735	379.712	286.806	284.393	114.198	486.821	481.242	931.733	557.604	653.148	1775.24	1583.54	587.21	1083.99	1678.67	788.525	1781.42	382.848	625.552	283.037	993.133	-1.811	1.36284e-08	1.65666e-06	RALGPS2	1	178725147	178921841	+	9178	protein_coding	Ral GEF with PH domain and SH3 binding motif 2 [Source:HGNC Symbol;Acc:HGNC:30279]	-
ENSG00000170962	60.7459	108.2	158.703	31.4197	11.8437	7.44892	56.6657	24.4401	31.9499	258.53	2493.21	31.4628	68.6407	287.239	1061.07	908.244	271.173	315.834	234.146	654.867	510.792	68.4404	239.584	141.151	412.039	2465.67	257.174	582.326	-2.84946	1.38153e-08	1.67152e-06	PDGFD	11	103907186	104164379	-	4266	protein_coding	platelet derived growth factor D [Source:HGNC Symbol;Acc:HGNC:30620]	-
ENSG00000122786	4696.9	6984.14	12875.6	13348.1	11704.4	6782.25	17116.9	20155.3	29616.3	12662.6	11253.1	22278	21703.1	69787.7	15610.7	40833.3	45767	42957.7	60419.7	93143	35098.7	104891	59378.9	41009.7	16080.8	17830.4	14705.9	49446.8	-1.74949	1.41037e-08	1.69848e-06	CALD1	7	134744252	134970728	+	9843	protein_coding	caldesmon 1 [Source:HGNC Symbol;Acc:HGNC:1441]	-
ENSG00000054356	724.278	937.411	494.66	99.4957	597.654	227.192	1238.96	642.286	45.4672	803.866	12.0591	490.586	143.617	116.779	23.7552	16.2492	25.5136	211.969	61.0334	2.55309	26.8838	96.2678	31.9445	3.89382	57.2588	3.65392	496.733	52.135	3.25291	1.63047e-08	1.94545e-06	PTPRN	2	219289623	219309648	-	8261	protein_coding	protein tyrosine phosphatase, receptor type N [Source:HGNC Symbol;Acc:HGNC:9676]	-
ENSG00000114019	4061.41	812.934	1411.84	3143.02	2216.6	1834.92	3146.39	3028.62	6214.26	886.003	592.903	4269.61	4796.4	11105.3	3759.48	6181.53	8420.21	11498.3	16038.5	20856.2	7312.39	15631.5	12924.9	15625.9	3154.85	5841.89	2801.15	10642.4	-1.92572	1.90691e-08	2.26485e-06	AMOTL2	3	134355874	134375479	-	5984	protein_coding	angiomotin like 2 [Source:HGNC Symbol;Acc:HGNC:17812]	-
ENSG00000258457	1.55759	16.2778	5.15271	2.09465	10.0216	8.69041	10.5648	1.95521	3.68653	4.03953	19.0935	6.99172	12.6721	36.7289	43.1113	19.6701	29.1584	38.1545	31.0716	34.4667	24.0034	33.0921	37.829	34.0709	3.36817	27.7698	7.90755	30.1919	-1.92898	2.00636e-08	2.37209e-06	AL132780.2	14	22982698	22999078	+	1462	antisense	uncharacterized LOC107984660 [Source:NCBI gene;Acc:107984660]	-
ENSG00000078098	932.995	418.436	1416.99	1140.53	1772.92	290.508	4313.31	329.453	2787.01	3378.39	632.095	2676.67	732.871	299.482	209.398	113.744	173.492	1081.04	358.433	288.499	239.074	71.4488	353.911	269.647	508.593	188.542	1601.71	319.639	2.32552	2.03474e-08	2.3947e-06	FAP	2	162170684	162245151	-	7003	protein_coding	fibroblast activation protein alpha [Source:HGNC Symbol;Acc:HGNC:3590]	-
ENSG00000184564	0	0	2.06108	0	0	0	0	0	0	1.34651	0	3.49586	82.3688	0.941766	0.879823	12.8283	0	174.875	0	11.4889	196.828	12.7856	147.113	0.973455	32.559	18.2696	6.8671	46.8878	-5.95367	2.05744e-08	2.41047e-06	SLITRK6	13	85792787	85806683	-	4474	protein_coding	SLIT and NTRK like family member 6 [Source:HGNC Symbol;Acc:HGNC:23503]	-
ENSG00000284610	2.33638	71.8139	5.15271	2.09465	65.5961	36.0031	17.2878	29.3281	67.5863	17.5046	6.02953	193.438	4.22404	0.941766	7.91841	5.98654	2.18688	0	6.65819	0	2.8804	6.01674	3.36258	0	4.49089	2.92314	39.8765	3.33581	3.56735	2.1968e-08	2.56215e-06	AC107918.4	8	12006188	12015193	-	3141	transcribed_unprocessed_pseudogene	RNA binding protein, fox-1 homolog (C. elegans) 1 (RBFOX1) pseudogene	-
ENSG00000189410	77.8793	13.4053	45.3438	56.5554	47.375	12.4149	34.5757	100.693	30.7211	16.1581	10.0492	23.3057	41.1844	230.733	108.218	156.505	328.761	87.9672	35.5103	82.9753	211.23	533.233	590.133	251.151	76.3451	27.039	39.2047	209.215	-2.41338	2.23428e-08	2.58949e-06	SH2D5	1	20719732	20732837	-	4423	protein_coding	SH2 domain containing 5 [Source:HGNC Symbol;Acc:HGNC:28819]	-
ENSG00000154678	118.377	14.3628	186.528	370.752	146.68	12.4149	4.80218	210.185	481.706	29.6232	159.782	152.653	5.28005	3946.94	43.9911	1374.34	2729.95	1633.22	3911.69	1960.77	122.897	5430.86	51.2793	3247.45	144.831	264.544	145.627	1912.52	-3.71523	2.24025e-08	2.58949e-06	PDE1C	7	31751179	32299329	-	13821	protein_coding	phosphodiesterase 1C [Source:HGNC Symbol;Acc:HGNC:8776]	-
ENSG00000134827	0.778793	40.2158	32.9773	11.5205	10.0216	3.72446	73.9535	7.82083	7.37305	6.73254	9.04429	10.4876	14.7841	0.941766	0	7.69698	2.18688	0	0	0	0	0	0	0	1.12272	1.46157	17.6488	1.03153	4.04228	2.27628e-08	2.61944e-06	TCN1	11	59852800	59866575	-	1586	protein_coding	transcobalamin 1 [Source:HGNC Symbol;Acc:HGNC:11652]	-
ENSG00000179598	62.3035	23.938	30.9162	48.1768	25.5096	24.8297	40.3383	90.9172	52.8402	37.7022	43.2116	27.9669	77.0888	131.847	103.819	151.374	104.241	55.112	100.983	144.249	95.0533	146.658	319.445	112.921	111.15	54.0781	45.0569	125.456	-1.47569	2.29031e-08	2.62392e-06	PLD6	17	17200995	17206315	-	2560	protein_coding	phospholipase D family member 6 [Source:HGNC Symbol;Acc:HGNC:30447]	-
ENSG00000116396	665.868	554.403	347.292	238.79	428.197	592.19	545.527	236.58	537.004	1222.63	236.156	597.792	126.721	90.4095	117.016	247.159	119.549	170.635	156.467	128.931	48.0067	57.159	96.6741	89.5579	397.444	112.541	486.858	140.888	1.78978	2.4158e-08	2.7555e-06	KCNC4	1	110211343	110283100	+	25042	protein_coding	potassium voltage-gated channel subfamily C member 4 [Source:HGNC Symbol;Acc:HGNC:6236]	-
ENSG00000188859	52.1792	128.308	17.5192	42.9402	59.2187	29.7957	44.18	16.6193	63.8998	29.6232	39.1919	75.7437	55.9686	10.3594	46.6306	7.69698	11.6634	9.53861	23.3037	5.10618	3.84054	3.76046	10.9284	10.708	7.85906	9.5002	50.399	12.3766	2.0253	2.5378e-08	2.88196e-06	FAM78B	1	166057426	166166969	-	5343	protein_coding	family with sequence similarity 78 member B [Source:HGNC Symbol;Acc:HGNC:13495]	-
ENSG00000162746	464.161	295.873	107.176	415.787	625.896	335.202	183.443	65.4995	369.882	919.665	130.64	328.611	86.5929	59.3313	31.6736	26.5118	102.054	74.1892	65.4722	37.0198	90.2527	39.8609	50.4387	68.1419	266.085	18.2696	332.956	71.4847	2.22115	2.59708e-08	2.9364e-06	FCRLB	1	161721563	161728143	+	2592	protein_coding	Fc receptor like B [Source:HGNC Symbol;Acc:HGNC:26431]	-
ENSG00000130600	17.9122	8.61767	1.03054	5972.88	455.529	362.514	442.761	261.998	3077.02	418.764	25.123	4584.24	30.6243	1.88353	9.67805	0	499.337	1.05985	45.4976	15.3185	0	6.01674	5.88451	134.337	28.0681	1.46157	1204.54	57.5802	5.43385	2.98759e-08	3.36324e-06	H19	11	1995176	2001470	-	2897	processed_transcript	H19, imprinted maternally expressed transcript [Source:HGNC Symbol;Acc:HGNC:4713]	-
ENSG00000150938	8277.8	1331.91	3708.92	10164.3	4366.7	2546.29	2744.92	4198.81	5292.62	1737	604.962	3337.38	7158.7	20385.5	4030.47	7176.15	26313.3	22170.9	26581.7	45875.2	7877.9	36591.5	42072.6	26374.8	5541.76	3107.3	4266.94	21084.5	-2.30489	3.06478e-08	3.43521e-06	CRIM1	2	36355926	36551135	+	7122	protein_coding	cysteine rich transmembrane BMP regulator 1 [Source:HGNC Symbol;Acc:HGNC:2359]	-
ENSG00000124216	447.027	289.171	150.459	65.9813	940.211	336.443	1032.47	64.5219	135.173	673.254	19.0935	1351.73	10.5601	40.4959	18.4763	15.394	32.8032	59.3514	128.725	11.4889	40.3257	18.8023	5.88451	3.89382	167.286	11.6926	424.315	42.663	3.31665	3.07995e-08	3.43733e-06	SNAI1	20	49982999	49988886	+	1686	protein_coding	snail family transcriptional repressor 1 [Source:HGNC Symbol;Acc:HGNC:11128]	zf-C2H2
ENSG00000143502	6.23035	107.242	91.7182	7.33126	129.37	13.6564	278.526	62.5667	87.2478	26.9302	237.161	203.925	197.474	0.941766	9.67805	25.6566	5.10272	4.23938	12.2067	3.82963	0	3.76046	15.1316	23.3629	29.1908	33.6161	111.491	12.8244	3.11809	3.21405e-08	3.57159e-06	SUSD4	1	223220819	223364202	-	4710	protein_coding	sushi domain containing 4 [Source:HGNC Symbol;Acc:HGNC:25470]	-
ENSG00000064042	33.4881	77.559	186.528	280.682	40.9976	33.5202	68.1909	218.006	105.68	87.5231	374.836	111.868	450.917	490.66	163.647	778.25	1452.09	428.178	878.881	2445.86	88.3324	513.679	6202.28	1088.32	206.581	541.512	159.215	1175.25	-2.8839	3.25899e-08	3.59176e-06	LIMCH1	4	41359607	41700044	+	10862	protein_coding	LIM and calponin homology domains 1 [Source:HGNC Symbol;Acc:HGNC:29191]	-
ENSG00000150347	1427.53	650.155	1667.42	2319.82	966.632	667.92	850.945	631.532	1160.03	1242.83	979.798	950.875	938.793	2173.6	1899.54	2103.84	3199.4	3641.63	2769.81	3520.71	1736.88	3150.51	2097.41	2760.72	1540.38	1437.45	1111.87	2463.99	-1.14794	3.25994e-08	3.59176e-06	ARID5B	10	61901300	62096944	+	9144	protein_coding	AT-rich interaction domain 5B [Source:HGNC Symbol;Acc:HGNC:17362]	ARID
ENSG00000257894	3.89397	0.957519	53.5882	35.609	2.73317	13.6564	4.80218	139.797	4.91537	44.4348	107.527	2.33057	42.2404	157.275	73.0253	656.809	382.704	65.7105	197.526	1296.97	401.336	667.858	126.937	30.1771	177.39	616.052	35.1143	373.059	-3.409	3.2782e-08	3.59658e-06	AC027288.3	12	79341205	79503396	-	2253	lincRNA	novel transcript	-
ENSG00000260807	151.865	469.184	145.306	103.685	251.452	355.065	86.4392	213.118	156.063	122.532	115.566	171.297	353.764	14.1265	122.295	157.361	45.9245	49.8128	46.6073	8.93581	11.5216	46.6297	46.2355	42.832	30.3135	24.8467	207.334	49.8032	2.05514	3.30287e-08	3.60835e-06	AC009041.2	16	975761	981596	-	3905	lincRNA	lipase maturation factor 1 [Source:NCBI gene;Acc:64788]	-
ENSG00000170801	1022.56	1204.56	155.612	380.178	733.401	1880.85	4521.73	4932.01	321.957	7303.46	38.187	1888.93	928.233	90.4095	307.938	29.9327	172.763	227.867	401.711	169.78	62.4087	178.246	96.6741	108.054	943.087	24.8467	1947.05	216.44	3.16972	3.37875e-08	3.67574e-06	HTRA3	4	8269765	8307111	+	3321	protein_coding	HtrA serine peptidase 3 [Source:HGNC Symbol;Acc:HGNC:30406]	-
ENSG00000149591	10061.2	15049.3	6040	7857.01	9225.37	9828.86	5359.23	9698.81	9073.77	11775.2	6473.7	4591.23	21795	35092.1	17015.8	13222.6	26050.1	16759.3	34861.2	28318.8	48267.9	41761.4	10772.9	8951.9	37713.4	53695.9	9756.06	28652.6	-1.5543	3.60611e-08	3.90667e-06	TAGLN	11	117199321	117204782	+	3917	protein_coding	transgelin [Source:HGNC Symbol;Acc:HGNC:11553]	-
ENSG00000143067	712.596	860.81	423.553	408.456	672.36	283.059	771.229	187.7	625.481	577.652	140.689	891.445	297.795	184.586	185.643	144.532	147.979	341.27	152.029	158.291	133.459	68.4404	303.473	251.151	167.286	73.8093	527.14	177.842	1.56832	3.64978e-08	3.9375e-06	ZNF697	1	119619422	119647773	-	5041	protein_coding	zinc finger protein 697 [Source:HGNC Symbol;Acc:HGNC:32034]	zf-C2H2
ENSG00000204301	263.232	191.504	80.3822	87.9751	134.837	192.431	60.5074	65.4995	55.2979	133.304	91.4478	120.025	73.9207	65.9236	23.7552	42.761	29.1584	59.3514	63.2528	34.4667	23.0432	31.5879	13.4503	53.54	63.9952	38.7316	119.259	41.7706	1.51887	3.70186e-08	3.97712e-06	NOTCH4	6	32194843	32224067	-	9748	protein_coding	notch 4 [Source:HGNC Symbol;Acc:HGNC:7884]	-
ENSG00000275216	7.78793	2.87256	7.21379	15.7098	0	0	6.72305	73.3203	2.45768	9.42556	0	0	5.28005	86.6425	204.119	25.6566	158.184	3.17954	2.2194	17.8716	42.2459	376.046	1383.7	331.948	351.412	24.1159	10.0608	231.334	-4.52043	3.72393e-08	3.9843e-06	AL161431.1	13	109269634	109278512	+	5087	lincRNA	novel transcript	-
ENSG00000120756	22.585	15.3203	155.612	37.7036	26.4207	12.4149	39.3778	124.156	29.4922	10.7721	63.31	22.1405	82.3688	198.713	307.058	304.458	110.802	178.054	265.218	270.627	220.831	398.609	199.233	108.054	48.2771	141.041	49.3595	211.613	-2.09835	3.79331e-08	4.04183e-06	PLS1	3	142596387	142713664	+	5294	protein_coding	plastin 1 [Source:HGNC Symbol;Acc:HGNC:9090]	-
ENSG00000275620	26.479	27.7681	14.4276	90.0698	38.2644	65.7988	513.833	222.894	227.336	26.9302	6.02953	346.09	138.337	27.3112	22.8754	2.56566	37.1769	5.29923	29.9619	19.1482	1.92027	15.7939	10.9284	17.5222	6.73633	0.730785	134.174	15.2285	3.13924	3.8854e-08	4.12298e-06	FLJ16779	20	63253978	63261615	+	7638	antisense	uncharacterized LOC100192386 [Source:NCBI gene;Acc:100192386]	-
ENSG00000129354	3.11517	0	0	9.4259	1.82211	4.96595	12.4857	21.5073	6.14421	2.69302	2.00984	0	4.22404	141.265	38.7122	8.5522	23.3267	14.8378	4.43879	48.5087	93.1331	248.943	22.6974	53.54	7.85906	21.9235	5.26102	55.9798	-3.40884	3.97027e-08	4.19585e-06	AP1M2	19	10572671	10587315	-	2214	protein_coding	adaptor related protein complex 1 subunit mu 2 [Source:HGNC Symbol;Acc:HGNC:558]	-
ENSG00000183386	1341.86	1440.11	342.14	843.095	1441.29	3175.72	2289.68	1484.98	1688.43	1421.91	1122.5	2069.55	706.471	346.57	476.864	332.681	321.471	338.091	447.208	256.585	361.011	527.217	351.389	402.037	1065.46	1225.53	1489.83	496.316	1.58555	4.23376e-08	4.44367e-06	FHL3	1	37996770	38005606	-	2004	protein_coding	four and a half LIM domains 3 [Source:HGNC Symbol;Acc:HGNC:3704]	-
ENSG00000257261	22.585	12.4477	39.1606	97.401	55.5745	38.4861	44.18	68.4323	81.1036	18.8511	41.2018	33.7933	182.69	390.833	278.024	54.7341	355.003	211.969	523.778	500.405	119.057	87.2427	408.553	129.47	62.8725	159.311	56.6082	252.404	-2.15643	4.23909e-08	4.44367e-06	AC008014.1	12	46383679	46876159	+	2227	lincRNA	novel transcript	-
ENSG00000276107	1.55759	0	2.06108	0	8.19952	0	1.92087	0.977604	2.45768	0	1.00492	6.99172	1.05601	23.5442	0.879823	2.56566	15.3082	58.2915	104.312	33.1901	24.9635	20.3065	15.9722	8.7611	20.209	0.730785	2.01746	25.3103	-3.63231	4.37807e-08	4.57085e-06	AC037198.1	15	39586561	39587293	+	733	sense_intronic	novel transcript, sense intronic to THBS1	-
ENSG00000138759	190.804	91.9218	479.202	182.234	124.815	38.4861	68.1909	154.461	63.8998	60.5929	110.541	58.2644	445.636	686.547	1002.12	820.156	360.835	508.726	285.192	1224.21	149.781	1519.98	1697.26	586.02	290.785	412.163	159.158	734.136	-2.20503	4.40258e-08	4.57798e-06	FRAS1	4	78057570	78544269	+	18960	protein_coding	Fraser extracellular matrix complex subunit 1 [Source:HGNC Symbol;Acc:HGNC:19185]	-
ENSG00000204305	274.135	285.341	107.176	128.821	126.637	685.301	248.753	146.641	93.392	181.779	119.586	205.091	221.762	62.1566	73.0253	92.3638	74.3539	125.062	83.2274	76.5926	39.3655	73.705	58.8451	72.0357	127.99	62.8475	217.263	78.5824	1.46814	4.43525e-08	4.5935e-06	AGER	6	32180968	32184324	-	2077	protein_coding	advanced glycosylation end-product specific receptor [Source:HGNC Symbol;Acc:HGNC:320]	-
ENSG00000134363	2633.1	617.6	249.391	2245.46	1362.03	502.802	165.195	1370.6	747.136	863.112	72.3543	198.099	238.658	5396.32	5302.69	1033.96	15867.3	5431.71	939.914	2106.3	12057.4	9735.08	1190.35	16452.4	6603.85	556.127	866.58	6359.49	-2.87541	4.51242e-08	4.65481e-06	FST	5	53480409	53487134	+	2969	protein_coding	follistatin [Source:HGNC Symbol;Acc:HGNC:3971]	-
ENSG00000232855	7.00914	1.91504	14.4276	3.14197	4.55529	3.72446	2.88131	10.7536	4.91537	6.73254	12.0591	0	0	56.506	4.39911	4.2761	75.8118	114.463	21.0843	29.3605	66.2493	33.0921	2.52193	86.6375	53.8907	11.6926	5.54734	43.0758	-2.95119	4.85849e-08	4.99191e-06	AF165147.1	21	28439346	28674848	-	6532	lincRNA	novel transcript	-
ENSG00000129055	616.026	608.982	1859.1	1578.32	1656.3	1474.89	1267.77	2123.36	1485.67	1118.95	2222.89	990.494	1937.78	3562.7	2032.39	3206.22	3178.99	3159.4	4210.2	4838.1	5148.24	3660.43	2517.73	1751.25	1968.13	3221.3	1456.96	3265.78	-1.16445	5.1148e-08	5.21387e-06	ANAPC13	3	134477706	134486716	-	2359	protein_coding	anaphase promoting complex subunit 13 [Source:HGNC Symbol;Acc:HGNC:24540]	-
ENSG00000172403	380.051	146.5	906.877	136.152	122.993	88.1456	101.806	21.5073	98.3074	152.155	77.3789	57.0991	288.291	2438.23	527.894	2829.07	1497.28	1496.5	213.062	3114.77	513.672	226.38	2827.93	371.86	784.783	192.927	198.251	1310.34	-2.72418	5.19239e-08	5.27221e-06	SYNPO2	4	118850688	119061247	+	14034	protein_coding	synaptopodin 2 [Source:HGNC Symbol;Acc:HGNC:17732]	-
ENSG00000089199	24.9214	136.925	44.3133	10.4732	8.19952	18.6223	32.6548	19.5521	3.68653	16.1581	4.01968	24.471	33.7923	1.88353	13.1973	8.5522	2.18688	2.11969	2.2194	2.55309	6.72094	6.01674	7.5658	1.94691	2.24544	2.19235	29.0607	4.56926	2.65855	5.40203e-08	5.46364e-06	CHGB	20	5911430	5925361	+	4535	protein_coding	chromogranin B [Source:HGNC Symbol;Acc:HGNC:1930]	-
ENSG00000182379	1027.23	1668	552.37	495.384	1953.31	3298.63	2357.87	2259.24	2333.57	1500.01	512.51	2477.4	1285.16	613.09	372.165	297.617	262.425	766.269	944.353	753.161	308.203	631.005	342.142	531.507	840.919	196.581	1670.82	527.649	1.66335	5.52984e-08	5.57116e-06	NXPH4	12	57216795	57226449	+	2150	protein_coding	neurexophilin 4 [Source:HGNC Symbol;Acc:HGNC:8078]	-
ENSG00000081923	563.846	589.832	440.041	2537.66	527.502	454.384	291.012	734.181	1180.92	779.628	507.485	168.967	798.344	2802.7	1060.19	1553.08	8211.73	2755.6	997.619	3446.67	2988.9	5823.45	3009.51	5122.32	756.715	1232.83	736.446	3058.56	-2.0543	5.564e-08	5.58384e-06	ATP8B1	18	57646426	57803315	-	7028	protein_coding	ATPase phospholipid transporting 8B1 [Source:HGNC Symbol;Acc:HGNC:3706]	-
ENSG00000126368	443.912	1003.48	458.591	441.97	878.259	1078.85	691.513	1501.6	577.556	825.41	675.307	1352.9	826.856	162.926	285.063	277.947	230.351	288.278	331.8	102.124	167.063	178.998	654.862	289.116	623.111	369.777	827.4	304.724	1.4409	5.5943e-08	5.59258e-06	NR1D1	17	40092787	40100725	-	2772	protein_coding	nuclear receptor subfamily 1 group D member 1 [Source:HGNC Symbol;Acc:HGNC:7962]	THR-like
ENSG00000130592	1192.33	1019.76	2031.2	1694.57	553.923	2120.46	527.279	131.977	200.301	696.145	1734.49	1194.42	479.429	175.168	75.6648	204.398	72.896	64.6506	349.555	256.585	254.436	7.52092	26.06	52.5666	222.299	556.127	1044.33	178.302	2.55038	5.88733e-08	5.84794e-06	LSP1	11	1852970	1892267	+	5399	protein_coding	lymphocyte specific protein 1 [Source:HGNC Symbol;Acc:HGNC:6707]	-
ENSG00000164935	308.402	493.122	463.744	373.894	314.315	84.4211	76.8348	78.2083	152.376	134.651	62.3051	172.463	71.8087	45.2048	27.2745	60.7206	2.91584	10.5985	63.2528	57.4445	65.2892	0.752092	2.52193	4.86728	53.8907	24.1159	214.35	32.2191	2.73822	5.9195e-08	5.84794e-06	DCSTAMP	8	104339087	104356689	+	2778	protein_coding	dendrocyte expressed seven transmembrane protein [Source:HGNC Symbol;Acc:HGNC:18549]	-
ENSG00000163618	1.55759	228.847	1.03054	5.23661	0	8.69041	22.09	2.93281	20.8903	48.4743	24.1181	276.173	13.7281	0	3.51929	0.85522	0	0	11.097	0	2.8804	0	0.840645	0.973455	3.36817	0.730785	50.2899	1.86653	4.77672	5.94009e-08	5.84794e-06	CADPS	3	62398346	62875389	-	14638	protein_coding	calcium dependent secretion activator [Source:HGNC Symbol;Acc:HGNC:1426]	-
ENSG00000267257	1.55759	0.957519	1.03054	2.09465	1.82211	0	12.4857	1.95521	2.45768	0	0	1.16529	1.05601	16.9518	7.03858	17.1044	24.0557	32.8552	15.5358	80.4223	23.0432	7.52092	88.2677	47.6993	0	0	2.04479	27.7304	-3.73637	6.01741e-08	5.90162e-06	AC105105.1	18	58535415	58538552	+	2553	antisense	novel transcript, antisense to ALPK2	-
ENSG00000162687	45.9488	110.115	267.941	21.9938	41.9086	53.384	96.0435	52.7906	82.3324	55.2068	166.817	37.2892	236.546	459.582	146.93	2443.36	443.936	242.705	16.6455	1794.82	763.307	503.15	2379.02	119.735	67.3633	222.889	97.5628	738.727	-2.92049	6.63279e-08	6.45625e-06	KCNT2	1	196225779	196609225	-	7100	protein_coding	potassium sodium-activated channel subfamily T member 2 [Source:HGNC Symbol;Acc:HGNC:18866]	-
ENSG00000134030	2008.51	1499.47	814.128	1609.73	1196.22	2475.53	1432.97	896.463	1053.12	1889.15	1752.58	1737.44	1237.64	4672.1	2108.06	1943.06	2933.33	3093.69	3687.53	5457.22	4157.38	2246.5	2601.8	2729.57	1878.31	3177.45	1507.92	3129.69	-1.05344	6.72447e-08	6.52097e-06	CTIF	18	48539046	48863217	+	8100	protein_coding	cap binding complex dependent translation initiation factor [Source:HGNC Symbol;Acc:HGNC:23925]	-
ENSG00000119514	1103.55	388.753	666.76	437.781	448.24	469.282	408.185	975.649	275.261	2733.41	2895.18	636.247	372.772	112.07	232.273	159.926	86.7462	187.593	168.674	72.763	101.774	69.1925	84.0645	57.4339	516.452	570.743	908.544	186.131	2.28707	6.75988e-08	6.53085e-06	GALNT12	9	98807699	98850081	+	3137	protein_coding	polypeptide N-acetylgalactosaminyltransferase 12 [Source:HGNC Symbol;Acc:HGNC:19877]	-
ENSG00000229951	3.11517	0	1.03054	2.09465	5.46634	1.24149	2.88131	3.91042	1.22884	9.42556	1.00492	1.16529	2.11202	23.5442	1.75965	10.2626	36.448	8.47877	13.3164	22.9778	16.3223	21.8107	135.344	2.92037	34.8044	0.730785	2.66743	25.2861	-3.25702	6.90361e-08	6.64492e-06	FLJ31356	2	28384409	28394672	-	3001	antisense	uncharacterized protein FLJ31356 [Source:NCBI gene;Acc:403150]	-
ENSG00000167767	65.4186	187.674	136.031	30.3724	13.6659	64.5573	66.27	225.827	22.1192	71.3649	293.437	17.4793	479.429	861.716	546.37	374.586	380.517	321.133	325.142	1182.08	529.034	1083.01	1937.69	306.638	281.803	1578.5	128.742	746.786	-2.53592	7.03863e-08	6.74978e-06	KRT80	12	52168996	52192000	-	4350	protein_coding	keratin 80 [Source:HGNC Symbol;Acc:HGNC:27056]	-
ENSG00000167772	4707.03	3666.34	517.332	2245.46	4210	2747.41	3178.08	4708.14	4925.2	64033.2	1762.63	2380.68	653.671	128.08	122.295	51.3132	1110.21	1553.73	135.383	372.751	483.908	399.361	566.594	273.541	8780.81	386.585	7671.94	1104.97	2.37022	7.06611e-08	6.75113e-06	ANGPTL4	19	8363289	8374373	+	2482	protein_coding	angiopoietin like 4 [Source:HGNC Symbol;Acc:HGNC:16039]	-
ENSG00000100385	94.234	23.938	46.3744	211.559	21.8654	67.0403	194.968	13.6865	11.0596	5.38603	9.04429	86.2313	4.22404	14.1265	1.75965	5.98654	19.6819	4.23938	13.3164	1.27654	3.84054	11.2814	0	0.973455	1.12272	2.92314	60.7393	6.19447	3.28493	7.12326e-08	6.78071e-06	IL2RB	22	37125838	37175054	-	4700	protein_coding	interleukin 2 receptor subunit beta [Source:HGNC Symbol;Acc:HGNC:6009]	-
ENSG00000144655	1626.9	1332.87	982.106	894.414	943.856	1596.55	1098.74	1077.32	878.622	1470.39	951.66	1042.93	799.4	378.59	272.745	665.361	661.166	334.911	198.636	382.963	375.413	346.715	463.195	482.834	1193.45	700.823	1130.44	496.677	1.1864	7.35143e-08	6.97228e-06	CSRNP1	3	39141855	39154562	-	3214	protein_coding	cysteine and serine rich nuclear protein 1 [Source:HGNC Symbol;Acc:HGNC:14300]	-
ENSG00000186198	3.11517	23.938	18.5497	3.14197	12.7548	7.44892	1.92087	3.91042	4.91537	4.03953	66.3248	13.9834	0	0	0	0	0	0	1.1097	0	1.92027	0	0	0	1.12272	2.92314	12.6187	0.544295	4.50739	7.54793e-08	7.13252e-06	SLC51B	15	65045370	65053396	+	940	protein_coding	solute carrier family 51 beta subunit [Source:HGNC Symbol;Acc:HGNC:29956]	-
ENSG00000183196	39.7185	445.246	381.3	17.8045	53.7524	112.975	77.7952	28.3505	40.5518	398.567	112.551	96.7189	23.2322	8.47589	48.3903	17.1044	5.83168	24.3765	15.5358	7.65926	2.8804	18.0502	7.5658	5.84073	78.5906	16.8081	140.659	19.7777	2.83278	7.59092e-08	7.13615e-06	CHST6	16	75472052	75495445	-	8620	protein_coding	carbohydrate sulfotransferase 6 [Source:HGNC Symbol;Acc:HGNC:6938]	-
ENSG00000119862	75.543	52.6635	112.329	223.08	81.0841	217.26	141.184	238.535	57.7556	210.055	75.3691	100.215	249.218	476.534	364.247	170.189	408.946	331.732	517.119	698.269	291.881	439.974	556.507	258.939	327.835	211.928	141.099	388.777	-1.46293	7.87592e-08	7.36185e-06	LGALSL	2	64453969	64461381	+	4003	protein_coding	galectin like [Source:HGNC Symbol;Acc:HGNC:25012]	-
ENSG00000135111	707.923	717.182	114.39	166.524	848.195	240.849	659.819	171.081	679.55	242.372	102.502	802.883	108.769	6.59236	151.33	70.1281	37.1769	83.7278	65.4722	1.27654	71.05	84.2343	133.662	146.018	115.64	62.1167	427.849	79.1097	2.43486	8.11371e-08	7.55684e-06	TBX3	12	114670254	114684164	-	5950	protein_coding	T-box 3 [Source:HGNC Symbol;Acc:HGNC:11602]	T-box
ENSG00000150394	42.0548	20.1079	96.8709	225.174	71.9735	22.3468	132.54	357.803	92.1632	138.69	60.2953	20.9752	96.097	204.363	92.3814	596.088	2167.93	199.251	100.983	878.262	309.163	1833.6	594.336	541.241	359.271	318.622	105.93	630.422	-2.57333	8.15669e-08	7.56964e-06	CDH8	16	61647242	62037035	-	13529	protein_coding	cadherin 8 [Source:HGNC Symbol;Acc:HGNC:1767]	-
ENSG00000163827	31.9305	13.4053	11.336	24.0884	42.8197	9.9319	5.76261	18.5745	9.83074	5.38603	5.02461	13.9834	6.33606	65.9236	71.2657	32.4984	107.886	61.4711	65.4722	102.124	93.1331	155.683	37.829	51.5931	23.5772	4.38471	15.2623	67.1416	-2.12631	8.19962e-08	7.5823e-06	LRRC2	3	46515423	46580099	-	5622	protein_coding	leucine rich repeat containing 2 [Source:HGNC Symbol;Acc:HGNC:14676]	-
ENSG00000078053	48.2852	95.7519	73.1684	40.8456	70.1514	53.384	116.213	111.447	131.486	44.4348	29.1427	95.5536	104.545	378.59	123.175	222.357	214.314	62.5309	83.2274	213.183	632.729	248.19	759.943	870.269	208.826	65.7706	78.0314	314.085	-2.00918	8.39193e-08	7.73252e-06	AMPH	7	38383704	38631567	-	5636	protein_coding	amphiphysin [Source:HGNC Symbol;Acc:HGNC:471]	-
ENSG00000139985	24.9214	3.83008	17.5192	15.7098	47.375	22.3468	17.2878	15.6417	17.2038	8.07905	3.01476	33.7933	20.0642	229.791	43.9911	136.835	146.521	63.5908	17.7552	163.398	61.4486	65.432	108.443	54.5135	37.0498	9.5002	18.9836	87.5592	-2.20302	8.45682e-08	7.75064e-06	ADAM21	14	70452157	70459899	+	2658	protein_coding	ADAM metallopeptidase domain 21 [Source:HGNC Symbol;Acc:HGNC:200]	-
ENSG00000102466	26.479	33.5132	20.6108	36.6563	13.6659	32.2787	61.4678	122.2	22.1192	26.9302	56.2756	37.2892	196.418	140.323	189.162	92.3638	162.558	314.774	285.192	342.114	337.967	478.331	140.388	104.16	70.7315	134.464	52.7619	214.81	-2.02453	8.47147e-08	7.75064e-06	FGF14	13	101710804	102402457	-	13759	protein_coding	fibroblast growth factor 14 [Source:HGNC Symbol;Acc:HGNC:3671]	-
ENSG00000172935	718.048	942.199	559.584	547.75	592.187	973.326	358.242	1331.5	841.757	980.258	1404.88	261.024	996.874	1709.31	2264.66	810.749	1154.67	1036.53	3359.06	1970.98	2820.88	2251.01	1668.68	2308.06	2102.86	3825.66	808.279	2098.7	-1.37661	8.56913e-08	7.81239e-06	MRGPRF	11	69004395	69013409	-	2746	protein_coding	MAS related GPR family member F [Source:HGNC Symbol;Acc:HGNC:24828]	-
ENSG00000104998	573.192	470.142	351.415	396.935	177.656	338.926	158.472	140.775	149.919	231.599	128.63	205.091	160.514	173.285	178.604	94.9294	63.4195	101.745	76.5692	57.4445	18.2426	101.532	99.1961	57.4339	66.2406	35.8085	267.943	86.4962	1.6312	8.77227e-08	7.96953e-06	IL27RA	19	14031748	14053216	+	2962	protein_coding	interleukin 27 receptor subunit alpha [Source:HGNC Symbol;Acc:HGNC:17290]	-
ENSG00000001461	626.15	610.897	474.049	1135.3	764.377	461.833	604.114	1038.22	806.121	986.991	714.499	692.181	368.548	2288.49	1286.3	802.197	2080.45	1279.23	1231.77	1940.35	4330.21	4157.57	932.275	1621.78	1705.42	815.556	714.098	1882.43	-1.39849	8.82845e-08	7.99253e-06	NIPAL3	1	24415794	24472976	+	9404	protein_coding	NIPA like domain containing 3 [Source:HGNC Symbol;Acc:HGNC:25233]	-
ENSG00000130762	50.6216	46.9184	10.3054	40.8456	7.28846	33.5202	81.637	66.4771	1.22884	65.9789	99.4872	4.66115	58.0806	234.5	212.037	87.2325	515.374	84.7877	31.0716	742.948	211.23	303.845	239.584	199.558	159.427	150.542	43.6193	244.011	-2.48276	8.89283e-08	8.02276e-06	ARHGEF16	1	3454426	3481113	+	5563	protein_coding	Rho guanine nucleotide exchange factor 16 [Source:HGNC Symbol;Acc:HGNC:15515]	-
ENSG00000120738	5105.77	6497.72	3893.39	1962.68	5164.78	5220.45	2758.37	4353.27	3563.64	3276.06	4044.81	4064.52	9166.17	195.887	1386.6	3397.79	1003.78	1068.32	2149.49	1531.85	686.496	1586.16	1932.64	724.251	1228.26	2690.02	4543.97	1506.27	1.59292	9.20674e-08	8.27711e-06	EGR1	5	138465490	138469315	+	3138	protein_coding	early growth response 1 [Source:HGNC Symbol;Acc:HGNC:3238]	zf-C2H2
ENSG00000073067	2.33638	0.957519	0	6.28394	1.82211	7.44892	4.80218	2.93281	1.22884	0	2.00984	1.16529	78.1448	59.3313	16.7166	28.2223	13.8502	7.41892	3.32909	70.2099	11.5216	15.7939	665.791	31.1506	5.61361	4.38471	8.39482	71.7949	-2.83617	9.27181e-08	8.30677e-06	CYP2W1	7	983199	989640	+	2773	protein_coding	cytochrome P450 family 2 subfamily W member 1 [Source:HGNC Symbol;Acc:HGNC:20243]	-
ENSG00000149633	4323.86	16941.4	4143.81	3773.5	4988.95	12658.2	9967.39	15120.6	5119.36	6478.05	19948.7	6763.33	17736.8	355.046	3486.74	2109.83	333.135	1430.79	2030.75	153.185	1115.68	1416.94	193.348	1376.47	5825.81	4283.13	9843.38	1854.68	2.40798	9.44444e-08	8.43226e-06	KIAA1755	20	38210488	38260772	-	8083	protein_coding	KIAA1755 [Source:HGNC Symbol;Acc:HGNC:29372]	-
ENSG00000177706	11626.6	6009.39	4100.52	5201	2205.67	3075.16	1625.06	1900.46	1270.62	4571.4	3012.75	2062.56	2435.16	930.465	962.526	1823.33	676.474	969.759	1211.79	1118.25	520.393	1123.63	1114.69	559.737	2694.53	1766.31	3776.64	1190.15	1.66607	9.61155e-08	8.55197e-06	FAM20C	7	192969	260745	+	4629	protein_coding	FAM20C, golgi associated secretory pathway kinase [Source:HGNC Symbol;Acc:HGNC:22140]	-
ENSG00000241644	22.585	0.957519	7.21379	83.7858	7.28846	57.1084	5.76261	24.4401	29.4922	1.34651	4.01968	40.7851	4.22404	915.397	34.3131	81.2459	142.876	169.575	387.285	1230.59	101.774	108.301	7.5658	146.992	16.8408	16.8081	22.2315	258.428	-3.54016	9.71938e-08	8.6183e-06	INMT	7	30697985	30757602	+	3376	protein_coding	indolethylamine N-methyltransferase [Source:HGNC Symbol;Acc:HGNC:6069]	-
ENSG00000172399	3.11517	0	41.2217	41.8929	1.82211	8.69041	3.84174	5.86562	2.45768	98.2951	21.1033	3.49586	10.5601	417.202	5.27894	18.8148	2234.99	57.2317	17.7552	405.941	112.336	106.797	246.309	10.708	324.467	33.6161	18.6432	307.034	-4.0466	9.78646e-08	8.64816e-06	MYOZ2	4	119135784	119187789	+	2597	protein_coding	myozenin 2 [Source:HGNC Symbol;Acc:HGNC:1330]	-
ENSG00000256235	3060.66	1066.68	1242.83	2553.37	2582.85	2115.49	1276.42	1724.49	3122.49	3447.06	538.638	3039.07	415.012	861.716	212.037	855.22	801.856	1390.52	419.466	307.647	408.057	272.257	231.177	591.861	903.792	329.584	2014.24	583.476	1.78756	1.03167e-07	9.07862e-06	SMIM3	5	150777946	150796734	+	2449	protein_coding	small integral membrane protein 3 [Source:HGNC Symbol;Acc:HGNC:30248]	-
ENSG00000235505	9.34552	12.4477	25.7635	54.4608	15.488	29.7957	28.8131	36.1713	34.4076	8.07905	3.01476	36.1239	81.3128	209.072	76.5446	118.02	199.735	73.1294	159.797	125.101	112.336	83.4822	157.201	75.9295	172.899	8.76942	28.8634	120.924	-2.06797	1.03437e-07	9.07862e-06	CASP17P	11	104901549	104919073	-	4307	transcribed_unprocessed_pseudogene	caspase 17, pseudogene [Source:HGNC Symbol;Acc:HGNC:53657]	-
ENSG00000130477	1514.75	3528.46	1229.44	1940.69	2092.7	1962.79	811.568	291.326	776.628	811.945	134.659	1122.17	1504.82	63.0983	434.633	105.192	634.195	152.618	449.428	390.622	418.619	264.736	111.806	65.2215	132.481	6.57706	1363.23	248.402	2.45638	1.05632e-07	9.23991e-06	UNC13A	19	17601328	17688365	-	11188	protein_coding	unc-13 homolog A [Source:HGNC Symbol;Acc:HGNC:23150]	-
ENSG00000125378	1084.86	424.181	1148.02	729.984	246.897	846.694	362.084	1047.01	233.48	475.317	4555.31	114.198	1833.23	6830.63	2469.66	2693.09	5650.17	3443.44	3230.33	7443.53	3426.72	2894.8	7202.64	7946.32	1128.34	8599.88	1007.79	4843.04	-2.26465	1.07003e-07	9.32833e-06	BMP4	14	53949736	53958761	-	3082	protein_coding	bone morphogenetic protein 4 [Source:HGNC Symbol;Acc:HGNC:1071]	-
ENSG00000116852	621.477	168.523	252.483	591.737	264.207	910.01	798.122	824.12	1818.69	378.369	83.4084	3836.13	153.122	308.899	29.914	297.617	239.099	82.668	185.32	43.4025	36.4851	77.4655	9.24709	151.859	78.5906	35.8085	823.107	121.26	2.76263	1.12587e-07	9.78221e-06	KIF21B	1	200969390	201023700	-	12150	protein_coding	kinesin family member 21B [Source:HGNC Symbol;Acc:HGNC:29442]	-
ENSG00000171223	11378.2	8971	5342.33	5924.7	5086.43	11029.4	3692.87	6615.45	5146.39	9856.44	5562.24	7471.82	4139.56	1998.43	2159.09	5985.69	3472.03	2029.61	3213.69	1672.27	1256.82	923.569	1757.79	1699.65	5606.88	2094.43	6939.75	2605.38	1.4134	1.24385e-07	1.07712e-05	JUNB	19	12791496	12793315	+	1820	protein_coding	JunB proto-oncogene, AP-1 transcription factor subunit [Source:HGNC Symbol;Acc:HGNC:6205]	TF_bZIP
ENSG00000161791	2782.63	1958.13	2007.49	3438.36	2488.1	2439.52	4151	1169.21	2815.28	2586.64	809.966	6016.38	978.922	1002.98	356.328	1956.74	1366.07	862.715	1006.5	412.324	434.941	515.935	237.902	806.994	1030.66	330.315	2587.82	793.877	1.7047	1.32274e-07	1.14162e-05	FMNL3	12	49636499	49708165	-	13424	protein_coding	formin like 3 [Source:HGNC Symbol;Acc:HGNC:23698]	-
ENSG00000260448	10.1243	5.74511	6.18325	26.1831	17.3101	17.3808	12.4857	21.5073	3.68653	14.8116	18.0886	5.82644	4.22404	44.263	43.1113	14.5387	49.5693	42.3938	47.717	30.6371	68.1696	46.6297	5.04387	59.3808	35.9271	73.8093	12.5813	43.1685	-1.77803	1.33166e-07	1.14549e-05	LCMT1-AS1	16	25085592	25111555	-	1168	bidirectional_promoter_lncRNA	LCMT1 antisense RNA 1 [Source:HGNC Symbol;Acc:HGNC:51177]	-
ENSG00000147465	47.5064	52.6635	15.4581	8.37858	124.815	80.6967	19.2087	13.6865	19.6615	12.1186	3.01476	24.471	2.11202	1.88353	2.63947	1.71044	4.37376	15.8977	4.43879	0	6.72094	7.52092	0.840645	3.89382	6.73633	2.92314	32.5993	4.58304	2.83682	1.34408e-07	1.15154e-05	STAR	8	38143649	38151265	-	3767	protein_coding	steroidogenic acute regulatory protein [Source:HGNC Symbol;Acc:HGNC:11359]	-
ENSG00000267745	31.1517	19.1504	21.6414	30.3724	20.9543	34.7616	35.5361	25.4177	25.8057	21.5441	6.02953	26.8016	32.7363	52.7389	32.5535	33.3536	61.9616	57.2317	58.814	44.679	54.7277	87.2427	77.3393	74.9561	63.9952	28.5006	25.531	56.0072	-1.13421	1.35988e-07	1.15822e-05	AC060766.7	17	35406684	35409768	-	1212	processed_transcript	novel transcript	-
ENSG00000279118	63.0823	157.033	189.62	162.335	49.1971	167.601	87.3996	170.103	58.9844	90.2161	291.427	51.2726	180.578	574.477	355.448	571.287	298.144	411.22	616.992	1386.33	206.429	235.405	138.706	242.39	317.73	365.392	132.219	439.996	-1.73372	1.39785e-07	1.18278e-05	AC093535.2	5	126496279	126498604	+	2326	TEC	tec	-
ENSG00000230300	7.78793	54.5786	10.3054	6.28394	20.0433	1.24149	8.64392	28.3505	18.4326	2.69302	75.3691	15.1487	25.3443	0	2.63947	0.85522	0.72896	2.11969	0	0	4.80067	8.27302	0	2.92037	2.24544	5.84628	21.0941	2.3407	3.13963	1.481e-07	1.24905e-05	STARD13-IT1	13	33158587	33164409	-	452	sense_intronic	STARD13 intronic transcript 1 [Source:HGNC Symbol;Acc:HGNC:41453]	-
ENSG00000169583	155.759	112.987	84.5044	93.2117	48.286	65.7988	76.8348	689.211	28.2634	332.588	225.102	23.3057	137.281	2765.03	1719.17	105.192	447.581	359.288	733.511	585.934	527.114	2327.73	313.56	256.992	1376.46	652.591	159.472	936.165	-2.55339	1.4973e-07	1.2587e-05	CLIC3	9	136994635	136996803	-	1177	protein_coding	chloride intracellular channel 3 [Source:HGNC Symbol;Acc:HGNC:2064]	-
ENSG00000166473	0	0	1.03054	1.04732	0	0	0.960435	0	0	2.69302	1.00492	0	0	6.59236	23.7552	12.8283	0.72896	3.17954	4.43879	15.3185	7.68108	15.7939	21.8568	0	1.12272	2.92314	0.518172	8.93995	-4.20155	1.62296e-07	1.35992e-05	PKD1L2	16	81100875	81220370	-	18637	polymorphic_pseudogene	polycystin 1 like 2 (gene/pseudogene) [Source:HGNC Symbol;Acc:HGNC:21715]	-
ENSG00000183668	0	0	0	1.04732	0	0	0	26.3953	0	0	0	0	0	12.243	0	3.42088	51.0272	0	5.54849	6.38272	7.68108	200.809	85.7458	2.92037	1.12272	0	2.11097	28.9924	-5.71229	1.6975e-07	1.4097e-05	PSG9	19	43211791	43269530	-	5048	protein_coding	pregnancy specific beta-1-glycoprotein 9 [Source:HGNC Symbol;Acc:HGNC:9526]	-
ENSG00000259422	0	0	0	2.09465	2.73317	0	0	3.91042	0	0	1.00492	0	0	27.3112	7.03858	17.9596	17.495	0	5.54849	43.4025	11.5216	25.5711	28.5819	14.6018	0	0.730785	0.749473	15.3664	-4.30993	1.6987e-07	1.4097e-05	AC091100.1	15	76174891	76181486	-	2354	antisense	uncharacterized LOC101929439 [Source:NCBI gene;Acc:101929439]	-
ENSG00000133216	3399.43	2570.94	1664.32	1716.56	3573.17	2003.76	2867.86	837.807	2422.05	2760.34	2804.73	2715.12	945.129	449.222	755.768	784.237	484.029	277.68	942.134	179.993	243.874	154.179	458.151	881.951	1320.32	2008.93	2329.33	687.728	1.7599	1.70468e-07	1.41015e-05	EPHB2	1	22710839	22921500	+	12516	protein_coding	EPH receptor B2 [Source:HGNC Symbol;Acc:HGNC:3393]	-
ENSG00000108309	251.55	78.5166	69.0463	64.934	29.1538	260.712	70.1118	87.9844	23.348	131.958	36.1772	96.7189	89.7609	41.4377	43.1113	29.9327	18.9529	14.8378	35.5103	22.9778	17.2824	30.0837	59.6858	12.6549	31.4362	19.0004	99.2286	28.9926	1.77396	1.80628e-07	1.48623e-05	RUNDC3A	17	44308413	44318671	+	4905	protein_coding	RUN domain containing 3A [Source:HGNC Symbol;Acc:HGNC:16984]	-
ENSG00000181751	183.795	296.831	318.437	396.935	322.514	171.325	270.843	255.155	293.693	239.679	424.077	275.008	233.378	468.058	329.934	470.371	605.765	488.589	419.466	668.909	585.682	654.32	435.454	286.196	853.269	1120.29	283.205	568.177	-1.00448	1.80813e-07	1.48623e-05	C5orf30	5	103258702	103278660	+	3568	protein_coding	chromosome 5 open reading frame 30 [Source:HGNC Symbol;Acc:HGNC:25052]	-
ENSG00000021645	74.7642	89.0493	228.78	139.294	66.5072	62.0744	46.1009	20.5297	55.2979	5.38603	16.0787	25.6363	17.9522	981.32	20.2359	144.532	523.393	943.263	345.116	995.704	431.1	454.264	133.662	560.71	80.836	24.1159	65.1885	433.712	-2.73304	1.8159e-07	1.48789e-05	NRXN3	14	78170373	79868290	+	15535	protein_coding	neurexin 3 [Source:HGNC Symbol;Acc:HGNC:8010]	-
ENSG00000150782	284.26	225.017	871.838	1252.6	148.502	266.92	349.598	140.775	66.3575	636.899	438.146	159.644	753.992	1878.82	1336.45	2806.83	1894.57	979.298	564.836	2273.52	3086.83	540.002	4051.91	542.215	1982.73	1401.65	430.35	1795.36	-2.06076	1.82275e-07	1.48879e-05	IL18	11	112143251	112164117	-	2628	protein_coding	interleukin 18 [Source:HGNC Symbol;Acc:HGNC:5986]	-
ENSG00000112715	12994.2	6457.51	5672.1	6878.82	8325.24	5285.01	10275.7	3504.71	12418.7	30759.6	5744.13	14101.1	2456.28	2449.53	1438.51	1598.41	3905.77	8585.81	2717.65	2330.97	2035.49	1236.44	3511.37	1601.33	3151.48	1194.1	9605.63	2750.53	1.80419	1.88722e-07	1.5366e-05	VEGFA	6	43770184	43786487	+	14431	protein_coding	vascular endothelial growth factor A [Source:HGNC Symbol;Acc:HGNC:12680]	-
ENSG00000229162	135.51	1.91504	66.9852	31.4197	4.55529	8.69041	4.80218	0	0	18.8511	0	13.9834	4.22404	2.8253	0	1.71044	1.45792	0	0	0	0.960135	1.50418	0	0	1.12272	1.46157	22.3797	0.849405	4.68402	1.92355e-07	1.56127e-05	AL445471.1	1	24961345	24963097	+	820	antisense	novel transcript	-
ENSG00000171509	0	0	0	1.04732	0.911057	0	0	4.88802	0	2.69302	0	0	2.11202	17.8936	1.75965	5.13132	18.224	28.6158	2.2194	0	65.2892	72.953	5.04387	8.7611	13.4727	0.730785	0.896264	18.4688	-4.38106	1.99004e-07	1.60619e-05	RXFP1	4	158315311	158653372	+	5684	protein_coding	relaxin family peptide receptor 1 [Source:HGNC Symbol;Acc:HGNC:19718]	-
ENSG00000011422	15079	8767.04	10767.1	17860	10625.7	13819	6892.08	8546.21	7317.76	28816.6	6924.91	7533.58	3253.57	4368.85	911.497	3767.24	5591.85	2778.92	1621.27	1251.01	1511.25	1734.32	837.282	2309.04	10821.9	1588	11246.3	3007.11	1.90302	1.9913e-07	1.60619e-05	PLAUR	19	43646095	43670547	-	4457	protein_coding	plasminogen activator, urokinase receptor [Source:HGNC Symbol;Acc:HGNC:9053]	-
ENSG00000239739	2.33638	0	0	0	0	0	0	0	0	0	0	0	0	21.6606	2.63947	5.13132	6.56064	8.47877	8.87759	7.65926	0	6.01674	5.04387	10.708	0	1.46157	0.179722	6.47983	-4.40766	2.01926e-07	1.62369e-05	AC026316.2	3	170740351	170741365	-	263	lincRNA	novel transcript	-
ENSG00000184845	3.11517	0.957519	5.15271	1.04732	1.82211	0	0	5.86562	0	0	0	3.49586	4.22404	17.8936	0	51.3132	24.7846	16.9575	42.1685	51.0618	31.6844	51.1423	215.205	3.89382	0	0	1.97541	38.9311	-4.28529	2.07633e-07	1.66441e-05	DRD1	5	175440039	175444208	-	4054	protein_coding	dopamine receptor D1 [Source:HGNC Symbol;Acc:HGNC:3020]	-
ENSG00000132561	945.455	367.687	540.004	472.343	1939.64	521.425	712.643	407.661	763.111	208.709	85.4183	871.635	324.195	4074.08	1658.47	699.57	2458.05	4263.76	3121.58	4954.27	1434.44	1890.76	2583.3	2770.45	647.811	725.669	627.687	2406.32	-1.93845	2.10023e-07	1.67326e-05	MATN2	8	97868840	98036716	+	6933	protein_coding	matrilin 2 [Source:HGNC Symbol;Acc:HGNC:6908]	-
ENSG00000274021	72.4278	92.8793	102.024	43.9876	32.7981	8.69041	53.7844	26.3953	67.5863	29.6232	27.1329	46.6115	57.0246	10.3594	3.51929	44.4715	8.74752	1.05985	2.2194	12.7654	21.123	6.76883	19.3348	5.84073	10.1045	7.30785	50.8435	11.8171	2.10191	2.10029e-07	1.67326e-05	AC024909.2	12	89351015	89353271	+	2257	antisense	novel transcript, antisense to DUSP6	-
ENSG00000135643	197.814	462.482	87.596	79.5965	33.7091	84.4211	43.2196	28.3505	15.975	57.8999	287.407	62.9255	25.3443	28.253	24.635	40.1953	38.6349	26.4962	8.87759	16.5951	12.4817	15.7939	16.8129	3.89382	12.3499	42.3855	112.826	22.1081	2.34786	2.13604e-07	1.69651e-05	KCNMB4	12	70366276	70434292	+	4874	protein_coding	potassium calcium-activated channel subfamily M regulatory beta subunit 4 [Source:HGNC Symbol;Acc:HGNC:6289]	-
ENSG00000072952	6.23035	57.4511	27.8246	106.827	6.3774	9.9319	72.9931	30.3057	1.22884	52.5138	195.96	6.99172	47.5205	183.644	105.579	139.401	604.307	216.209	390.614	265.521	819.955	769.39	172.332	10.708	305.381	453.817	47.8581	341.297	-2.83383	2.15245e-07	1.70432e-05	MRVI1	11	10573091	10693988	-	7700	protein_coding	murine retrovirus integration site 1 homolog [Source:HGNC Symbol;Acc:HGNC:7237]	-
ENSG00000236751	0	0	3.09162	0	4.55529	0	1.92087	10.7536	1.22884	0	0	2.33057	10.5601	20.7189	4.39911	12.8283	5.83168	8.47877	15.5358	16.5951	46.0865	51.8944	35.3071	40.8851	7.85906	24.1159	2.6493	22.3489	-3.0651	2.18802e-07	1.7272e-05	LINC01186	X	46325924	46327645	-	626	lincRNA	long intergenic non-protein coding RNA 1186 [Source:HGNC Symbol;Acc:HGNC:49573]	-
ENSG00000182263	52.958	60.3237	58.7409	40.8456	80.1731	34.7616	82.5974	81.1411	44.2383	25.5837	42.2067	32.628	148.897	151.624	233.153	67.5624	123.923	213.029	214.172	297.435	166.103	203.817	136.184	144.071	51.6452	100.118	60.392	161.757	-1.41728	2.1967e-07	1.72878e-05	FIGN	2	163593396	163736012	-	9942	protein_coding	fidgetin, microtubule severing factor [Source:HGNC Symbol;Acc:HGNC:13285]	-
ENSG00000224321	3.11517	0.957519	0	4.18929	1.82211	12.4149	7.68348	3.91042	0	9.42556	9.04429	0	2.11202	18.8353	17.5965	2.56566	18.9529	12.7182	6.65819	17.8716	26.8838	18.8023	34.4664	24.3364	44.9089	43.8471	4.20575	22.1879	-2.41895	2.23929e-07	1.75696e-05	RPL12P14	1	15792796	15793285	+	490	processed_pseudogene	ribosomal protein L12 pseudogene 14 [Source:HGNC Symbol;Acc:HGNC:36495]	-
ENSG00000143367	382.388	235.55	298.857	1316.48	555.745	342.651	349.598	608.07	313.355	389.141	257.26	393.867	348.483	1699.89	481.263	843.247	5343.27	919.946	896.636	2209.7	929.41	2802.3	1476.17	776.817	703.947	694.976	445.496	1521.35	-1.77193	2.24808e-07	1.75853e-05	TUFT1	1	151540305	151583583	+	3878	protein_coding	tuftelin 1 [Source:HGNC Symbol;Acc:HGNC:12422]	-
ENSG00000185640	147.192	295.873	1.03054	27.2304	250.541	126.632	185.364	66.4771	61.4421	63.2859	9.04429	124.686	24.2882	0.941766	3.51929	0	1.45792	1.05985	0	0	0.960135	2.25628	0	2.92037	61.7497	0	106.391	5.75887	4.22429	2.28265e-07	1.78019e-05	KRT79	12	52821410	52834295	-	2542	protein_coding	keratin 79 [Source:HGNC Symbol;Acc:HGNC:28930]	-
ENSG00000027075	389.397	278.638	610.081	672.381	163.99	178.774	229.544	315.766	199.072	456.466	478.342	221.405	506.885	534.923	533.173	1769.45	1664.94	418.639	325.142	2897.75	897.726	1301.12	2973.36	823.543	773.556	686.938	361.596	1200.02	-1.73056	2.30977e-07	1.79593e-05	PRKCH	14	61187559	61550976	+	8833	protein_coding	protein kinase C eta [Source:HGNC Symbol;Acc:HGNC:9403]	-
ENSG00000136603	1351.21	1346.27	2656.74	2845.58	1289.15	1442.61	2356.91	1208.32	1419.31	1516.17	1327.5	1629.07	2853.34	583.895	564.846	1535.12	1091.98	1051.37	792.325	1081.23	535.755	847.608	1230.7	581.153	636.584	499.857	1787.86	848.648	1.07497	2.46252e-07	1.90897e-05	SKIL	3	170357678	170396835	+	7782	protein_coding	SKI like proto-oncogene [Source:HGNC Symbol;Acc:HGNC:10897]	-
ENSG00000175426	66.9762	231.72	6.18325	75.4072	236.875	8.69041	126.777	3.91042	22.1192	177.739	0	99.0494	6.33606	1.88353	1.75965	6.84176	10.9344	7.41892	3.32909	12.7654	5.76081	1.50418	0.840645	0.973455	35.9271	0.730785	81.6756	6.9746	3.56301	2.5054e-07	1.93065e-05	PCSK1	5	96390415	96434143	-	5307	protein_coding	proprotein convertase subtilisin/kexin type 1 [Source:HGNC Symbol;Acc:HGNC:8743]	-
ENSG00000090975	357.466	321.726	307.101	413.692	573.966	825.589	1113.14	620.778	500.139	488.783	299.466	897.271	610.374	154.45	274.505	262.553	250.033	180.174	227.488	191.482	134.419	492.62	352.23	193.718	305.381	181.235	563.808	246.176	1.19455	2.6246e-07	2.01357e-05	PITPNM2	12	122983480	123150015	-	9161	protein_coding	phosphatidylinositol transfer protein membrane associated 2 [Source:HGNC Symbol;Acc:HGNC:21044]	-
ENSG00000230928	1.55759	0	1.03054	1.04732	0	0	1.92087	0	2.45768	1.34651	3.01476	2.33057	4.22404	8.47589	4.39911	59.8654	2.18688	4.23938	1.1097	10.2124	1.92027	10.5293	39.5103	17.5222	4.49089	23.3851	1.45615	14.4498	-3.32714	2.62856e-07	2.01357e-05	AL139241.1	10	98252023	98256575	+	1168	antisense	novel transcript	-
ENSG00000232679	7.00914	315.981	42.2522	20.9465	110.238	2.48297	3.84174	697.032	43.0095	39.0487	14.0689	72.2478	6.33606	1.88353	25.5149	11.1179	1.45792	1.05985	8.87759	0	10.5615	4.51255	0.840645	0	17.9636	0	105.73	6.44537	4.03828	2.63953e-07	2.01601e-05	LINC01705	1	222041705	222064763	-	562	lincRNA	long intergenic non-protein coding RNA 1705 [Source:HGNC Symbol;Acc:HGNC:52493]	-
ENSG00000112033	3397.1	4231.28	5487.63	4978.97	2870.74	4291.82	1418.56	1976.72	2392.56	2573.18	2208.82	4114.63	1845.91	1776.17	2378.16	1772.87	1748.77	1169.01	2029.64	1387.6	928.45	1476.36	966.741	1332.66	1597.63	1547.07	3214.45	1547.01	1.05506	2.68046e-07	2.04125e-05	PPARD	6	35342558	35428191	+	4457	protein_coding	peroxisome proliferator activated receptor delta [Source:HGNC Symbol;Acc:HGNC:9235]	THR-like
ENSG00000118849	120.713	1015.93	55.6492	427.308	110.238	72.0063	72.9931	760.576	533.318	504.941	4224.69	30.2975	61.2486	17.8936	258.668	55.5893	8.01856	121.882	22.194	30.6371	37.4452	12.0335	5.04387	67.1684	93.186	78.9248	614.608	62.2065	3.30472	2.8103e-07	2.13385e-05	RARRES1	3	158696892	158732696	-	2236	protein_coding	retinoic acid receptor responder 1 [Source:HGNC Symbol;Acc:HGNC:9867]	-
ENSG00000090530	371.484	84.2617	570.92	1043.13	530.235	134.081	138.303	355.848	435.01	634.205	211.033	333.272	101.377	1048.19	226.115	2257.78	1508.22	2181.16	1148.54	194.035	646.171	2405.19	1598.91	1853.46	1791.87	3968.16	380.243	1602.14	-2.07519	2.90374e-07	2.19302e-05	P3H2	3	189956728	190122437	-	5605	protein_coding	prolyl 3-hydroxylase 2 [Source:HGNC Symbol;Acc:HGNC:19317]	-
ENSG00000228997	0	0	2.06108	4.18929	0	0	0	11.7312	4.91537	2.69302	0	0	1.05601	78.1666	0	0	77.2697	25.4363	33.2909	24.2543	50.8871	178.998	26.06	82.7437	2.24544	2.92314	2.04969	44.7904	-4.45765	2.90516e-07	2.19302e-05	AL136452.1	10	10776223	10776661	-	439	processed_pseudogene	ORM1-like (S. cerevisiae) pseudogene	-
ENSG00000102804	4965.59	18807.6	30206.2	3868.81	13818	9476.27	11173.7	12871.1	7101.48	20123.6	10362.7	7206.14	16997.5	1932.5	4479.18	4186.3	3890.46	3796.37	3424.53	2899.03	7032.03	5963.34	7524.61	3383.73	9035.67	3170.14	12844.5	4670.61	1.45946	2.92746e-07	2.20342e-05	TSC22D1	13	44432143	44577147	-	8586	protein_coding	TSC22 domain family member 1 [Source:HGNC Symbol;Acc:HGNC:16826]	TSC22
ENSG00000246731	51.4004	109.157	59.7714	26.1831	16.399	13.6564	51.8635	71.3651	14.7461	33.6627	29.1427	22.1405	33.7923	7.53413	27.2745	17.9596	17.495	11.6583	4.43879	1.27654	13.4419	13.5377	9.24709	10.708	10.1045	5.11549	41.0216	11.5224	1.82391	2.93792e-07	2.20489e-05	MGC16275	17	74209980	74213342	-	2522	antisense	uncharacterized protein MGC16275 [Source:NCBI gene;Acc:85001]	-
ENSG00000078596	313.854	148.415	1104.74	295.345	196.788	319.062	282.368	523.018	66.3575	131.958	294.442	47.7768	882.825	3110.65	507.658	2766.64	1904.04	2185.4	397.272	4675.98	1172.32	1267.28	3610.57	328.054	340.185	918.597	354.381	1783.43	-2.33109	3.27785e-07	2.44582e-05	ITM2A	X	79360384	79367667	-	2051	protein_coding	integral membrane protein 2A [Source:HGNC Symbol;Acc:HGNC:6173]	-
ENSG00000258279	0	0	0	0	1.82211	0	0	5.86562	0	0	1.00492	2.33057	9.5041	34.8453	9.67805	19.6701	7.2896	4.23938	7.76789	48.5087	7.68108	11.2814	22.6974	1.94691	13.4727	19.7312	1.57903	16.0623	-3.33362	3.32932e-07	2.47709e-05	LINC00592	12	52164115	52223804	+	1457	lincRNA	long intergenic non-protein coding RNA 592 [Source:HGNC Symbol;Acc:HGNC:27474]	-
ENSG00000205325	0	0	0	0	0	0	0	1.95521	0	0	3.01476	0	0	6.59236	21.9956	2.56566	5.10272	1.05985	4.43879	15.3185	0	16.546	52.12	4.86728	0	18.2696	0.382305	11.452	-4.78918	3.3911e-07	2.51583e-05	AC005863.1	17	14767583	14780203	-	2998	lincRNA	novel transcript	-
ENSG00000129646	214.168	254.7	117.482	197.944	265.118	623.227	383.214	272.751	228.565	317.776	498.441	356.578	302.019	52.7389	139.012	130.849	139.231	140.96	166.455	91.9112	71.05	130.864	179.057	86.6375	213.317	206.081	310.152	134.474	1.20452	3.43858e-07	2.54376e-05	QRICH2	17	76274049	76307998	-	5775	protein_coding	glutamine rich 2 [Source:HGNC Symbol;Acc:HGNC:25326]	-
ENSG00000198756	71.649	23.938	12.3665	21.9938	33.7091	1.24149	11.5252	52.7906	12.2884	52.5138	38.187	59.4297	52.8005	230.733	18.4763	70.9833	83.1014	152.618	327.361	108.506	69.1297	532.481	452.267	209.293	43.7862	40.9239	34.1872	179.974	-2.39517	3.47894e-07	2.56629e-05	COLGALT2	1	183929854	184037729	-	7806	protein_coding	collagen beta(1-O)galactosyltransferase 2 [Source:HGNC Symbol;Acc:HGNC:16790]	-
ENSG00000138772	380.051	12.4477	1134.63	607.447	166.724	156.427	332.311	470.227	68.8152	437.615	790.873	6.99172	1008.49	4843.5	1151.69	3044.58	3268.65	972.939	417.247	3071.36	2355.21	3058.01	4007.35	1652.93	1927.71	1988.47	428.696	2443.05	-2.5106	3.55916e-07	2.618e-05	ANXA3	4	78551519	78610451	+	5123	protein_coding	annexin A3 [Source:HGNC Symbol;Acc:HGNC:541]	-
ENSG00000090924	2964.87	3896.14	1514.9	1856.9	3813.69	7612.8	4630.26	2941.61	3926.15	2297.14	2310.31	5955.78	4804.85	851.357	1477.22	1497.49	1069.38	1552.67	2125.07	1387.6	635.609	2463.85	1804.86	2119.21	1234.99	2343.63	3732.72	1581.77	1.23859	3.71037e-07	2.71381e-05	PLEKHG2	19	39412585	39428415	+	9200	protein_coding	pleckstrin homology and RhoGEF domain containing G2 [Source:HGNC Symbol;Acc:HGNC:29515]	-
ENSG00000230479	33.4881	2.87256	23.7025	20.9465	29.1538	3.72446	26.8922	16.6193	24.5768	14.8116	7.03445	31.4628	10.5601	3.76706	0	0.85522	1.45792	6.35908	1.1097	0	1.92027	0	4.20322	0	14.5954	0	18.9112	2.63599	2.8862	3.73868e-07	2.72681e-05	AP000695.1	21	36430360	36481070	+	893	antisense	novel transcript	-
ENSG00000105374	414.318	24.8955	186.528	214.701	9.11057	70.7648	62.4283	7.82083	7.37305	71.3649	34.1673	15.1487	22.1762	14.1265	3.51929	47.8923	13.1213	5.29923	1.1097	0	1.92027	0.752092	2.52193	2.92037	15.7181	3.65392	87.7537	8.65808	3.3378	3.86612e-07	2.80397e-05	NKG7	19	51371606	51372715	-	935	protein_coding	natural killer cell granule protein 7 [Source:HGNC Symbol;Acc:HGNC:7830]	-
ENSG00000110756	408.088	292.043	1256.23	1280.88	590.365	297.957	680.948	726.36	669.719	541.296	425.082	560.503	598.758	2306.39	676.584	2207.32	1812.19	1388.4	1085.28	2578.62	1540.06	2502.96	3017.91	1385.23	698.333	666.476	640.633	1681.98	-1.3926	3.92299e-07	2.83726e-05	HPS5	11	18278668	18322198	-	6433	protein_coding	HPS5, biogenesis of lysosomal organelles complex 2 subunit 2 [Source:HGNC Symbol;Acc:HGNC:17022]	-
ENSG00000118762	1073.18	2173.57	1646.81	1501.86	1147.93	587.224	1364.78	1231.78	1516.39	861.765	856.193	1288.81	1514.32	2915.71	1784.28	3198.52	3466.2	3390.45	2892.98	11180	2070.05	4730.66	5763.46	3195.85	815.097	1352.68	1289.58	3596.61	-1.47961	3.94378e-07	2.84435e-05	PKD2	4	88007668	88077777	+	5498	protein_coding	polycystin 2, transient receptor potential cation channel [Source:HGNC Symbol;Acc:HGNC:9009]	-
ENSG00000130164	4600.33	6031.41	13285.7	10137	7212.84	5659.94	3043.62	4296.57	7081.82	3263.94	3411.71	8134.87	9470.3	1729.08	4714.97	1949.9	1719.62	905.109	3834.01	3847.5	1476.69	3008.37	2772.45	2850.28	2665.34	3222.03	6586.93	2668.87	1.3034	4.0521e-07	2.91436e-05	LDLR	19	11089362	11133816	+	7718	protein_coding	low density lipoprotein receptor [Source:HGNC Symbol;Acc:HGNC:6547]	-
ENSG00000254602	13.2395	18.1929	7.21379	25.1357	11.8437	36.0031	43.2196	20.5297	6.14421	25.5837	29.1427	26.8016	16.8962	126.197	74.785	43.6162	69.9801	71.0097	32.1813	99.5704	40.3257	118.831	61.3671	44.7789	13.4727	40.9239	21.5343	64.3876	-1.58374	4.08357e-07	2.92886e-05	AP000662.1	11	57638024	57652790	+	3223	sense_overlapping	novel transcript, sense overlapping CLP1	-
ENSG00000257496	2.33638	0	3.09162	5.23661	2.73317	1.24149	1.92087	3.91042	2.45768	0	1.00492	0	0	8.47589	7.03858	12.8283	2.91584	12.7182	9.98728	17.8716	6.72094	12.7856	1.68129	2.92037	20.209	39.4624	1.84101	11.9704	-2.67369	4.1858e-07	2.99389e-05	AC025031.1	12	46384233	46386991	-	562	lincRNA	novel transcript	-
ENSG00000122335	137.846	118.732	342.14	323.623	178.567	108.009	221.86	197.476	229.794	271.995	376.845	164.306	124.609	310.783	439.911	772.264	465.076	849.997	520.449	517	307.243	758.861	358.955	513.011	190.863	433.355	215.062	495.213	-1.20365	4.33844e-07	3.09451e-05	SERAC1	6	158109515	158168280	-	11007	protein_coding	serine active site containing 1 [Source:HGNC Symbol;Acc:HGNC:21061]	-
ENSG00000197614	957.137	197.249	1460.28	5792.74	1168.89	1283.7	805.805	4534.13	2895.15	4062.42	1432.01	829.685	1159.5	9268.86	1470.18	4769.56	18888.1	1440.33	4368.88	20538.3	4206.35	19705.6	20093.9	9614.82	9013.22	4133.32	2044.51	9808.57	-2.26233	4.62006e-07	3.27733e-05	MFAP5	12	8637346	8662888	-	3876	protein_coding	microfibril associated protein 5 [Source:HGNC Symbol;Acc:HGNC:29673]	-
ENSG00000204941	0.778793	0	0	5.23661	0	0	0.960435	4.88802	1.22884	0	0	2.33057	0	69.6907	0	0.85522	376.143	0	11.097	15.3185	13.4419	243.678	62.2077	18.4957	5.61361	0	1.18641	62.8109	-5.72359	4.6675e-07	3.29807e-05	PSG5	19	43166256	43186536	-	4678	protein_coding	pregnancy specific beta-1-glycoprotein 5 [Source:HGNC Symbol;Acc:HGNC:9522]	-
ENSG00000155906	257.002	133.095	492.599	476.532	512.925	376.171	433.156	616.868	527.173	639.592	309.516	302.975	231.266	1142.36	673.065	1056.2	897.349	835.159	751.266	2165.02	1163.68	886.717	354.752	682.392	815.097	846.98	408.375	943.849	-1.20875	4.67478e-07	3.29807e-05	RMND1	6	151404762	151452181	-	4747	protein_coding	required for meiotic nuclear division 1 homolog [Source:HGNC Symbol;Acc:HGNC:21176]	-
ENSG00000106089	1067.73	1921.74	474.049	649.34	839.084	1383.02	637.729	1243.51	790.146	1481.16	1019.99	625.759	805.736	393.658	306.178	415.637	530.683	386.844	228.598	257.862	394.615	474.57	295.066	499.383	1011.57	536.396	995.307	440.851	1.17473	4.73988e-07	3.33492e-05	STX1A	7	73699206	73719672	-	3693	protein_coding	syntaxin 1A [Source:HGNC Symbol;Acc:HGNC:11433]	-
ENSG00000122707	1021.78	482.59	1095.47	1219.08	905.591	800.759	686.711	1702.01	895.826	1660.24	573.81	855.321	1748.75	3230.26	893.02	2901.76	3279.59	2353.92	1816.58	8577.1	1955.79	4547.9	3312.14	2427.8	1776.15	868.172	1049.84	2918.47	-1.47503	4.86693e-07	3.41503e-05	RECK	9	36036433	36124451	+	6045	protein_coding	reversion inducing cysteine rich protein with kazal motifs [Source:HGNC Symbol;Acc:HGNC:11345]	-
ENSG00000144229	3.11517	0	0	0	0	0	0	0.977604	0	0	0	0	2.11202	0.941766	0.879823	0	8.01856	22.2568	2.2194	15.3185	4.80067	94.7636	41.1916	54.5135	4.49089	0	0.477292	19.1842	-5.19381	4.92192e-07	3.44428e-05	THSD7B	2	136765545	137677717	+	6761	protein_coding	thrombospondin type 1 domain containing 7B [Source:HGNC Symbol;Acc:HGNC:29348]	-
ENSG00000233225	35.0457	25.853	6.18325	29.325	30.0649	33.5202	18.2483	20.5297	30.7211	17.5046	23.1132	27.9669	25.3443	6.59236	24.635	4.2761	6.56064	12.7182	9.98728	14.042	5.76081	8.27302	2.52193	4.86728	11.2272	9.5002	24.8785	9.30477	1.43374	5.06993e-07	3.53653e-05	AC004987.2	7	39833571	39834718	+	1148	processed_pseudogene	single stranded DNA binding protein 3 (SSBP3) pseudogene	-
ENSG00000116584	7600.25	11952.7	5182.59	12449.5	5506.43	12592.4	7721.9	7691.79	8311.89	5520.68	6875.67	13647.8	7494.51	3198.24	3054.75	4370.18	9136.78	5444.43	5516.31	4345.36	2577.96	2844.41	4090.58	3563.82	3653.34	2618.4	8657.55	4185.73	1.04846	5.08106e-07	3.53653e-05	ARHGEF2	1	155946851	156007070	-	9135	protein_coding	Rho/Rac guanine nucleotide exchange factor 2 [Source:HGNC Symbol;Acc:HGNC:682]	-
ENSG00000142920	351.236	396.413	90.6877	257.641	1032.23	541.289	335.192	186.722	588.615	430.883	337.653	1103.53	102.433	116.779	164.527	89.7981	100.596	145.199	123.177	66.3803	93.1331	72.2009	100.877	112.921	394.076	170.273	442.655	134.611	1.71788	5.10584e-07	3.54424e-05	AZIN2	1	33081104	33120530	+	6559	protein_coding	antizyme inhibitor 2 [Source:HGNC Symbol;Acc:HGNC:29957]	-
ENSG00000162437	161.989	226.932	333.895	158.146	133.014	104.285	188.245	274.707	154.834	68.6719	141.694	166.636	240.77	570.71	425.834	423.334	1006.69	654.985	631.418	795.287	116.176	1337.22	414.438	375.754	104.413	234.582	181.063	545.45	-1.59053	5.49291e-07	3.80274e-05	RAVER2	1	64745095	64833232	+	6070	protein_coding	ribonucleoprotein, PTB binding 2 [Source:HGNC Symbol;Acc:HGNC:25577]	-
ENSG00000196177	208.717	160.863	495.69	516.33	241.43	124.149	229.544	287.416	264.201	138.69	270.324	214.413	229.154	701.616	617.636	806.473	667.727	646.506	472.731	667.632	711.46	771.647	364.84	597.702	212.195	311.314	260.071	580.729	-1.1586	5.59673e-07	3.86428e-05	ACADSB	10	123008979	123058311	+	6255	protein_coding	acyl-CoA dehydrogenase short/branched chain [Source:HGNC Symbol;Acc:HGNC:91]	-
ENSG00000178734	3.89397	1.91504	1.03054	18.8518	1.82211	1.24149	0	0	3.68653	4.03953	2.00984	0	6.33606	13.1847	0	64.1415	55.4009	6.35908	17.7552	30.6371	34.5648	22.5628	57.1638	35.0444	33.6817	2.92314	3.44822	28.7245	-3.06141	5.6398e-07	3.87336e-05	LMO7DN	13	75871038	75883811	+	1167	lincRNA	LMO7 downstream neighbor [Source:HGNC Symbol;Acc:HGNC:44370]	-
ENSG00000167680	9142.26	857.937	6474.89	5489.02	490.149	2202.4	569.538	113.402	30.7211	3066	828.055	700.338	628.326	227.907	915.896	318.997	51.7561	166.396	558.178	59.9976	34.5648	72.2009	13.4503	22.3895	610.761	249.198	2353.31	253.976	3.21206	6.03481e-07	4.13369e-05	SEMA6B	19	4542593	4559808	-	4412	protein_coding	semaphorin 6B [Source:HGNC Symbol;Acc:HGNC:10739]	-
ENSG00000125868	3284.95	4066.58	9189.34	8179.59	10917.2	7789.09	13095.5	18226.4	11682.6	10032.8	9762.81	7460.17	10627.7	17586.5	11891.7	16248.3	20948.8	12110.9	26359.8	33370.1	26821.4	37417.3	18941.4	15554.8	17386.5	19430.8	9562.68	21082.2	-1.14054	6.07291e-07	4.14881e-05	DSTN	20	17569863	17609919	+	3851	protein_coding	destrin, actin depolymerizing factor [Source:HGNC Symbol;Acc:HGNC:15750]	-
ENSG00000151729	1246.85	557.276	1791.08	1393.99	649.584	844.211	781.794	2154.64	584.929	1444.8	1705.35	525.545	1921.94	3899.85	1361.09	2716.18	3883.9	1773.12	1986.36	3511.77	2691.26	2843.66	2530.34	1862.22	3568.01	3720.43	1200.15	2796.01	-1.22012	6.10454e-07	4.15382e-05	SLC25A4	4	185143241	185150382	+	4844	protein_coding	solute carrier family 25 member 4 [Source:HGNC Symbol;Acc:HGNC:10990]	-
ENSG00000149418	3387.75	719.097	1406.69	432.544	228.675	415.898	268.922	35.1937	11.0596	558.801	131.645	399.694	173.186	198.713	32.5535	96.6399	13.1213	4.23938	86.5565	89.3581	115.216	3.76046	11.769	2.92037	180.758	65.0398	628.397	69.2804	3.18227	6.11234e-07	4.15382e-05	ST14	11	130159562	130210376	+	4350	protein_coding	suppression of tumorigenicity 14 [Source:HGNC Symbol;Acc:HGNC:11344]	-
ENSG00000262155	9.34552	3.83008	7.21379	11.5205	10.9327	3.72446	2.88131	0.977604	8.6019	9.42556	11.0541	8.15701	16.8962	16.01	32.5535	13.6835	43.0086	29.6757	36.62	11.4889	12.4817	27.0753	11.769	59.3808	12.3499	32.1545	8.04314	26.0194	-1.6984	6.50128e-07	4.39507e-05	LINC02175	16	25066937	25068943	+	1875	lincRNA	long intergenic non-protein coding RNA 2175 [Source:HGNC Symbol;Acc:HGNC:27550]	-
ENSG00000059915	251.55	1363.51	302.979	93.2117	162.168	491.629	439.879	158.372	137.63	366.25	197.969	137.504	81.3128	72.516	295.621	121.441	52.4851	78.4286	58.814	54.8914	74.8905	36.1004	31.1039	29.2037	68.4861	35.8085	321.843	77.6761	2.05078	6.6048e-07	4.45342e-05	PSD	10	102402617	102421539	-	6338	protein_coding	pleckstrin and Sec7 domain containing [Source:HGNC Symbol;Acc:HGNC:9507]	-
ENSG00000101333	40.4973	185.759	296.796	202.133	50.1082	44.6935	144.065	555.279	65.1286	90.2161	213.043	51.2726	291.459	628.158	449.59	984.358	1008.15	443.016	135.383	476.151	598.164	4689.3	1092.84	426.373	246.999	263.813	171.573	880.176	-2.35887	6.64743e-07	4.47053e-05	PLCB4	20	9068763	9481242	+	6900	protein_coding	phospholipase C beta 4 [Source:HGNC Symbol;Acc:HGNC:9059]	-
ENSG00000164122	0	0	1.03054	4.18929	0	0	0	0	2.45768	0	0	0	0	8.47589	0.879823	7.69698	7.2896	5.29923	0	19.1482	3.84054	15.7939	5.04387	6.81419	6.73633	9.5002	0.590578	7.42452	-3.70436	6.74562e-07	4.52481e-05	ASB5	4	176213673	176277571	-	4064	protein_coding	ankyrin repeat and SOCS box containing 5 [Source:HGNC Symbol;Acc:HGNC:17180]	-
ENSG00000170006	172.113	455.779	586.378	233.553	578.521	166.359	441.8	172.058	481.706	486.09	452.214	264.52	116.161	127.138	107.338	59.8654	48.1113	113.404	68.8013	67.6568	164.183	53.3986	116.85	100.266	409.794	53.3473	354.404	114.627	1.63024	7.00045e-07	4.68361e-05	TMEM154	4	152618632	152680165	-	11587	protein_coding	transmembrane protein 154 [Source:HGNC Symbol;Acc:HGNC:26489]	-
ENSG00000240184	1347.31	6207.6	3242.08	2165.86	1575.22	2518.98	3583.38	1877	2522.81	1104.14	3736.3	2889.91	3485.89	826.871	1779.88	1036.53	1400.33	739.773	820.067	898.687	922.689	977.72	1276.94	2110.45	186.372	985.829	2788.96	1074.01	1.3766	7.07892e-07	4.7239e-05	PCDHGC3	5	141475947	141512979	+	5432	protein_coding	protocadherin gamma subfamily C, 3 [Source:HGNC Symbol;Acc:HGNC:8716]	-
ENSG00000134686	13249.6	12683.3	3604.83	5934.13	6071.29	8278.24	6373.45	2598.47	5405.68	8578.61	4506.07	6482.49	2268.31	3193.53	2212.75	2080.75	2954.47	3383.03	3002.84	1723.33	2700.86	1284.57	1247.52	3574.53	4843.42	2880.02	6618.04	2698.59	1.29426	7.14295e-07	4.75438e-05	PHC2	1	33323623	33431052	-	4975	protein_coding	polyhomeotic homolog 2 [Source:HGNC Symbol;Acc:HGNC:3183]	-
ENSG00000197381	1584.84	628.132	623.478	1590.88	541.168	880.215	798.122	718.539	893.368	669.215	674.302	1335.42	820.52	2441.06	303.539	1189.61	2814.51	2323.18	3711.94	4861.08	1549.66	3137.73	2071.35	3540.46	1045.25	2630.09	904.477	2432.27	-1.42704	7.19566e-07	4.77718e-05	ADARB1	21	45073853	45226560	+	10049	protein_coding	adenosine deaminase, RNA specific B1 [Source:HGNC Symbol;Acc:HGNC:226]	-
ENSG00000084453	0	0	0	0	0	0	0	0.977604	1.22884	4.03953	0	0	0	0	0	7.69698	8.01856	4.23938	0	2.55309	97.9337	47.3818	9.24709	0.973455	21.3317	5.84628	0.480459	15.7863	-5.24858	7.27531e-07	4.8177e-05	SLCO1A2	12	21264600	21419594	-	11520	protein_coding	solute carrier organic anion transporter family member 1A2 [Source:HGNC Symbol;Acc:HGNC:10956]	-
ENSG00000240583	206.38	110.115	44.3133	595.927	108.416	445.694	107.569	273.729	294.922	35.0092	44.2165	473.107	27.4563	6945.53	63.3473	497.738	4969.32	1686.22	1935.31	4013.45	614.486	1215.38	70.6142	1625.67	191.986	16.8081	212.835	1834.3	-3.10755	7.3355e-07	4.84517e-05	AQP1	7	30911694	30925516	+	3435	protein_coding	aquaporin 1 (Colton blood group) [Source:HGNC Symbol;Acc:HGNC:633]	-
ENSG00000164932	5752.17	15064.6	1716.88	1855.86	5645.82	2019.9	6981.4	3182.1	6490.75	4883.79	1027.03	4252.13	496.325	1299.64	953.728	389.125	1085.42	1710.59	1641.24	162.121	1014.86	283.539	165.607	1077.62	2713.62	380.739	4566.83	990.604	2.20494	7.46766e-07	4.91992e-05	CTHRC1	8	103371515	103382997	+	1776	protein_coding	collagen triple helix repeat containing 1 [Source:HGNC Symbol;Acc:HGNC:18831]	-
ENSG00000180777	2.33638	3.83008	43.2827	5.23661	3.64423	0	0	15.6417	1.22884	16.1581	6.02953	1.16529	3.16803	13.1847	3.51929	75.2594	80.9145	146.259	19.9746	30.6371	49.927	188.775	56.3232	42.832	70.7315	13.1541	7.82473	60.8839	-2.96211	7.87377e-07	5.16121e-05	ANKRD30B	18	14728272	14852738	+	5982	protein_coding	ankyrin repeat domain 30B [Source:HGNC Symbol;Acc:HGNC:24165]	-
ENSG00000126803	117.598	118.732	77.2906	21.9938	59.2187	63.3159	36.4965	85.0515	114.282	134.651	211.033	61.7602	25.3443	165.751	271.865	100.061	144.334	151.558	253.011	704.652	573.2	342.202	88.2677	360.178	133.604	586.82	86.6745	298.116	-1.78202	7.89453e-07	5.16175e-05	HSPA2	14	64535905	64546173	+	5777	protein_coding	heat shock protein family A (Hsp70) member 2 [Source:HGNC Symbol;Acc:HGNC:5235]	-
ENSG00000155846	250.771	315.981	372.025	369.705	338.002	166.359	492.703	221.916	326.872	63.2859	91.4478	821.528	443.524	80.9919	163.647	306.169	62.6905	71.0097	77.6789	35.7432	36.4851	53.3986	137.866	104.16	44.9089	21.9235	328.779	92.0517	1.83571	7.95138e-07	5.17279e-05	PPARGC1B	5	149730298	149855022	+	12889	protein_coding	PPARG coactivator 1 beta [Source:HGNC Symbol;Acc:HGNC:30022]	-
ENSG00000227517	6.23035	1.91504	0	13.6152	24.5986	1.24149	6.72305	3.91042	9.83074	8.07905	0	0	1.05601	48.0301	2.63947	0.85522	38.6349	234.226	5.54849	3.82963	369.652	57.159	35.3071	24.3364	99.9223	31.4237	5.93845	73.1972	-3.6194	7.99898e-07	5.19072e-05	LINC01483	17	69577251	69903000	+	4173	lincRNA	long intergenic non-protein coding RNA 1483 [Source:HGNC Symbol;Acc:HGNC:51130]	-
ENSG00000155016	334.102	241.295	316.376	297.44	245.074	161.393	231.465	316.744	188.013	68.6719	377.85	252.867	530.117	648.877	641.391	886.008	406.03	510.846	539.313	1228.04	607.765	927.33	1138.23	468.232	189.74	499.857	273.955	668.589	-1.28637	8.15505e-07	5.26598e-05	CYP2U1	4	107931369	107953457	+	6096	protein_coding	cytochrome P450 family 2 subfamily U member 1 [Source:HGNC Symbol;Acc:HGNC:20582]	-
ENSG00000142910	2390.9	1593.31	118.512	367.61	306.115	300.44	105.648	260.043	73.7305	553.415	5.02461	65.2561	32.7363	14346.9	1823.87	533.657	2989.46	443.016	5791.52	18881.4	2992.74	2796.28	846.529	2673.11	2338.63	568.551	474.826	4386.58	-3.20736	8.15563e-07	5.26598e-05	TINAGL1	1	31576485	31587686	+	5281	protein_coding	tubulointerstitial nephritis antigen like 1 [Source:HGNC Symbol;Acc:HGNC:19168]	-
ENSG00000103855	8027.02	22263.3	6868.56	6020.01	8228.67	11494.9	14813.7	14208.5	7244.03	13509.5	11210.9	7288.87	5398.33	4188.98	7130.97	3506.4	3372.17	3632.09	4942.6	6106.99	4077.69	4402	4453.74	4736.83	8836.95	6121.78	10505.9	5039.17	1.05998	8.23361e-07	5.3031e-05	CD276	15	73683966	73714518	+	5542	protein_coding	CD276 molecule [Source:HGNC Symbol;Acc:HGNC:19137]	-
ENSG00000116675	49.8428	35.4282	84.5044	112.064	64.6851	19.8638	32.6548	127.089	101.994	43.0883	34.1673	71.0825	16.8962	169.518	31.6736	125.717	326.574	158.977	324.032	237.437	273.638	765.63	138.706	424.427	78.5906	43.8471	61.0276	238.367	-1.9658	8.33396e-07	5.35441e-05	DNAJC6	1	65248219	65415869	+	6954	protein_coding	DnaJ heat shock protein family (Hsp40) member C6 [Source:HGNC Symbol;Acc:HGNC:15469]	-
ENSG00000188549	592.662	469.184	612.142	596.974	180.389	445.694	263.159	311.856	74.9594	1114.91	587.879	139.834	556.518	1105.63	1237.91	1426.51	2623.53	1066.21	513.79	2119.06	1473.81	2104.35	2205.01	509.117	1989.46	479.395	457.397	1450.29	-1.665	8.35721e-07	5.35606e-05	CCDC9B	15	40331452	40340967	-	7510	protein_coding	coiled-coil domain containing 9B [Source:HGNC Symbol;Acc:HGNC:33488]	-
ENSG00000225830	896.391	348.537	1772.53	1914.51	681.471	517.7	380.332	683.345	423.951	770.203	457.239	353.082	636.774	2465.54	591.241	7543.04	2953.74	1784.78	518.229	5877.21	2764.23	4854.76	2464.77	1202.22	2096.12	814.094	756.62	2763.84	-1.86899	8.50267e-07	5.43583e-05	ERCC6	10	49455368	49539538	-	16737	protein_coding	ERCC excision repair 6, chromatin remodeling factor [Source:HGNC Symbol;Acc:HGNC:3438]	-
ENSG00000150556	7.00914	0	6.18325	0	0	1.24149	12.4857	4.88802	0	0	0	0	47.5205	212.839	0.879823	378.863	65.6064	84.7877	15.5358	762.097	69.1297	128.608	1566.12	34.0709	0	17.5388	6.10216	256.621	-5.39162	8.60368e-07	5.48686e-05	LYPD6B	2	149038107	149215262	+	3771	protein_coding	LY6/PLAUR domain containing 6B [Source:HGNC Symbol;Acc:HGNC:27018]	-
ENSG00000099250	7991.2	9673.81	13229.1	16517.3	11118.5	5653.73	10452.4	5779.59	7010.55	4934.95	2749.46	12678.3	9989.86	5414.21	2372.88	4863.64	3579.19	6141.81	5004.74	3004.98	3171.32	626.493	1008.77	1395.93	2509.28	1448.42	9059.91	3118.59	1.53866	8.72959e-07	5.53483e-05	NRP1	10	33177492	33336262	-	11522	protein_coding	neuropilin 1 [Source:HGNC Symbol;Acc:HGNC:8004]	-
ENSG00000254880	6.23035	1.91504	0	1.04732	10.9327	2.48297	14.4065	4.88802	1.22884	0	3.01476	15.1487	1.05601	0.941766	0	0	0	0	0	0	0	0	0.840645	0	0	0	4.79625	0.137109	4.3782	8.73297e-07	5.53483e-05	PKNOX2-AS1	11	125158461	125164609	-	586	lincRNA	PKNOX2 antisense RNA 1 (head to head) [Source:HGNC Symbol;Acc:HGNC:50690]	-
ENSG00000079156	183.795	437.586	330.804	192.707	560.3	423.347	504.228	157.394	364.966	624.78	334.639	520.883	255.555	48.0301	213.797	153.084	59.0457	136.72	139.822	48.5087	150.741	51.1423	80.7019	27.2567	337.939	174.658	376.23	124.727	1.59315	8.7599e-07	5.53483e-05	OSBPL6	2	178194481	178402891	+	11486	protein_coding	oxysterol binding protein like 6 [Source:HGNC Symbol;Acc:HGNC:16388]	-
ENSG00000149571	55.2943	3.83008	5.15271	31.4197	22.7764	32.2787	29.7735	29.3281	15.975	17.5046	16.0787	22.1405	9.5041	172.343	7.03858	23.9462	244.93	75.2491	22.194	71.4865	125.778	472.314	64.7296	162.567	114.518	8.03863	22.389	120.395	-2.42532	8.76441e-07	5.53483e-05	KIRREL3	11	126423359	127003460	-	6594	protein_coding	kirre like nephrin family adhesion molecule 3 [Source:HGNC Symbol;Acc:HGNC:23204]	-
ENSG00000135625	10.1243	7.66015	1.03054	2.09465	1.82211	2.48297	3.84174	1.95521	2.45768	1.34651	0	4.66115	7.39207	0	0	1.71044	0	0	0	0	0	0	0	0	0	0	3.60532	0.131572	3.97567	8.9281e-07	5.62449e-05	EGR4	2	73290929	73293705	-	2377	protein_coding	early growth response 4 [Source:HGNC Symbol;Acc:HGNC:3241]	zf-C2H2
ENSG00000170017	13039.3	7197.67	14413.2	16958.2	8151.23	6027.42	4226.87	5570.39	6699.65	4825.89	9359.83	3504.02	9422.78	18359.7	25990.9	11069.1	30536.8	15309.5	11508.7	31567.7	17098.1	19963.5	13631.1	26818.7	9987.74	24789	8415.12	19740.8	-1.2301	9.17622e-07	5.76677e-05	ALCAM	3	105366909	105576900	+	7179	protein_coding	activated leukocyte cell adhesion molecule [Source:HGNC Symbol;Acc:HGNC:400]	-
ENSG00000030304	2.33638	0	1.03054	0	1.82211	0	0.960435	0	2.45768	5.38603	5.02461	0	0	5.6506	6.15876	0.85522	23.3267	12.7182	3.32909	0	126.738	22.5628	5.04387	19.4691	37.0498	2.92314	1.46291	20.4481	-3.81969	9.42748e-07	5.89605e-05	MUSK	9	110668771	110801620	+	4246	protein_coding	muscle associated receptor tyrosine kinase [Source:HGNC Symbol;Acc:HGNC:7525]	-
ENSG00000279000	1.55759	0	3.09162	2.09465	0	0	0	6.84323	4.91537	5.38603	5.02461	1.16529	6.33606	37.6706	1.75965	14.5387	7.2896	10.5985	21.0843	20.4247	12.4817	41.3651	53.8013	6.81419	8.98178	2.92314	2.80111	18.441	-2.73628	9.55375e-07	5.96062e-05	OR10A6	11	7924592	7931268	-	6104	protein_coding	olfactory receptor family 10 subfamily A member 6 (gene/pseudogene) [Source:HGNC Symbol;Acc:HGNC:15132]	-
ENSG00000169860	60.7459	50.7485	62.863	35.609	20.9543	21.1053	31.6944	1.95521	4.91537	43.0883	27.1329	73.4131	50.6885	12.243	5.27894	22.2357	13.1213	5.29923	8.87759	6.38272	7.68108	5.26465	14.291	2.92037	17.9636	3.65392	37.3011	9.63177	1.95347	9.61334e-07	5.98324e-05	P2RY1	3	152834693	152841439	+	6747	protein_coding	purinergic receptor P2Y1 [Source:HGNC Symbol;Acc:HGNC:8539]	-
ENSG00000134291	352.015	285.341	699.738	659.813	617.697	511.493	651.175	1302.17	690.609	702.877	1915.38	466.115	1589.3	2601.16	1689.26	1658.27	1705.77	1242.14	1328.31	1884.18	3656.19	1929.12	1659.43	1948.86	1212.54	3862.93	803.363	2029.09	-1.33677	9.63623e-07	5.98324e-05	TMEM106C	12	47963569	47968878	+	3475	protein_coding	transmembrane protein 106C [Source:HGNC Symbol;Acc:HGNC:28775]	-
ENSG00000223458	3.11517	0.957519	3.09162	10.4732	0.911057	0	0.960435	0	3.68653	0	0	0	1.05601	8.47589	2.63947	35.9192	64.8774	3.17954	12.2067	17.8716	21.123	26.3232	26.9006	19.4691	1.12272	0.730785	1.86551	18.5261	-3.30424	1.00297e-06	6.1978e-05	LMO7DN-IT1	13	75876886	75881127	+	321	lincRNA	LMO7DN intronic transcript 1 [Source:HGNC Symbol;Acc:HGNC:49790]	-
ENSG00000236242	0	0	0	0	0	0	0	6.84323	0	1.34651	0	0	0	12.243	31.6736	8.5522	3.6448	0	1.1097	14.042	10.5615	34.5962	10.0877	12.6549	13.4727	1.46157	0.62998	11.8538	-4.22821	1.00819e-06	6.21526e-05	MYO16-AS1	13	109163902	109201483	-	580	antisense	MYO16 antisense RNA 1 [Source:HGNC Symbol;Acc:HGNC:39913]	-
ENSG00000067715	9.34552	5.74511	21.6414	18.8518	8.19952	8.69041	13.4461	53.7682	4.91537	41.7418	36.1772	8.15701	45.4085	69.6907	23.7552	117.165	24.7846	49.8128	75.4595	54.8914	187.226	458.024	94.9928	23.3629	58.3816	72.3477	21.2375	100.761	-2.24883	1.01602e-06	6.23258e-05	SYT1	12	78863993	79452008	+	6494	protein_coding	synaptotagmin 1 [Source:HGNC Symbol;Acc:HGNC:11509]	-
ENSG00000196711	0.778793	0	1.03054	0	0	0	0	1.95521	0	0	0	0	0	8.47589	0	13.6835	33.5321	1.05985	0	37.0198	1.92027	163.204	0	0	5.61361	0.730785	0.28958	20.4031	-5.84551	1.01765e-06	6.23258e-05	ALKAL1	8	52534037	52565507	-	1217	protein_coding	ALK and LTK ligand 1 [Source:HGNC Symbol;Acc:HGNC:33775]	-
ENSG00000177112	0	0.957519	0	1.04732	0	1.24149	0	0.977604	0	1.34651	2.00984	0	0	5.6506	3.51929	1.71044	2.91584	14.8378	7.76789	3.82963	10.5615	9.02511	4.20322	0	5.61361	5.11549	0.583099	5.75003	-3.34776	1.01822e-06	6.23258e-05	MRVI1-AS1	11	10541272	10599932	+	1403	antisense	MRVI1 antisense RNA 1 [Source:HGNC Symbol;Acc:HGNC:43434]	-
ENSG00000081059	354.351	1425.75	447.255	188.518	824.507	95.5945	117.173	928.724	774.171	465.892	1474.22	287.826	119.329	16.01	154.849	17.9596	40.8217	46.6332	83.2274	3.82963	35.525	115.07	10.0877	173.275	149.322	388.047	577.177	94.9736	2.60253	1.02098e-06	6.23472e-05	TCF7	5	134114711	134151865	+	10063	protein_coding	transcription factor 7 [Source:HGNC Symbol;Acc:HGNC:11639]	HMG
ENSG00000167889	14.7971	61.2812	22.6719	10.4732	15.488	27.3127	21.1296	58.6562	11.0596	30.9697	16.0787	27.9669	55.9686	6.59236	5.27894	5.13132	3.6448	3.17954	12.2067	5.10618	6.72094	21.0586	13.4503	3.89382	13.4727	12.4233	28.758	8.62765	1.72799	1.04598e-06	6.37234e-05	MGAT5B	17	76868456	76950393	+	6386	protein_coding	alpha-1,6-mannosylglycoprotein 6-beta-N-acetylglucosaminyltransferase B [Source:HGNC Symbol;Acc:HGNC:24140]	-
ENSG00000144040	1451.67	2969.27	567.828	736.268	829.062	1564.27	1116.99	750.8	610.735	926.398	801.927	755.106	983.146	465.232	991.561	259.132	421.339	481.17	517.119	321.689	481.988	276.77	322.808	464.338	629.847	426.778	1081.81	466.136	1.21487	1.06793e-06	6.49079e-05	SFXN5	2	72942036	73075619	-	11087	protein_coding	sideroflexin 5 [Source:HGNC Symbol;Acc:HGNC:16073]	-
ENSG00000250298	0	0	1.03054	2.09465	0	0	0	0	0	0	0	0	0	1.88353	2.63947	2.56566	38.6349	10.5985	6.65819	0	5.76081	6.76883	1.68129	1.94691	0	5.84628	0.240399	6.53725	-4.43694	1.09849e-06	6.66093e-05	GIMD1	4	106357485	106368825	-	1470	protein_coding	GIMAP family P-loop NTPase domain containing 1 [Source:HGNC Symbol;Acc:HGNC:44141]	-
ENSG00000176155	1079.41	1940.89	636.875	1156.24	945.678	2173.84	1590.48	571.898	844.215	855.033	959.7	1492.73	1000.04	350.337	875.424	700.425	516.832	722.815	702.439	388.069	397.496	339.194	721.273	680.445	591.675	361.738	1172.85	565.243	1.05311	1.11421e-06	6.71891e-05	CCDC57	17	82101460	82212830	-	12397	protein_coding	coiled-coil domain containing 57 [Source:HGNC Symbol;Acc:HGNC:27564]	-
ENSG00000006283	82.5521	22.9805	39.1606	12.5679	17.3101	23.5883	32.6548	8.79844	13.5173	45.7813	4.01968	15.1487	40.1284	2.8253	0.879823	8.5522	4.37376	10.5985	8.87759	0	2.8804	6.01674	16.8129	1.94691	12.3499	3.65392	27.5545	6.136	2.16937	1.1147e-06	6.71891e-05	CACNA1G	17	50561068	50627474	+	9709	protein_coding	calcium voltage-gated channel subunit alpha1 G [Source:HGNC Symbol;Acc:HGNC:1394]	-
ENSG00000008118	247.656	177.141	52.5576	32.467	171.279	245.815	28.8131	39.1042	100.765	121.186	26.1279	159.644	5.28005	16.01	13.1973	13.6835	17.495	62.5309	1.1097	2.55309	20.1628	6.76883	4.20322	0	49.3998	5.84628	108.295	16.3816	2.72869	1.11826e-06	6.71891e-05	CAMK1G	1	209583717	209613938	+	2676	protein_coding	calcium/calmodulin dependent protein kinase IG [Source:HGNC Symbol;Acc:HGNC:14585]	-
ENSG00000188766	471.949	950.816	464.774	297.44	347.113	960.911	397.62	538.66	286.32	1011.23	621.041	538.363	206.978	273.112	158.368	191.569	169.848	172.755	95.4341	146.803	234.273	400.865	220.249	155.753	441.23	265.275	545.632	225.041	1.277	1.12295e-06	6.73044e-05	SPRED3	19	38388421	38399587	+	5864	protein_coding	sprouty related EVH1 domain containing 3 [Source:HGNC Symbol;Acc:HGNC:31041]	-
ENSG00000141505	72.4278	80.4316	30.9162	37.7036	66.5072	204.845	72.0326	43.9922	45.4672	57.8999	60.2953	54.7685	51.7445	30.1365	32.5535	40.1953	13.8502	25.4363	21.0843	16.5951	24.9635	15.0418	35.3071	9.73455	47.1543	32.8853	67.6178	26.5337	1.34774	1.17382e-06	7.01493e-05	ASGR1	17	7173431	7179564	-	3748	protein_coding	asialoglycoprotein receptor 1 [Source:HGNC Symbol;Acc:HGNC:742]	-
ENSG00000162650	332.545	461.524	127.787	186.423	281.517	608.329	339.994	183.79	259.286	230.253	207.014	363.57	175.298	103.594	171.565	167.623	136.315	119.763	183.1	89.3581	94.0932	56.4069	114.328	191.771	159.427	154.196	289.025	133.965	1.10926	1.17768e-06	7.01493e-05	ATXN7L2	1	109483479	109492804	+	5232	protein_coding	ataxin 7 like 2 [Source:HGNC Symbol;Acc:HGNC:28713]	-
ENSG00000277758	740.633	103.412	274.124	180.14	143.036	156.427	288.131	212.14	222.42	133.304	113.556	75.7437	455.141	1972.06	339.612	620.035	719.483	1180.67	193.088	2185.44	310.123	897.246	1218.93	733.985	297.521	435.548	238.324	854.134	-1.84065	1.17855e-06	7.01493e-05	FO681492.1	10	47750864	47763592	-	5526	protein_coding	synaptotagmin-15 [Source:NCBI gene;Acc:102724488]	-
ENSG00000182580	186.132	76.6015	305.04	47.1295	109.327	218.502	326.548	112.424	106.909	70.0184	47.2313	474.272	272.451	50.8554	85.3428	49.6028	19.6819	37.0946	102.092	19.1482	18.2426	30.0837	35.3071	101.239	22.4544	86.9634	180.968	50.6237	1.83729	1.18965e-06	7.06476e-05	EPHB3	3	184561784	184582409	+	4532	protein_coding	EPH receptor B3 [Source:HGNC Symbol;Acc:HGNC:3394]	-
ENSG00000283162	0	0	1.03054	0	1.82211	0	0.960435	0	3.68653	0	0	3.49586	2.11202	16.9518	0	7.69698	26.9715	10.5985	0	5.10618	19.2027	40.613	32.7851	3.89382	2.24544	4.38471	1.00827	13.1115	-3.74101	1.19245e-06	7.06518e-05	AL390726.6	9	38433696	38543880	+	2140	transcribed_unprocessed_pseudogene	STRA6-like (Stra6l) pseudogene	-
ENSG00000188042	15741	6143.44	16107.4	8980.79	5712.33	7575.56	12240.7	3879.13	7561.07	10723.6	1252.13	10107.7	2583	2163.24	618.516	5003.04	2689.13	2468.38	1956.4	2646.28	2998.5	3298.68	3317.18	1454.34	5575.44	1007.02	8354.45	2707.4	1.62566	1.19613e-06	7.0708e-05	ARL4C	2	234493041	234497053	-	4013	protein_coding	ADP ribosylation factor like GTPase 4C [Source:HGNC Symbol;Acc:HGNC:698]	-
ENSG00000196616	2.33638	0	10.3054	0	0.911057	3.72446	9.60435	0.977604	6.14421	0	1.00492	0	5.28005	62.1566	4.39911	20.5253	1.45792	7.41892	0	15.3185	427.26	37.6046	1339.99	213.187	2.24544	0.730785	3.09911	164.022	-4.30559	1.20694e-06	7.11847e-05	ADH1B	4	99304964	99352760	-	10777	protein_coding	alcohol dehydrogenase 1B (class I), beta polypeptide [Source:HGNC Symbol;Acc:HGNC:250]	-
ENSG00000246228	2.33638	0	3.09162	5.23661	4.55529	2.48297	4.80218	8.79844	0	1.34651	0	1.16529	6.33606	12.243	7.03858	11.1179	9.47647	8.47877	5.54849	1.27654	44.1662	22.5628	15.1316	17.5222	24.6999	21.9235	3.08857	15.4758	-2.31016	1.23123e-06	7.24525e-05	CASC8	8	127289817	127482139	-	2342	antisense	cancer susceptibility 8 [Source:HGNC Symbol;Acc:HGNC:45129]	-
ENSG00000109738	17.9122	34.4707	88.6266	29.325	74.7067	26.0712	5.76261	57.6786	66.3575	98.2951	21.1033	59.4297	27.4563	72.516	204.999	258.276	29.1584	73.1294	137.603	345.943	310.123	148.914	148.794	88.5844	125.745	130.08	46.7074	159.528	-1.77428	1.23741e-06	7.26509e-05	GLRB	4	157076057	157172090	+	3459	protein_coding	glycine receptor beta [Source:HGNC Symbol;Acc:HGNC:4329]	-
ENSG00000271392	2.33638	6.70263	0	2.09465	16.399	7.44892	4.80218	6.84323	4.91537	1.34651	1.00492	45.4462	2.11202	1.88353	0	0	0	1.05985	0	0	0	0	0	0	1.12272	1.46157	7.804	0.425205	4.18794	1.26783e-06	7.39339e-05	AC006237.1	17	35757199	35758325	-	480	sense_intronic	novel transcript, sense intronic to MMP28	-
ENSG00000254350	0.778793	1.91504	0	3.14197	6.3774	6.20744	9.60435	0	11.0596	2.69302	2.00984	22.1405	4.22404	0	0	0	0	1.05985	1.1097	0	0.960135	0	0	0	0	0.730785	5.3963	0.296959	4.08368	1.33499e-06	7.76753e-05	AC091979.1	5	158424585	158452758	+	706	lincRNA	novel transcript	-
ENSG00000137265	112.146	113.945	205.078	53.4135	11.8437	23.5883	4.80218	122.2	14.7461	300.271	129.635	12.8182	32.7363	38.6124	6.15876	24.8014	15.3082	8.47877	0	0	2.8804	0.752092	2.52193	4.86728	25.8226	10.231	87.4787	10.8027	3.01546	1.35135e-06	7.84512e-05	IRF4	6	391739	411447	+	5898	protein_coding	interferon regulatory factor 4 [Source:HGNC Symbol;Acc:HGNC:6119]	IRF
ENSG00000181374	2.33638	0	1.03054	30.3724	9.11057	40.9691	6.72305	3.91042	20.8903	32.3162	2.00984	26.8016	1.05601	551.875	69.506	27.367	196.819	12.7182	226.378	506.788	49.927	1.50418	47.9167	16.5487	298.644	1.46157	13.6559	154.42	-3.50594	1.36097e-06	7.88326e-05	CCL13	17	34356452	34358610	+	851	protein_coding	C-C motif chemokine ligand 13 [Source:HGNC Symbol;Acc:HGNC:10611]	-
ENSG00000008056	185.353	245.125	260.727	261.831	153.058	429.555	321.746	203.342	162.207	993.723	400.963	184.115	517.445	14.1265	87.9823	21.3805	29.8873	31.7954	74.3498	38.2963	14.402	24.819	158.041	26.2833	341.308	124.964	332.245	75.972	2.1293	1.37054e-06	7.92098e-05	SYN1	X	47571898	47619943	-	3822	protein_coding	synapsin I [Source:HGNC Symbol;Acc:HGNC:11494]	-
ENSG00000277778	14.0183	8.61767	22.6719	32.467	5.46634	11.1734	17.2878	0.977604	15.975	6.73254	2.00984	5.82644	10.5601	42.3795	12.3175	62.4311	115.176	262.842	12.2067	88.0815	37.4452	138.385	66.4109	39.9117	7.85906	2.19235	11.8295	68.2798	-2.52855	1.38609e-06	7.993e-05	PGM5P2	9	41006999	41074617	-	1980	transcribed_unprocessed_pseudogene	phosphoglucomutase 5 pseudogene 2 [Source:HGNC Symbol;Acc:HGNC:18965]	-
ENSG00000134508	623.035	137.883	273.094	211.559	54.6634	89.3871	323.667	126.111	151.148	168.314	234.147	234.223	200.642	1392.87	422.315	135.125	460.702	841.518	851.139	856.561	497.35	448.247	1996.53	512.038	190.863	719.823	217.529	717.314	-1.7206	1.40978e-06	8.11156e-05	CABLES1	18	23134564	23260467	+	6654	protein_coding	Cdk5 and Abl enzyme substrate 1 [Source:HGNC Symbol;Acc:HGNC:25097]	-
ENSG00000176170	10824.5	5255.82	2809.26	5472.26	10093.6	12134.3	7160.04	7607.71	8921.4	7381.56	2529.39	8084.76	2024.37	1791.24	1463.15	1004.03	3326.24	1263.34	3501.1	889.751	2565.48	1853.91	967.582	2526.12	7383.02	2073.24	6946.07	2354.48	1.56083	1.43061e-06	8.21314e-05	SPHK1	17	76376584	76387860	+	4416	protein_coding	sphingosine kinase 1 [Source:HGNC Symbol;Acc:HGNC:11240]	-
ENSG00000127129	6.23035	2.87256	0	0	0	9.9319	3.84174	6.84323	0	2.69302	1.00492	0	7.39207	91.3513	63.3473	39.3401	18.224	9.53861	5.54849	24.2543	5.76081	13.5377	63.0483	0.973455	7.85906	9.5002	3.13921	27.0987	-3.10851	1.43798e-06	8.22458e-05	EDN2	1	41478775	41484673	-	1639	protein_coding	endothelin 2 [Source:HGNC Symbol;Acc:HGNC:3177]	-
ENSG00000187955	35.0457	43.0884	0	123.584	27.3317	7.44892	109.49	9.77604	7.37305	4.03953	95.4675	89.7271	24.2882	113.954	74.785	17.1044	971.703	241.645	1721.14	311.477	1098.39	78.2176	78.18	42.832	152.69	153.465	44.3585	388.891	-3.13111	1.46012e-06	8.32392e-05	COL14A1	8	120059780	120372036	+	8647	protein_coding	collagen type XIV alpha 1 chain [Source:HGNC Symbol;Acc:HGNC:2191]	-
ENSG00000180739	76.3218	201.079	5.15271	10.4732	499.259	63.3159	74.9139	28.3505	38.0941	32.3162	4.01968	107.206	8.44808	8.47589	7.91841	1.71044	2.91584	8.47877	5.54849	1.27654	36.4851	1.50418	2.52193	4.86728	44.9089	0.730785	88.3808	9.79558	3.18232	1.46276e-06	8.32392e-05	S1PR5	19	10512742	10517931	-	2806	protein_coding	sphingosine-1-phosphate receptor 5 [Source:HGNC Symbol;Acc:HGNC:14299]	-
ENSG00000130413	82.5521	49.791	84.5044	82.7385	80.1731	53.384	79.7161	43.0146	88.4766	44.4348	110.541	59.4297	123.553	163.867	192.681	201.832	190.987	181.234	267.437	145.526	74.8905	94.7636	364.84	241.417	39.2953	152.003	75.5623	177.752	-1.23338	1.49162e-06	8.46951e-05	STK33	11	8391868	8594289	-	7599	protein_coding	serine/threonine kinase 33 [Source:HGNC Symbol;Acc:HGNC:14568]	-
ENSG00000090104	320.863	89.0493	1786.96	1278.78	147.591	180.016	136.382	75.2755	95.8497	545.336	205.004	371.727	157.346	60.273	7.03858	2093.58	53.943	5.29923	150.919	68.9334	37.4452	1.50418	10.9284	6.81419	115.64	130.81	414.629	211.01	2.79652	1.53432e-06	8.67394e-05	RGS1	1	192575727	192580031	+	4117	protein_coding	regulator of G protein signaling 1 [Source:HGNC Symbol;Acc:HGNC:9991]	-
ENSG00000142303	1668.95	3512.18	858.441	723.7	1829.4	2985.78	1238	1828.12	1478.3	1524.25	1482.26	2233.86	3097.28	638.517	1261.67	855.22	363.751	907.228	1441.5	824.647	463.745	886.717	1104.61	475.046	890.319	678.899	1881.58	830.143	1.18064	1.53982e-06	8.68607e-05	ADAMTS10	19	8580242	8610735	-	5703	protein_coding	ADAM metallopeptidase with thrombospondin type 1 motif 10 [Source:HGNC Symbol;Acc:HGNC:13201]	-
ENSG00000235563	3.11517	0	0	2.09465	0.911057	1.24149	1.92087	5.86562	0	0	1.00492	1.16529	0	77.2248	0.879823	0.85522	17.495	5.29923	7.76789	42.1259	7.68108	18.0502	10.0877	2.92037	26.9453	0	1.33224	16.7179	-3.60831	1.5551e-06	8.75195e-05	AL445183.2	1	53114576	53118609	+	1871	antisense	novel transcript	-
ENSG00000245008	4.67276	0	5.15271	14.6625	13.6659	42.2106	37.457	4.88802	19.6615	10.7721	0	40.7851	0	0	0	1.71044	2.91584	0	2.2194	0	0.960135	1.50418	0	0	3.36817	0	14.9175	0.975243	3.92857	1.56164e-06	8.75195e-05	AP001122.1	11	128614340	128686922	-	4479	bidirectional_promoter_lncRNA	uncharacterized LOC105369568 [Source:NCBI gene;Acc:105369568]	-
ENSG00000176597	279.587	473.972	686.341	508.999	286.072	63.3159	236.267	115.357	141.317	210.055	234.147	174.793	164.738	145.974	94.1411	183.872	82.3724	143.079	115.409	88.0815	85.452	60.1674	138.706	45.7524	50.5225	65.7706	274.997	99.9462	1.46077	1.58026e-06	8.8372e-05	B3GNT5	3	183253244	183298504	+	8140	protein_coding	UDP-GlcNAc:betaGal beta-1,3-N-acetylglucosaminyltransferase 5 [Source:HGNC Symbol;Acc:HGNC:15684]	-
ENSG00000231441	3.11517	3.83008	2.06108	4.18929	3.64423	2.48297	0.960435	18.5745	2.45768	8.07905	8.03937	3.49586	4.22404	23.5442	3.51929	10.2626	18.9529	9.53861	7.76789	11.4889	47.0466	41.3651	37.829	13.6284	13.4727	25.5775	5.01183	20.3072	-2.02479	1.65471e-06	9.21368e-05	AL512422.1	6	56844002	56864078	+	551	antisense	uncharacterized LOC101930010 [Source:NCBI gene;Acc:101930010]	-
ENSG00000179094	794.369	855.064	523.515	683.902	794.442	1216.66	575.301	483.914	661.117	631.512	1449.1	653.726	770.888	297.598	426.714	454.122	363.751	246.944	306.277	298.711	179.545	224.876	495.14	493.542	417.653	787.055	776.423	383.994	1.0151	1.66324e-06	9.23904e-05	PER1	17	8140472	8156506	-	7002	protein_coding	period circadian regulator 1 [Source:HGNC Symbol;Acc:HGNC:8845]	-
ENSG00000282057	21.0274	9.57519	26.7941	79.5965	29.1538	36.0031	15.367	18.5745	47.9249	13.4651	9.04429	24.471	80.2568	97.0019	27.2745	54.7341	169.119	135.66	92.105	114.889	87.3722	182.006	141.228	134.337	38.1726	46.7702	31.6349	101.59	-1.68552	1.6664e-06	9.23904e-05	AC092807.3	1	85482281	85578250	-	3607	lincRNA	novel transcript	-
ENSG00000120937	7.78793	0	1.03054	12.5679	0	14.8978	32.6548	3.91042	1.22884	9.42556	0	1.16529	2.11202	318.317	0	11.9731	362.293	58.2915	0	15.3185	162.263	9.02511	257.237	25.3098	376.112	1.46157	6.67547	122.892	-4.20269	1.67083e-06	9.24385e-05	NPPB	1	11857464	11858931	-	694	protein_coding	natriuretic peptide B [Source:HGNC Symbol;Acc:HGNC:7940]	-
ENSG00000123843	3.89397	0	8.24433	10.4732	0	1.24149	4.80218	0	2.45768	0	0	0	14.7841	155.391	0	19.6701	45.1955	3.17954	15.5358	105.953	11.5216	1.50418	395.103	98.319	3.36817	8.76942	3.53054	66.4239	-4.23025	1.69673e-06	9.34717e-05	C4BPB	1	207088842	207099993	+	3219	protein_coding	complement component 4 binding protein beta [Source:HGNC Symbol;Acc:HGNC:1328]	-
ENSG00000183098	2550.55	2887.88	5633.97	2468.54	4605.4	1928.03	12909.2	3491.02	5110.76	3546.7	4591.48	4338.37	3692.87	1034.06	2672.9	1377.76	1093.44	2437.65	2658.84	1665.89	440.702	277.522	1166.81	2349.92	659.038	2006.74	4442.67	1526.25	1.54151	1.71639e-06	9.42003e-05	GPC6	13	93226842	94407401	+	6468	protein_coding	glypican 6 [Source:HGNC Symbol;Acc:HGNC:4454]	-
ENSG00000249279	10.9031	0.957519	3.09162	5.23661	0	4.96595	0.960435	2.93281	0	10.7721	13.064	0	0	66.8654	43.1113	5.13132	44.4665	14.8378	0	53.6148	144.98	48.1339	8.40645	5.84073	19.0863	29.2314	4.06801	37.2082	-3.19237	1.71723e-06	9.42003e-05	LINC02057	5	61201309	61264929	-	1036	lincRNA	long intergenic non-protein coding RNA 2057 [Source:HGNC Symbol;Acc:HGNC:52900]	-
ENSG00000227036	52.958	324.599	83.4739	74.3599	260.562	14.8978	184.404	345.094	305.982	276.034	128.63	96.7189	118.273	2.8253	41.3517	8.5522	14.5792	6.35908	37.7297	1.27654	32.6446	27.8274	7.5658	92.4783	123.499	21.1928	174.307	32.1448	2.44112	1.73842e-06	9.5058e-05	LINC00511	17	72290091	72640472	-	27605	processed_transcript	long intergenic non-protein coding RNA 511 [Source:HGNC Symbol;Acc:HGNC:43564]	-
ENSG00000235269	2.33638	0	1.03054	6.28394	0	0	0	0	0	0	0	0	7.39207	13.1847	3.51929	8.5522	64.1484	6.35908	13.3164	22.9778	1.92027	2.25628	64.7296	38.9382	0	29.9622	1.31099	20.7588	-3.97107	1.74197e-06	9.5058e-05	LINC02331	14	53768942	53850882	-	602	lincRNA	long intergenic non-protein coding RNA 2331 [Source:HGNC Symbol;Acc:HGNC:53251]	-
ENSG00000165874	14.7971	16.2778	24.733	30.3724	22.7764	12.4149	11.5252	8.79844	22.1192	8.07905	11.0541	23.3057	12.6721	58.3895	26.3947	55.5893	36.448	56.1718	49.9364	25.5309	33.6047	31.5879	24.3787	32.124	13.4727	73.8093	16.8404	39.8029	-1.24345	1.74388e-06	9.5058e-05	SHLD2P1	10	46610474	46652025	-	3752	transcribed_unprocessed_pseudogene	shieldin complex subunit 2 pseudogene 1 [Source:HGNC Symbol;Acc:HGNC:31425]	-
ENSG00000280200	1.55759	0	2.06108	2.09465	0	0	1.92087	0	0	0	1.00492	1.16529	0	9.41766	1.75965	2.56566	13.8502	8.47877	12.2067	5.10618	2.8804	15.0418	5.88451	2.92037	1.12272	2.92314	0.754184	6.47368	-3.05502	1.75012e-06	9.51975e-05	AC073862.5	12	130976786	130978812	+	2027	TEC	novel transcript	-
ENSG00000267102	31.9305	27.7681	31.9468	70.1706	23.6875	14.8978	49.9426	40.0818	50.3825	28.2767	22.1083	15.1487	35.9044	99.8272	39.592	75.2594	73.6249	126.122	61.0334	84.2519	57.6081	129.36	132.822	83.7172	67.3633	24.1159	34.0189	81.1305	-1.25231	1.75582e-06	9.53077e-05	AC060766.1	17	35409602	35410228	-	627	transcribed_processed_pseudogene	RAB32, member RAS oncogene family (RAB32) pseudogene	-
ENSG00000115963	2304.45	1130.83	3058.65	4823.97	3626.01	1527.03	3765.87	6220.49	4314.47	5927.33	1128.53	2247.84	3849.16	12719.5	2124.77	4709.7	15918.3	11096.6	7606.98	10867.2	13578.2	13828.7	17328.2	9115.44	10746.7	1520.76	3378.82	10089.3	-1.57826	1.79341e-06	9.71442e-05	RND3	2	150468195	150539011	-	3594	protein_coding	Rho family GTPase 3 [Source:HGNC Symbol;Acc:HGNC:671]	-
ENSG00000135407	159.653	209.697	147.367	165.477	184.034	285.542	331.35	179.879	100.765	165.621	120.591	304.14	133.057	76.2831	109.098	102.626	104.241	204.55	122.067	72.763	53.7675	49.6381	71.4548	49.6462	81.9587	51.8857	191.321	88.46	1.11458	1.81092e-06	9.7888e-05	AVIL	12	57797376	57818704	-	5889	protein_coding	advillin [Source:HGNC Symbol;Acc:HGNC:14188]	-
ENSG00000136541	14.7971	12.4477	27.8246	25.1357	7.28846	7.44892	21.1296	7.82083	41.7806	223.52	8.03937	41.9503	7.39207	5.6506	9.67805	14.5387	5.10272	3.17954	0	1.27654	2.8804	0	0	1.94691	10.1045	2.92314	34.352	4.40624	2.9539	1.83154e-06	9.87963e-05	ERMN	2	157318625	157327713	-	4393	protein_coding	ermin [Source:HGNC Symbol;Acc:HGNC:29208]	-
ENSG00000198947	857.452	23.938	990.35	842.047	297.916	1541.93	507.11	222.894	157.292	67.3254	30.1476	368.231	419.236	5739.12	195.321	4084.53	3405.7	6460.82	1996.35	10010.7	1364.35	3176.09	992.801	2050.1	244.754	398.278	486.605	3086.07	-2.66491	1.95863e-06	0.000104996	DMD	X	31097677	33339441	-	18910	protein_coding	dystrophin [Source:HGNC Symbol;Acc:HGNC:2928]	-
ENSG00000074181	4879.92	8383.08	7294.17	8399.53	12295.6	27032.1	7908.22	8350.69	15660.4	7772.05	4564.35	35199.8	13946.7	1615.13	1848.51	2225.28	3448.71	3599.24	7678	9200.05	1915.47	7049.36	3986.34	4419.49	4328.1	3170.14	12437.4	4191.06	1.56933	1.96707e-06	0.00010523	NOTCH3	19	15159038	15200981	-	9394	protein_coding	notch 3 [Source:HGNC Symbol;Acc:HGNC:7883]	-
ENSG00000164920	0.778793	0	1.03054	0	2.73317	0	0	0	2.45768	0	0	1.16529	0	1.88353	2.63947	3.42088	2.91584	10.5985	1.1097	0	82.5716	15.0418	1.68129	2.92037	23.5772	5.84628	0.628114	11.862	-4.22788	2.03062e-06	0.000108005	OSR2	8	98944403	98952104	+	2930	protein_coding	odd-skipped related transciption factor 2 [Source:HGNC Symbol;Acc:HGNC:15830]	zf-C2H2
ENSG00000152465	967.261	466.312	1066.61	1541.66	935.656	394.793	571.459	1198.54	865.105	1300.73	1267.21	522.049	979.978	2285.67	1744.69	1110.08	2718.29	2896.56	1640.13	999.534	2254.4	3618.32	989.439	1676.29	1675.1	2923.87	929.027	2040.95	-1.13555	2.03145e-06	0.000108005	NMT2	10	15102584	15168693	-	4700	protein_coding	N-myristoyltransferase 2 [Source:HGNC Symbol;Acc:HGNC:7858]	-
ENSG00000189014	4.67276	7.66015	34.0079	37.7036	29.1538	0	22.09	11.7312	15.975	6.73254	6.02953	10.4876	9.5041	67.8072	10.5579	76.1146	29.1584	93.2665	39.9491	132.761	44.1662	60.9195	36.1477	43.8055	35.9271	52.6165	15.0576	55.6305	-1.8788	2.0591e-06	0.00010925	SHLD2P3	10	47689707	47730436	+	2712	unprocessed_pseudogene	shieldin complex subunit 2 pseudogene 3 [Source:HGNC Symbol;Acc:HGNC:34038]	-
ENSG00000165495	467.276	493.122	217.444	342.475	1595.26	1559.31	1437.77	394.952	1241.13	546.682	551.702	2861.95	210.146	111.128	457.508	177.031	182.969	395.323	609.224	107.23	90.2527	49.6381	136.184	172.302	333.449	288.66	916.863	239.3	1.93812	2.23654e-06	0.000117952	PKNOX2	11	125164687	125433389	+	6538	protein_coding	PBX/knotted 1 homeobox 2 [Source:HGNC Symbol;Acc:HGNC:16714]	Homeobox
ENSG00000258947	68.5338	151.288	38.13	19.8991	63.774	111.734	53.7844	81.1411	52.8402	67.3254	71.3494	44.2809	66.5287	24.4859	70.3858	12.8283	12.3923	15.8977	19.9746	15.3185	27.8439	46.6297	24.3787	33.0975	15.7181	18.2696	68.5084	25.9401	1.39682	2.23848e-06	0.000117952	TUBB3	16	89921392	89938761	+	4430	protein_coding	tubulin beta 3 class III [Source:HGNC Symbol;Acc:HGNC:20772]	-
ENSG00000214944	232.08	143.628	727.562	138.247	177.656	57.1084	98.9248	311.856	120.427	127.918	307.506	67.5867	476.261	608.381	1104.18	1119.48	408.946	497.068	159.797	321.689	998.54	1444.02	3107.86	747.614	392.953	489.626	229.751	876.935	-1.9322	2.24306e-06	0.000117952	ARHGEF28	5	73626158	73941993	+	15617	protein_coding	Rho guanine nucleotide exchange factor 28 [Source:HGNC Symbol;Acc:HGNC:30322]	-
ENSG00000163491	35.0457	152.246	171.07	145.578	83.8173	75.7307	75.8744	165.215	55.2979	177.739	98.4823	50.1074	71.8087	189.295	222.595	504.58	294.5	296.757	248.572	218.289	406.137	519.696	218.568	122.655	251.49	60.6551	104.462	273.368	-1.38868	2.26484e-06	0.000118661	NEK10	3	27110085	27369460	-	9582	protein_coding	NIMA related kinase 10 [Source:HGNC Symbol;Acc:HGNC:18592]	-
ENSG00000276850	14.7971	0	15.4581	6.28394	5.46634	6.20744	22.09	6.84323	0	4.03953	0	1.16529	15.8402	53.6807	13.1973	32.4984	54.672	19.0772	6.65819	37.0198	20.1628	12.7856	512.793	18.4957	83.0815	10.9618	7.55316	67.3142	-3.14933	2.26856e-06	0.000118661	AC245041.2	10	47908064	47991850	-	2467	lincRNA	novel transcript	-
ENSG00000101203	8.56673	1.91504	0	3.14197	17.3101	14.8978	90.2809	19.5521	6.14421	5.38603	1.00492	79.2395	19.0082	0	0	3.42088	1.45792	1.05985	6.65819	2.55309	3.84054	4.51255	1.68129	0.973455	0	0.730785	20.496	2.06835	3.31507	2.28759e-06	0.000119416	COL20A1	20	63293186	63334851	+	10974	protein_coding	collagen type XX alpha 1 chain [Source:HGNC Symbol;Acc:HGNC:14670]	-
ENSG00000063660	28320	36174.1	14658.4	7255.85	34211.1	43361.4	22244.6	24881	8316.81	17470.9	8320.75	11647	13645.8	8144.39	8541.32	3918.62	5210.6	5867.31	7826.7	13074.4	5614.87	12168.1	9848.99	4168.34	14203.6	7471.54	20808.3	8158.36	1.35083	2.32694e-06	0.000121178	GPC1	2	240435671	240468078	+	6516	protein_coding	glypican 1 [Source:HGNC Symbol;Acc:HGNC:4449]	-
ENSG00000156049	42.8336	18.1929	21.6414	50.2715	12.7548	21.1053	37.457	29.3281	19.6615	0	43.2116	26.8016	53.8565	53.6807	21.1158	106.047	129.026	46.6332	128.725	82.9753	666.333	70.6967	150.475	75.9295	56.1361	54.0781	29.0089	126.296	-2.11943	2.34554e-06	0.000121705	GNA14	9	77423079	77648307	-	2721	protein_coding	G protein subunit alpha 14 [Source:HGNC Symbol;Acc:HGNC:4382]	-
ENSG00000106819	10.1243	18.1929	141.184	113.111	18.2211	22.3468	8.64392	10.7536	12.2884	10.7721	67.3297	26.8016	213.314	178.936	124.935	1281.12	267.528	9.53861	57.7043	1482.07	572.24	90.2511	618.714	75.9295	83.0815	143.965	51.7757	383.539	-2.88875	2.40463e-06	0.000124521	ASPN	9	92456205	92482506	-	2470	protein_coding	asporin [Source:HGNC Symbol;Acc:HGNC:14872]	-
ENSG00000197461	1587.96	346.622	235.994	357.137	644.118	960.911	1136.19	576.786	838.07	1132.41	495.426	640.908	538.565	322.084	268.346	254	217.23	351.869	235.256	400.835	245.794	354.988	409.394	245.311	543.398	405.586	730.085	327.238	1.15802	2.41779e-06	0.000124953	PDGFA	7	497258	520296	-	4151	protein_coding	platelet derived growth factor subunit A [Source:HGNC Symbol;Acc:HGNC:8799]	-
ENSG00000153976	280.366	29.6831	110.268	94.259	158.524	499.078	111.41	179.879	181.869	228.906	9.04429	629.255	90.8169	9.41766	0.879823	11.9731	40.0928	69.9498	29.9619	45.9556	0	27.8274	31.9445	70.0888	84.2042	9.5002	200.258	33.2151	2.59433	2.43278e-06	0.000125477	HS3ST3A1	17	13495689	13601927	-	2628	protein_coding	heparan sulfate-glucosamine 3-sulfotransferase 3A1 [Source:HGNC Symbol;Acc:HGNC:5196]	-
ENSG00000243566	7.00914	11.4902	21.6414	19.8991	3.64423	21.1053	14.4065	14.6641	7.37305	13.4651	2.00984	11.6529	29.5683	61.2148	248.11	101.771	18.9529	16.9575	15.5358	59.9976	24.9635	21.8107	941.522	68.1419	13.4727	77.4632	13.6869	128.455	-2.08398	2.4809e-06	0.000127705	UPK3B	7	76510428	76516521	+	2660	protein_coding	uroplakin 3B [Source:HGNC Symbol;Acc:HGNC:21444]	-
ENSG00000104549	4193.02	4484.06	7248.83	5933.08	5668.6	2658.02	3889.76	2792.04	3746.74	2597.41	1746.55	4395.46	3647.46	1654.68	3680.3	1835.3	1582.57	946.443	3228.11	2213.53	2158.38	1783.21	1209.69	1463.1	1896.28	2348.01	4077	1999.97	1.0276	2.49913e-06	0.000128388	SQLE	8	124998497	125022283	+	4305	protein_coding	squalene epoxidase [Source:HGNC Symbol;Acc:HGNC:11279]	-
ENSG00000047617	3.11517	8.61767	16.4887	4.18929	5.46634	7.44892	0.960435	15.6417	0	21.5441	605.967	1.16529	44.3524	15.0683	45.7508	361.758	32.0742	5.29923	46.6073	76.5926	48.9669	18.8023	495.14	28.2302	26.9453	702.284	56.5352	146.425	-3.00272	2.51691e-06	0.000129045	ANO2	12	5531869	5946232	-	6255	protein_coding	anoctamin 2 [Source:HGNC Symbol;Acc:HGNC:1183]	-
ENSG00000005513	77.8793	432.799	116.451	143.483	116.615	176.291	91.2413	114.38	90.9343	44.4348	60.2953	196.934	224.93	14.1265	112.617	87.2325	77.9987	23.3166	33.2909	35.7432	15.3622	50.3902	50.4387	14.6018	23.5772	8.76942	145.128	42.1127	1.78227	2.6926e-06	0.000137276	SOX8	16	981808	986979	+	4432	protein_coding	SRY-box 8 [Source:HGNC Symbol;Acc:HGNC:11203]	HMG
ENSG00000183775	3.89397	36.3857	6.18325	10.4732	10.0216	7.44892	9.60435	52.7906	9.83074	30.9697	18.0886	8.15701	2.11202	13.1847	50.1499	16.2492	34.9901	94.3263	8.87759	71.4865	161.303	438.47	182.42	6.81419	77.4679	54.0781	15.8431	93.0628	-2.5558	2.69336e-06	0.000137276	KCTD16	5	144170832	144485686	+	14294	protein_coding	potassium channel tetramerization domain containing 16 [Source:HGNC Symbol;Acc:HGNC:29244]	-
ENSG00000258773	3.11517	0.957519	5.15271	4.18929	3.64423	0	3.84174	19.5521	12.2884	0	4.01968	1.16529	0	43.3212	11.4377	1.71044	40.8217	18.0174	17.7552	11.4889	54.7277	33.0921	0	70.0888	23.5772	155.657	4.45586	37.0535	-3.05269	2.70448e-06	0.000137572	AC087636.1	15	95080095	95132859	-	573	lincRNA	novel transcript	-
ENSG00000155755	524.907	453.864	728.593	558.223	1195.31	640.608	759.704	688.233	1032.23	452.427	314.54	554.677	763.496	2212.21	534.053	2068.78	1611.73	1430.79	830.054	2597.77	2186.23	1359.03	982.714	1443.63	780.292	863.057	666.677	1453.87	-1.12471	2.77949e-06	0.000140286	TMEM237	2	201620184	201643570	-	7647	protein_coding	transmembrane protein 237 [Source:HGNC Symbol;Acc:HGNC:14432]	-
ENSG00000226571	1.55759	0	1.03054	2.09465	0.911057	1.24149	5.76261	8.79844	1.22884	0	0	1.16529	2.11202	18.8353	5.27894	10.2626	23.3267	2.11969	9.98728	26.8074	19.2027	31.5879	4.20322	8.7611	1.12272	4.38471	1.9925	12.76	-2.65521	2.82997e-06	0.000142279	AL592429.2	6	139271362	139667284	+	4851	antisense	novel transcript	-
ENSG00000158292	203.265	1132.74	215.383	80.6438	235.964	263.195	250.674	396.907	122.884	245.065	471.308	348.421	134.113	80.0501	168.046	50.458	52.4851	108.104	172.003	25.5309	89.2925	130.864	82.3832	80.7968	65.1179	218.505	315.428	101.818	1.63056	2.89149e-06	0.000144809	GPR153	1	6247346	6260975	-	4082	protein_coding	G protein-coupled receptor 153 [Source:HGNC Symbol;Acc:HGNC:23618]	-
ENSG00000128683	0.778793	0	0	0	0	0	2.88131	2.93281	2.45768	4.03953	3.01476	2.33057	0	4.70883	0.879823	2.56566	8.74752	5.29923	0	8.93581	24.0034	67.6883	42.8729	4.86728	15.7181	6.57706	1.41811	14.8357	-3.41913	2.94915e-06	0.000147412	GAD1	2	170813213	170861151	+	8242	protein_coding	glutamate decarboxylase 1 [Source:HGNC Symbol;Acc:HGNC:4092]	-
ENSG00000168386	191.583	253.743	456.53	726.842	315.226	214.777	111.41	94.8276	189.242	261.223	117.576	219.074	66.5287	1060.43	255.149	770.553	1563.62	1036.53	1415.98	3312.63	719.141	806.995	311.039	486.728	225.667	151.272	247.583	931.979	-1.9122	2.96492e-06	0.000147795	FILIP1L	3	99830141	100114513	-	5903	protein_coding	filamin A interacting protein 1 like [Source:HGNC Symbol;Acc:HGNC:24589]	-
ENSG00000163430	14003.5	13367.9	21267.3	26014.4	34443.4	32736.8	35337.3	29188.3	42382.8	41317.6	17719.8	32107.2	26216.5	58132.4	23896.9	38981.8	78632.1	72813.5	47672.6	201804	50493.5	72985.3	65476.1	63672.7	41097.3	40443.8	28161.8	65854	-1.22554	2.96823e-06	0.000147795	FSTL1	3	120392293	120451253	-	8727	protein_coding	follistatin like 1 [Source:HGNC Symbol;Acc:HGNC:3972]	-
ENSG00000170075	0	0	1.03054	4.18929	0	1.24149	3.84174	2.93281	1.22884	25.5837	6.02953	8.15701	4.22404	6.59236	30.7938	42.761	14.5792	11.6583	8.87759	16.5951	4.80067	4.51255	114.328	39.9117	103.29	37.27	4.49684	33.5362	-2.93151	2.99612e-06	0.000148897	GPR37L1	1	202122858	202133592	+	6588	protein_coding	G protein-coupled receptor 37 like 1 [Source:HGNC Symbol;Acc:HGNC:14923]	-
ENSG00000181577	56.0731	5.74511	159.734	137.199	3.64423	16.1393	7.68348	4.88802	0	103.681	3.01476	5.82644	0	6.59236	1.75965	0.85522	2.18688	9.53861	1.1097	0	0	0	2.52193	0	7.85906	1.46157	38.7407	2.60654	3.9044	3.00606e-06	0.000149105	C6orf223	6	44000580	44005958	+	3917	protein_coding	chromosome 6 open reading frame 223 [Source:HGNC Symbol;Acc:HGNC:28692]	-
ENSG00000140105	5453.11	11041.2	11280.3	11269.2	17178.9	12616	11084.4	20054.6	13611.9	14423.8	13659.9	16582	6306.5	4590.17	4798.55	6348.3	5030.55	8582.63	13314.2	4818.95	6124.7	3837.17	5343.98	6170.73	44163.4	3120.45	12658.6	8941.83	1.01767	3.04537e-06	0.000149906	WARS	14	100333788	100376805	-	6358	protein_coding	tryptophanyl-tRNA synthetase [Source:HGNC Symbol;Acc:HGNC:12729]	-
ENSG00000132514	126.943	14.3628	166.948	183.281	2.73317	147.737	12.4857	0	1.22884	5.38603	38.187	31.4628	22.1762	4.70883	3.51929	24.8014	6.56064	0	3.32909	0	0	0	0	0	1.12272	1.46157	57.9178	3.50027	4.03698	3.10447e-06	0.000152339	CLEC10A	17	7074537	7080307	-	2469	protein_coding	C-type lectin domain containing 10A [Source:HGNC Symbol;Acc:HGNC:16916]	-
ENSG00000150637	145.634	83.3042	2371.28	1651.63	121.171	98.0775	149.828	6.84323	72.5017	595.157	147.723	94.3883	281.955	50.8554	20.2359	280.512	125.381	34.9749	21.0843	16.5951	39.3655	3.76046	23.5381	4.86728	70.7315	26.3083	447.653	55.2469	3.01747	3.10842e-06	0.000152339	CD226	18	69831158	69961803	-	13638	protein_coding	CD226 molecule [Source:HGNC Symbol;Acc:HGNC:16961]	-
ENSG00000156299	427.558	1068.59	1066.61	877.656	354.401	152.703	353.44	393.974	246.997	492.822	845.139	361.239	370.66	226.966	202.359	454.122	138.502	153.678	113.189	98.2939	180.505	200.057	36.9884	137.257	150.445	374.162	539.369	189.733	1.50659	3.11334e-06	0.000152339	TIAM1	21	31118416	31559977	-	9216	protein_coding	T cell lymphoma invasion and metastasis 1 [Source:HGNC Symbol;Acc:HGNC:11805]	-
ENSG00000184005	5.45155	7.66015	8.24433	13.6152	8.19952	1.24149	5.76261	2.93281	12.2884	9.42556	11.0541	3.49586	6.33606	45.2048	29.914	19.6701	4.37376	33.9151	25.5231	10.2124	80.6513	8.27302	21.0161	4.86728	26.9453	38.0008	7.36213	26.8128	-1.86581	3.12416e-06	0.000152339	ST6GALNAC3	1	76074719	76634601	+	7237	protein_coding	ST6 N-acetylgalactosaminide alpha-2,6-sialyltransferase 3 [Source:HGNC Symbol;Acc:HGNC:19343]	-
ENSG00000122877	445.47	589.832	768.784	693.328	500.171	144.013	237.227	134.909	121.655	533.217	308.511	425.33	200.642	45.2048	20.2359	273.67	53.943	259.662	69.911	53.6148	19.2027	0	10.9284	8.7611	74.0997	42.3855	392.545	71.6631	2.45433	3.1242e-06	0.000152339	EGR2	10	62811996	62919900	-	3689	protein_coding	early growth response 2 [Source:HGNC Symbol;Acc:HGNC:3239]	zf-C2H2
ENSG00000088826	1957.89	3187.58	1790.05	1041.04	1202.6	2041.01	1916.07	1952.28	1313.63	6875.27	4918.08	1246.86	1297.84	421.911	705.618	384.849	346.985	468.452	533.765	172.333	497.35	236.909	576.682	475.046	2809.05	1388.49	2364.63	693.649	1.76939	3.13538e-06	0.000152596	SMOX	20	4120980	4187747	+	2946	protein_coding	spermine oxidase [Source:HGNC Symbol;Acc:HGNC:15862]	-
ENSG00000159216	3736.65	1332.87	1707.61	4101.32	3365.45	2528.91	3641.01	1288.48	2934.48	3298.95	586.874	6320.52	1709.68	1561.45	294.741	1182.77	1927.37	1730.73	1083.07	668.909	341.808	565.573	758.261	1007.53	1205.8	368.316	2811.75	976.64	1.52558	3.19678e-06	0.000155002	RUNX1	21	34787801	36004667	-	15574	protein_coding	runt related transcription factor 1 [Source:HGNC Symbol;Acc:HGNC:10471]	Runt
ENSG00000095203	334.881	214.484	801.761	461.869	137.57	70.7648	169.997	466.317	200.301	459.159	489.397	80.4048	430.852	528.331	843.75	936.466	1428.03	876.493	730.181	809.329	409.017	825.045	1153.36	920.889	642.197	1631.84	332.135	902.687	-1.44251	3.25588e-06	0.000157572	EPB41L4B	9	109171975	109320964	-	7879	protein_coding	erythrocyte membrane protein band 4.1 like 4B [Source:HGNC Symbol;Acc:HGNC:19818]	-
ENSG00000178038	101.243	28.7256	128.818	100.543	33.7091	85.6626	44.18	114.38	103.223	148.116	44.2165	45.4462	156.29	246.743	141.652	408.795	392.18	60.4112	78.7886	403.388	120.977	666.354	1371.09	290.09	230.158	37.27	87.2732	342.146	-1.97205	3.27351e-06	0.00015813	ALS2CL	3	46668997	46693704	-	9057	protein_coding	ALS2 C-terminal like [Source:HGNC Symbol;Acc:HGNC:20605]	-
ENSG00000160408	35.8245	67.9838	47.4049	33.5143	44.6418	95.5945	44.18	69.4099	36.8653	71.3649	99.4872	64.0908	27.4563	28.253	32.5535	22.2357	10.2054	19.0772	31.0716	17.8716	13.4419	21.8107	10.9284	36.9913	49.3998	30.693	56.7553	24.9641	1.1878	3.31676e-06	0.000159921	ST6GALNAC6	9	127885321	127905408	-	5307	protein_coding	ST6 N-acetylgalactosaminide alpha-2,6-sialyltransferase 6 [Source:HGNC Symbol;Acc:HGNC:23364]	-
ENSG00000280168	10.1243	115.86	50.4965	10.4732	46.4639	2.48297	15.367	31.2833	12.2884	13.4651	68.3346	9.3223	41.1844	0.941766	17.5965	0.85522	0	7.41892	8.87759	0	1.92027	3.76046	2.52193	4.86728	0	13.8849	32.8574	4.81883	2.76209	3.39008e-06	0.000163153	AC005274.1	17	12973033	12973834	-	802	TEC	TEC	-
ENSG00000101608	4159.54	3136.83	9617.01	13778.6	13846.3	14186.5	8360.59	7240.13	13106.8	17285.1	7510.78	9053.12	8500.89	32248	8757.76	15099.8	35496	12863.4	21532.6	50359.7	25593.3	19349.1	28190.2	15968.6	26568.1	14129.7	9983.24	23550.5	-1.23819	3.40638e-06	0.000163633	MYL12A	18	3247481	3256236	+	3245	protein_coding	myosin light chain 12A [Source:HGNC Symbol;Acc:HGNC:16701]	-
ENSG00000151790	17.9122	3.83008	12.3665	169.666	18.2211	347.616	58.5865	7.82083	6.14421	82.137	3.01476	10.4876	9.5041	1.88353	1.75965	19.6701	17.495	6.35908	3.32909	12.7654	1.92027	0	2.52193	0	6.73633	1.46157	57.4852	5.83861	3.29921	3.44838e-06	0.000165038	TDO2	4	155854738	155920406	+	5264	protein_coding	tryptophan 2,3-dioxygenase [Source:HGNC Symbol;Acc:HGNC:11708]	-
ENSG00000025423	1.55759	2.87256	3.09162	6.28394	4.55529	12.4149	10.5648	3.91042	12.2884	9.42556	2.00984	11.6529	9.5041	33.9036	7.91841	10.2626	35.719	3.17954	9.98728	178.716	55.6878	35.3483	13.4503	22.3895	28.0681	8.03863	6.93322	34.0515	-2.30523	3.45492e-06	0.000165046	HSD17B6	12	56752161	56787790	+	2272	protein_coding	hydroxysteroid 17-beta dehydrogenase 6 [Source:HGNC Symbol;Acc:HGNC:23316]	-
ENSG00000177875	28.0366	89.0493	8.24433	28.2777	74.7067	83.1797	64.3491	63.5443	41.7806	100.988	27.1329	53.6032	9.5041	10.3594	18.4763	9.40742	17.495	15.8977	11.097	16.5951	11.5216	24.067	4.20322	15.5753	43.7862	17.5388	51.7228	16.6169	1.63965	3.49155e-06	0.000166183	CCDC184	12	48183584	48185926	+	2343	protein_coding	coiled-coil domain containing 184 [Source:HGNC Symbol;Acc:HGNC:33749]	-
ENSG00000171992	3277.94	7318.32	2234.21	1864.23	3490.26	5671.11	4341.17	2014.84	1896.1	9737.95	7260.55	2204.72	1538.61	1813.84	2346.49	1263.16	1116.77	1729.67	1273.93	1395.26	986.058	1278.56	1056.69	911.154	3539.94	1795.54	4065.39	1577.47	1.36581	3.60144e-06	0.000170785	SYNPO	5	150601080	150659220	+	10258	protein_coding	synaptopodin [Source:HGNC Symbol;Acc:HGNC:30672]	-
ENSG00000141429	7899.3	5437.75	23727.2	11929	9349.27	8183.89	12871.8	8817.01	10667.6	13824.6	6893.76	8155.85	12040.6	23029.9	13998.9	22901.9	26588.1	30630.6	15690	59958	27533.8	14475.5	27676.5	13434.7	12030	19495.9	10753.7	23649.5	-1.13698	3.62283e-06	0.000171485	GALNT1	18	35581117	35711834	+	5126	protein_coding	polypeptide N-acetylgalactosaminyltransferase 1 [Source:HGNC Symbol;Acc:HGNC:4123]	-
ENSG00000266208	119.155	120.647	88.6266	93.2117	93.8389	55.8669	63.3887	263.953	55.2979	180.432	180.886	74.5784	84.4808	147.857	189.162	153.084	187.343	152.618	294.07	225.948	278.439	334.681	309.357	192.744	409.794	470.625	113.413	257.363	-1.18184	3.64197e-06	0.000172076	AC080112.1	17	40360655	40364693	+	2094	antisense	novel transcript, antisense to GJD3	-
ENSG00000168539	0	0	0	0	0	0	1.92087	0	0	0	26.1279	0	0	1.88353	24.635	5.13132	1.45792	1.05985	0	5.10618	0.960135	1.50418	14.291	1.94691	17.9636	222.159	2.1576	22.9306	-4.27294	3.83262e-06	0.000180754	CHRM1	11	62908679	62921807	-	3250	protein_coding	cholinergic receptor muscarinic 1 [Source:HGNC Symbol;Acc:HGNC:1950]	-
ENSG00000071054	17300.9	11249.9	8418.49	18139.6	16695.1	12900.3	21209.3	11233.6	29680.2	8029.23	1916.38	29065.8	12912.9	3824.51	6710.41	4896.99	6419.95	8650.46	6087.81	5295.1	5544.78	8109.81	6700.78	11043.9	4518.96	2810.6	15288.6	6201.08	1.30186	3.84089e-06	0.000180815	MAP4K4	2	101696850	101894689	+	11961	protein_coding	mitogen-activated protein kinase kinase kinase kinase 4 [Source:HGNC Symbol;Acc:HGNC:6866]	-
ENSG00000119681	15680.2	31331	27423.7	13147	26173.8	15951.9	21638.6	15301.5	20503.2	7180.93	7315.83	31490.7	30959.1	7438.07	10499.8	12102.2	3176.81	6532.89	6583.84	10286.4	3088.75	7316.35	20646.2	7055.6	3670.18	3315.57	20315.2	7824.06	1.37657	3.84848e-06	0.000180844	LTBP2	14	74498170	74612378	-	9091	protein_coding	latent transforming growth factor beta binding protein 2 [Source:HGNC Symbol;Acc:HGNC:6715]	-
ENSG00000261625	16.3547	16.2778	37.0995	21.9938	16.399	22.3468	10.5648	43.9922	18.4326	47.1278	92.4527	3.49586	58.0806	73.4578	97.6604	53.0237	64.8774	58.2915	168.674	91.9112	82.5716	59.4153	151.316	54.5135	93.186	135.926	31.1245	91.1403	-1.55081	3.8585e-06	0.000180986	AP003071.4	11	69000765	69002048	-	1284	sense_overlapping	novel transcript, overlapping to MRGPRF	-
ENSG00000104213	168.998	69.8989	113.36	194.802	133.014	449.418	194.968	200.409	259.286	381.062	685.356	110.702	187.97	475.592	2020.07	517.408	510.272	461.033	1136.33	501.682	892.925	112.814	522.04	527.613	624.234	1692.5	242.25	768.809	-1.6667	3.89012e-06	0.000181897	PDGFRL	8	17576433	17644071	+	2409	protein_coding	platelet derived growth factor receptor like [Source:HGNC Symbol;Acc:HGNC:8805]	-
ENSG00000197969	201.708	585.044	1094.44	831.574	223.209	181.257	352.48	307.945	339.16	702.877	903.424	206.256	541.733	777.899	1160.49	2319.36	2005.37	1480.6	813.409	2522.45	1006.22	1345.49	2086.48	658.056	670.265	728.592	497.777	1351.9	-1.44148	3.89198e-06	0.000181897	VPS13A	9	77177353	77421541	+	20196	protein_coding	vacuolar protein sorting 13 homolog A [Source:HGNC Symbol;Acc:HGNC:1908]	-
ENSG00000271880	0	4.78759	10.3054	2.09465	2.73317	1.24149	4.80218	6.84323	0	0	1.00492	0	2.11202	9.41766	14.0772	21.3805	20.4109	7.41892	19.9746	45.9556	3.84054	39.1088	15.9722	7.78764	1.12272	6.57706	2.76344	16.388	-2.54477	4.13611e-06	0.000192959	AGAP11	10	86970741	87010126	+	3078	processed_transcript	ArfGAP with GTPase domain, ankyrin repeat and PH domain 11 [Source:HGNC Symbol;Acc:HGNC:29421]	-
ENSG00000180332	1.55759	0	1.03054	1.04732	0	2.48297	0	0	0	1.34651	0	0	1.05601	36.7289	0	11.1179	2.18688	2.11969	1.1097	33.1901	18.2426	13.5377	8.40645	0	19.0863	0	0.655457	11.2097	-4.1199	4.15551e-06	0.000193441	KCTD4	13	45192853	45194717	-	1865	protein_coding	potassium channel tetramerization domain containing 4 [Source:HGNC Symbol;Acc:HGNC:23227]	-
ENSG00000151414	3969.51	1958.13	6297.64	4609.27	4177.2	2073.28	3616.04	5372.91	4288.66	4568.7	1710.38	3068.2	3532.36	11455.6	2189.88	6406.45	9250.5	10158.6	5728.26	18836.7	20271.3	28022.2	6713.39	6344.01	7224.72	2828.87	3787.87	10417.7	-1.45958	4.16138e-06	0.000193441	NEK7	1	198156963	198322420	+	5485	protein_coding	NIMA related kinase 7 [Source:HGNC Symbol;Acc:HGNC:13386]	-
ENSG00000143369	2193.86	4529.06	1941.54	3764.08	2071.74	2959.71	2526.9	3568.25	1478.3	4127.05	2526.37	2592.76	907.113	1554.86	1338.21	733.779	2158.45	434.537	1154.09	1132.29	918.849	1090.53	308.517	752.481	2053.46	1289.84	2706.67	1147.68	1.23775	4.23704e-06	0.000196605	ECM1	1	150508062	150513789	+	3360	protein_coding	extracellular matrix protein 1 [Source:HGNC Symbol;Acc:HGNC:3153]	-
ENSG00000264717	19.4698	0.957519	11.336	1.04732	0.911057	0	6.72305	0	0	4.03953	0	1.16529	2.11202	52.7389	1.75965	72.6937	12.3923	46.6332	5.54849	52.3383	22.0831	10.5293	138.706	7.78764	23.5772	2.92314	3.67397	34.5932	-3.20895	4.26726e-06	0.000197653	NPY4R2	10	47918739	47923524	+	1956	protein_coding	neuropeptide Y receptor Y4-2 [Source:HGNC Symbol;Acc:HGNC:52383]	-
ENSG00000156265	130.837	106.285	149.429	237.742	276.961	49.6595	57.6261	124.156	74.9594	189.858	79.3888	44.2809	52.8005	678.072	67.7464	224.923	1003.78	408.041	183.1	413.6	821.875	1194.32	195.87	56.4604	421.021	160.042	121.076	448.373	-1.88862	4.32956e-06	0.00020018	MAP3K7CL	21	29077471	29175889	+	4497	protein_coding	MAP3K7 C-terminal like [Source:HGNC Symbol;Acc:HGNC:16457]	-
ENSG00000196123	1056.04	2352.62	418.4	563.46	768.021	1419.02	685.751	452.631	540.691	790.4	742.637	804.048	826.856	441.688	687.142	448.991	490.59	544.761	407.259	405.941	388.855	301.589	319.445	327.081	410.916	386.585	878.506	427.757	1.03838	4.35707e-06	0.000201093	KIAA0895L	16	67175602	67184040	-	4780	protein_coding	KIAA0895 like [Source:HGNC Symbol;Acc:HGNC:34408]	-
ENSG00000197093	945.455	599.407	583.287	806.438	682.382	1077.61	487.901	641.308	346.534	476.664	267.309	1011.47	374.884	602.73	344.011	174.465	137.773	163.216	403.93	136.59	48.0067	127.104	136.184	220.974	454.703	171.004	638.511	240.053	1.41195	4.37951e-06	0.000201769	GAL3ST4	7	100159244	100168750	-	3397	protein_coding	galactose-3-O-sulfotransferase 4 [Source:HGNC Symbol;Acc:HGNC:24145]	-
ENSG00000187678	1390.93	1579.91	577.103	935.259	822.685	1109.89	560.894	1326.61	1303.8	1724.88	404.983	1195.58	1063.4	215.664	167.166	372.876	583.897	439.836	119.847	395.729	467.586	901.007	439.657	595.755	801.624	271.121	1076.61	443.982	1.2777	4.39483e-06	0.0002021	SPRY4	5	142310427	142326455	-	6565	protein_coding	sprouty RTK signaling antagonist 4 [Source:HGNC Symbol;Acc:HGNC:15533]	-
ENSG00000272839	0	6.70263	10.3054	7.33126	0	6.20744	0	7.82083	0	6.73254	4.01968	5.82644	4.22404	0.941766	0	0.85522	0	0	0	0	0	0	0	0	0	0.730785	4.55156	0.194444	4.06456	4.43936e-06	0.000203441	AC011899.3	7	157868538	157869154	+	617	antisense	novel transcript, antisense to PTPRN2	-
ENSG00000115252	340.333	392.583	1771.5	271.257	705.158	511.493	260.278	215.073	178.182	37.7022	327.604	304.14	1367.53	4059.01	1999.84	3149.78	884.957	2632.66	1668.99	6863.98	3355.67	1103.32	3574.42	909.207	84.2042	542.973	514.064	2371.46	-2.20561	4.45806e-06	0.000203937	PDE1A	2	182140036	182523192	-	6322	protein_coding	phosphodiesterase 1A [Source:HGNC Symbol;Acc:HGNC:8774]	-
ENSG00000231437	2.33638	4.78759	8.24433	2.09465	0	0	0.960435	5.86562	1.22884	12.1186	6.02953	0	2.11202	33.9036	7.03858	22.2357	15.3082	21.1969	44.3879	15.3185	7.68108	16.546	12.6097	10.708	5.61361	2.92314	3.52138	16.5747	-2.24645	4.66901e-06	0.000212987	LINC01750	1	111989770	111998842	+	3590	lincRNA	long intergenic non-protein coding RNA 1750 [Source:HGNC Symbol;Acc:HGNC:52538]	-
ENSG00000151748	785.024	752.61	1237.68	1484.06	776.221	533.84	644.452	1011.82	813.494	826.756	861.217	645.569	841.64	1277.03	1237.03	1856.68	2032.34	1287.71	1196.25	2156.08	1100.31	1959.95	4494.93	1687	794.888	1408.95	862.645	1729.94	-1.00394	4.67236e-06	0.000212987	SAV1	14	50632058	50668331	-	5630	protein_coding	salvador family WW domain containing protein 1 [Source:HGNC Symbol;Acc:HGNC:17795]	-
ENSG00000242779	123.828	80.4316	280.307	207.37	115.704	139.047	285.249	163.26	291.236	192.551	93.4577	74.5784	198.53	469.941	217.316	462.674	361.564	163.216	179.771	592.316	684.576	694.933	411.075	429.294	350.289	216.312	172.735	402.56	-1.22119	4.71987e-06	0.000214292	ZNF702P	19	52968251	53037898	-	4769	transcribed_processed_pseudogene	zinc finger protein 702, pseudogene [Source:HGNC Symbol;Acc:HGNC:25775]	-
ENSG00000257732	14.0183	0	21.6414	28.2777	26.4207	18.6223	34.5757	17.5969	9.83074	5.38603	4.01968	11.6529	9.5041	102.653	15.8368	18.8148	36.448	71.0097	86.5565	44.679	92.1729	84.9864	101.718	31.1506	39.2953	13.1541	15.5036	56.8057	-1.86863	4.72091e-06	0.000214292	AC089983.1	12	104262314	104280722	-	701	antisense	novel transcript, antisense to TXNRD1	-
ENSG00000251076	0.778793	0	1.03054	2.09465	0	0	0	0.977604	0	0	0	0	66.5287	0	2.63947	14.5387	0.72896	3.17954	2.2194	0	12.4817	6.76883	46.2355	0.973455	8.98178	8.03863	5.4931	8.21431	-4.10122	4.88313e-06	0.000219973	AC104126.1	5	112228283	112257309	+	711	antisense	uncharacterized LOC101927023 [Source:NCBI gene;Acc:101927023]	-
ENSG00000111110	440.797	1155.73	1386.08	517.377	185.856	264.437	631.966	944.365	179.411	329.895	581.849	219.074	2680.15	1710.25	2394	4715.68	1769.91	1157.35	1222.89	3836.01	1937.55	2483.41	6269.53	1803.81	1172.12	1975.31	732.076	2495.99	-1.76945	4.88877e-06	0.000219973	PPM1H	12	62643982	62935037	-	7063	protein_coding	protein phosphatase, Mg2+/Mn2+ dependent 1H [Source:HGNC Symbol;Acc:HGNC:18583]	-
ENSG00000235257	19.4698	16.2778	18.5497	25.1357	30.976	34.7616	14.4065	17.5969	38.0941	16.1581	38.187	29.1322	26.4003	76.2831	58.9481	22.2357	51.0272	31.7954	58.814	90.6346	64.329	65.432	48.7574	40.8851	22.4544	42.3855	25.0112	51.8447	-1.05414	4.89358e-06	0.000219973	ITGA9-AS1	3	37745432	37861780	-	6651	processed_transcript	ITGA9 antisense RNA 1 [Source:HGNC Symbol;Acc:HGNC:49668]	-
ENSG00000120278	49.8428	246.082	252.483	126.726	151.236	88.1456	230.504	271.774	132.715	129.265	224.097	353.082	78.1448	30.1365	43.1113	156.505	90.391	79.4885	86.5565	45.9556	24.0034	115.822	69.7735	35.0444	42.6635	65.7706	179.546	68.094	1.39644	4.92734e-06	0.000221107	PLEKHG1	6	150599883	150843665	+	10294	protein_coding	pleckstrin homology and RhoGEF domain containing G1 [Source:HGNC Symbol;Acc:HGNC:20884]	-
ENSG00000118094	31.9305	67.9838	6.18325	32.467	98.3942	103.043	138.303	61.589	140.088	24.2372	23.1132	217.909	77.0888	15.0683	19.3561	3.42088	24.7846	28.6158	32.1813	24.2543	7.68108	44.3734	10.9284	26.2833	1.12272	4.38471	78.6408	18.6504	2.07579	4.94224e-06	0.000221392	TREH	11	118657316	118679690	-	3182	protein_coding	trehalase [Source:HGNC Symbol;Acc:HGNC:12266]	-
ENSG00000137699	7.00914	1.91504	25.7635	15.7098	6.3774	21.1053	18.2483	78.2083	9.83074	51.1673	81.3986	6.99172	74.9768	121.488	41.3517	153.94	77.9987	30.7355	61.0334	343.39	81.6114	199.304	225.293	78.8499	68.4861	312.776	30.6694	138.174	-2.17272	4.98869e-06	0.000222863	TRIM29	11	120111275	120185529	-	10218	protein_coding	tripartite motif containing 29 [Source:HGNC Symbol;Acc:HGNC:17274]	-
ENSG00000237686	49.064	1.91504	14.4276	21.9938	46.4639	34.7616	82.5974	23.4625	77.4171	285.46	22.1083	44.2809	19.0082	15.0683	6.15876	0	6.56064	11.6583	9.98728	5.10618	12.4817	8.27302	1.68129	4.86728	41.5407	9.5002	55.6123	10.2218	2.44886	5.0009e-06	0.000222863	AL109615.3	6	43995723	44074652	-	2296	antisense	uncharacterized LOC101929705 [Source:NCBI gene;Acc:101929705]	-
ENSG00000097096	66.1974	19.1504	61.8325	98.4483	17.3101	26.0712	46.1009	34.2161	35.6364	6.73254	54.2657	39.6198	64.4166	114.895	92.3814	91.5086	163.287	133.541	48.8267	172.333	110.415	353.483	269.006	119.735	29.1908	53.3473	43.846	134.765	-1.6185	5.18521e-06	0.00023068	SYDE2	1	85156873	85201046	-	6451	protein_coding	synapse defective Rho GTPase homolog 2 [Source:HGNC Symbol;Acc:HGNC:25841]	-
ENSG00000071246	1121.46	1082.95	967.678	1464.16	409.976	833.038	411.066	260.043	299.838	362.211	801.927	1044.1	360.1	204.363	329.054	708.122	414.778	228.927	225.269	204.247	82.5716	184.263	165.607	97.3455	95.4314	363.2	724.504	254.091	1.51106	5.20471e-06	0.00023115	VASH1	14	76762189	76783015	+	6502	protein_coding	vasohibin 1 [Source:HGNC Symbol;Acc:HGNC:19964]	-
ENSG00000057149	3.89397	5.74511	193.742	4.18929	0	9.9319	2.88131	10.7536	1.22884	236.985	57.2805	2.33057	39.0724	0	0	0	2.18688	1.05985	0	0	0.960135	0	4.20322	0	12.3499	7.30785	43.695	2.15907	4.33718	5.21457e-06	0.000231191	SERPINB3	18	63655197	63661963	-	1777	protein_coding	serpin family B member 3 [Source:HGNC Symbol;Acc:HGNC:10569]	-
ENSG00000162383	8.56673	17.2353	2.06108	13.6152	7.28846	22.3468	0	3.91042	1.22884	5.38603	47.2313	8.15701	4.22404	135.614	59.828	15.394	75.8118	39.2143	93.2147	88.0815	25.9236	27.8274	21.8568	10.708	103.29	12.4233	10.8655	54.5529	-2.32506	5.32351e-06	0.000235186	SLC1A7	1	53087179	53142632	-	5407	protein_coding	solute carrier family 1 member 7 [Source:HGNC Symbol;Acc:HGNC:10945]	-
ENSG00000138795	75.543	679.838	23.7025	31.4197	92.0168	208.57	272.764	11.7312	213.819	45.7813	109.536	617.602	33.7923	14.1265	47.5104	23.0909	14.5792	36.0348	76.5692	31.9136	6.72094	0.752092	22.6974	103.186	10.1045	20.462	185.855	31.3652	2.56895	5.32435e-06	0.000235186	LEF1	4	108047545	108168956	-	5361	protein_coding	lymphoid enhancer binding factor 1 [Source:HGNC Symbol;Acc:HGNC:6551]	HMG
ENSG00000254069	0	0	1.03054	0	1.82211	0	0	1.95521	0	0	0	0	0	16.9518	0	0.85522	4.37376	26.4962	37.7297	19.1482	6.72094	1.50418	1.68129	13.6284	0	0	0.369836	9.92997	-4.57123	5.33193e-06	0.000235186	AC134698.4	8	43493937	43494762	+	826	processed_pseudogene	ankyrin repeat domain 26 (ANKRD26) pseudogene	-
ENSG00000165795	384.724	394.498	864.624	386.462	244.163	541.289	267.961	87.9844	86.019	414.725	717.514	293.652	548.069	104.536	308.818	200.977	82.3724	78.4286	197.526	54.8914	43.2061	28.5795	212.683	56.4604	119.009	184.889	402.437	128.644	1.64483	5.35778e-06	0.000235925	NDRG2	14	21016763	21070872	-	7550	protein_coding	NDRG family member 2 [Source:HGNC Symbol;Acc:HGNC:14460]	-
ENSG00000268873	0	0	0	9.4259	4.55529	0	0	1.95521	2.45768	0	0	0	0	7.53413	0	16.2492	150.166	1.05985	0	6.38272	46.0865	177.494	5.88451	34.0709	11.2272	1.46157	1.41493	35.2012	-4.63266	5.3736e-06	0.000236041	AC022601.1	18	34737795	34767663	-	577	antisense	novel transcript, antisense to DTNA	-
ENSG00000111913	201.708	190.546	465.805	389.604	101.127	131.598	330.39	723.427	219.963	68.6719	303.486	114.198	1543.89	967.194	2581.4	1323.03	1186.02	826.68	548.191	1392.71	1697.52	1147.69	1417.33	1135.05	445.721	1262.8	368.032	1225.49	-1.73532	5.38129e-06	0.000236041	RIPOR2	6	24804281	25042170	-	9536	protein_coding	RHO family interacting cell polarization regulator 2 [Source:HGNC Symbol;Acc:HGNC:13872]	-
ENSG00000115598	81.7733	61.2812	75.2295	49.2242	122.082	90.6286	56.6657	34.2161	108.138	53.8603	9.04429	128.182	85.5369	15.0683	14.0772	23.9462	11.6634	62.5309	17.7552	1.27654	11.5216	5.26465	10.9284	28.2302	57.2588	4.38471	73.5278	20.3005	1.86354	5.41512e-06	0.000236838	IL1RL2	2	102186973	102240002	+	2644	protein_coding	interleukin 1 receptor like 2 [Source:HGNC Symbol;Acc:HGNC:5999]	-
ENSG00000274251	17.1335	10.5327	14.4276	4.18929	10.0216	47.1765	6.72305	44.9698	7.37305	8.07905	16.0787	13.9834	15.8402	4.70883	3.51929	0	5.83168	3.17954	6.65819	6.38272	0	11.2814	4.20322	3.89382	2.24544	1.46157	16.656	4.10505	2.01677	5.44477e-06	0.000237733	AP003419.2	11	67353629	67354348	+	527	lincRNA	novel transcript	-
ENSG00000138356	854.336	359.07	2461.96	3307.45	837.262	217.26	664.621	2136.06	1015.02	1742.38	244.196	137.504	2166.93	9977.07	2799.6	4174.33	11392.2	5458.21	1716.7	4674.7	5828.98	6850.81	4240.21	4655.06	2710.25	415.817	1241.85	4991.84	-2.0071	5.54648e-06	0.000241504	AOX1	2	200585868	200677064	+	5556	protein_coding	aldehyde oxidase 1 [Source:HGNC Symbol;Acc:HGNC:553]	-
ENSG00000163638	48.2852	159.906	147.367	67.0287	98.3942	150.22	162.314	39.1042	103.223	934.477	320.57	294.818	58.0806	5.6506	11.4377	27.367	60.5036	72.0695	65.4722	44.679	29.7642	12.7856	63.0483	24.3364	135.849	52.6165	198.753	46.5831	2.09384	5.5505e-06	0.000241504	ADAMTS9	3	64515654	64688000	-	10680	protein_coding	ADAM metallopeptidase with thrombospondin type 1 motif 9 [Source:HGNC Symbol;Acc:HGNC:13202]	-
ENSG00000131459	7594.01	3493.03	3792.39	1936.5	7131.76	5597.87	10453.4	3840.03	5898.44	7564.68	1992.76	6672.44	2521.75	758.122	1086.58	3139.51	654.606	2124.99	1295.02	227.225	2126.7	556.548	3623.18	440.975	3789.19	1450.61	5268.39	1636.4	1.68683	5.55911e-06	0.000241504	GFPT2	5	180300690	180353387	-	4780	protein_coding	glutamine-fructose-6-phosphate transaminase 2 [Source:HGNC Symbol;Acc:HGNC:4242]	-
ENSG00000101335	4249.1	9603.92	1433.48	4236.42	5633.07	8455.77	5519.62	10381.2	5954.97	11143.7	3980.49	2639.38	4347.6	18136.5	10234.1	6146.47	12234.9	7330.96	12804.8	14956	16983.8	23073.4	7499.39	8304.55	38058	32152.3	5967.59	15993.5	-1.42228	5.58419e-06	0.000242187	MYL9	20	36541484	36551447	+	2821	protein_coding	myosin light chain 9 [Source:HGNC Symbol;Acc:HGNC:15754]	-
ENSG00000144283	1303.7	1757.05	698.707	1238.98	1068.67	861.592	1138.12	1142.82	1354.18	678.64	1031.05	1153.63	2464.73	2657.66	1625.91	1276.84	3388.93	2900.8	2238.26	4350.46	1978.84	4283.92	3856.88	3594.97	767.942	1589.46	1222.45	2654.68	-1.11867	5.62867e-06	0.000243708	PKP4	2	158456964	158682879	+	9525	protein_coding	plakophilin 4 [Source:HGNC Symbol;Acc:HGNC:9026]	-
ENSG00000140526	1629.24	4926.44	6480.05	6300.69	2731.35	867.8	5292.96	2533.95	3451.82	1388.25	4255.84	3358.36	2562.94	831.579	1343.49	2564.81	1654.74	1492.26	1306.11	1489.73	1231.85	1543.29	1515.68	2214.61	1098.02	2003.81	3521.51	1560.77	1.17391	5.67209e-06	0.000245178	ABHD2	15	89087459	89202360	+	10345	protein_coding	abhydrolase domain containing 2 [Source:HGNC Symbol;Acc:HGNC:18717]	-
ENSG00000118898	13.2395	234.592	238.055	34.5616	6.3774	28.5542	35.5361	158.372	11.0596	86.1765	391.919	12.8182	184.802	228.849	1824.75	643.981	262.425	367.767	256.34	1579.08	548.237	307.606	556.507	152.832	165.04	1045.02	110.466	610.65	-2.46637	5.73127e-06	0.000247323	PPL	16	4882507	4960741	-	7686	protein_coding	periplakin [Source:HGNC Symbol;Acc:HGNC:9273]	-
ENSG00000131050	0.778793	0.957519	0	0	0	1.24149	0.960435	0.977604	0	0	0	0	3.16803	11.3012	1.75965	2.56566	4.37376	4.23938	13.3164	2.55309	21.123	5.26465	9.24709	0	1.12272	5.11549	0.621836	6.30631	-3.31669	5.86941e-06	0.000252443	BPIFA2	20	33161768	33181412	+	1178	protein_coding	BPI fold containing family A member 2 [Source:HGNC Symbol;Acc:HGNC:16203]	-
ENSG00000183607	0	0	2.06108	0	0	0	0	0.977604	0	2.69302	0	0	0	0	0	9.40742	16.7661	1.05985	0	62.5506	16.3223	3.76046	94.9928	0	32.559	0	0.4409	18.263	-5.45589	5.91893e-06	0.00025373	GKN2	2	68945232	68952970	-	1653	protein_coding	gastrokine 2 [Source:HGNC Symbol;Acc:HGNC:24588]	-
ENSG00000157514	1341.08	685.584	2007.49	2151.2	1394.83	583.499	912.413	1759.69	1191.98	1743.73	3819.7	1589.45	1100.36	677.13	759.287	702.136	849.238	427.118	877.771	482.534	420.539	1098.05	643.093	220.001	552.379	1140.76	1560.08	680.772	1.19604	5.94612e-06	0.0002541	TSC22D3	X	107713221	107777342	-	4766	protein_coding	TSC22 domain family member 3 [Source:HGNC Symbol;Acc:HGNC:3051]	TSC22
ENSG00000170477	7.78793	1.91504	0	6.28394	4.55529	4.96595	1.92087	1.95521	3.68653	0	0	4.66115	7.39207	8.47589	3.51929	1.71044	53.943	1.05985	117.628	10.2124	3.84054	30.8358	149.635	139.204	1.12272	0	3.47107	40.0913	-3.52428	5.94718e-06	0.0002541	KRT4	12	52806549	52814551	-	3312	protein_coding	keratin 4 [Source:HGNC Symbol;Acc:HGNC:6441]	-
ENSG00000226808	0.778793	0	0	0	1.82211	0	0	1.95521	0	0	0	0	0	2.8253	21.1158	0	21.1398	8.47877	5.54849	1.27654	5.76081	1.50418	0	28.2302	1.12272	2.92314	0.35047	7.6866	-4.21943	6.17066e-06	0.000262349	LINC00840	10	43845261	43895433	+	3825	lincRNA	long intergenic non-protein coding RNA 840 [Source:HGNC Symbol;Acc:HGNC:44987]	-
ENSG00000008513	6291.87	4707.16	5309.35	7718.77	1359.3	2306.68	1310.99	2088.16	2328.66	4460.98	3355.43	3219.69	1428.78	1439.02	726.734	2589.61	2880.85	1209.28	1126.34	750.608	989.899	712.984	1008.77	933.544	2301.58	570.012	3529.68	1326.1	1.41233	6.24844e-06	0.000265221	ST3GAL1	8	133454848	133571940	-	8852	protein_coding	ST3 beta-galactoside alpha-2,3-sialyltransferase 1 [Source:HGNC Symbol;Acc:HGNC:10862]	-
ENSG00000137962	369.927	2296.13	2691.77	2826.72	1209.88	429.555	1352.29	1295.33	894.597	929.091	2456.03	487.09	2838.56	2246.11	2825.11	6120.81	5343.27	3540.95	3771.86	4304.51	6587.48	3549.12	4375.56	4280.28	2249.94	2718.52	1544.38	3993.35	-1.37052	6.37652e-06	0.000269773	ARHGAP29	1	94148988	94275068	-	15524	protein_coding	Rho GTPase activating protein 29 [Source:HGNC Symbol;Acc:HGNC:30207]	-
ENSG00000122644	220.399	952.731	1114.02	422.071	655.05	336.443	433.156	529.861	335.474	603.236	1439.05	397.363	1375.98	165.751	691.541	289.92	166.932	193.952	205.294	98.2939	294.761	184.263	155.519	182.036	235.772	453.087	678.064	255.163	1.4095	6.54664e-06	0.000276068	ARL4A	7	12686856	12690934	+	3561	protein_coding	ADP ribosylation factor like GTPase 4A [Source:HGNC Symbol;Acc:HGNC:695]	-
ENSG00000242948	36.6033	26.8105	19.5803	59.6974	191.322	72.0063	30.7339	25.4177	183.098	728.461	19.0935	102.545	4.22404	6.59236	0	0	37.1769	658.164	37.7297	6.38272	2.8804	0	1.68129	7.78764	28.0681	2.19235	115.353	60.6658	3.26834	6.61979e-06	0.000278699	EPS15P1	7	46781373	46783443	+	2071	transcribed_processed_pseudogene	epidermal growth factor receptor pathway substrate 15 pseudogene 1 [Source:HGNC Symbol;Acc:HGNC:18166]	-
ENSG00000115295	438.461	856.979	744.051	910.123	706.981	203.604	562.815	989.335	458.358	662.482	314.54	346.09	900.777	1387.22	2367.6	1176.78	1339.1	1545.26	951.011	1594.4	1864.58	2472.88	2276.47	690.18	892.564	368.316	622.661	1455.87	-1.22526	6.64198e-06	0.000279179	CLIP4	2	29097705	29189643	+	7775	protein_coding	CAP-Gly domain containing linker protein family member 4 [Source:HGNC Symbol;Acc:HGNC:26108]	-
ENSG00000184347	287.375	708.564	326.682	895.461	301.56	743.651	566.657	2418.59	366.195	721.729	910.458	57.0991	190.082	2038.92	1081.3	576.418	3219.81	2764.08	2758.71	11273.2	1294.26	6654.51	761.624	3527.8	1398.91	293.775	653.393	2895.64	-2.14778	6.87705e-06	0.000288124	SLIT3	5	168661733	169301129	-	14260	protein_coding	slit guidance ligand 3 [Source:HGNC Symbol;Acc:HGNC:11087]	-
ENSG00000114115	755.43	3773.58	3467.77	485.958	1014.01	620.744	2810.23	1362.78	465.731	1149.92	8853.35	743.453	3185.98	85.7007	1801	325.839	56.8588	137.78	250.792	16.5951	152.661	28.5795	343.824	48.6728	305.381	1143.68	2206.84	361.335	2.61035	6.91654e-06	0.00028931	RBP1	3	139517434	139539829	-	3905	protein_coding	retinol binding protein 1 [Source:HGNC Symbol;Acc:HGNC:9919]	-
ENSG00000169213	461.825	241.295	230.841	1022.19	422.731	140.288	423.552	332.385	1123.16	1109.52	139.684	334.437	379.108	2203.73	849.909	385.704	1395.23	1260.16	975.425	1662.06	1474.77	3155.03	1089.48	2443.37	1157.53	589.013	489.309	1433.95	-1.55154	7.03383e-06	0.000293742	RAB3B	1	51907956	51990764	-	12844	protein_coding	RAB3B, member RAS oncogene family [Source:HGNC Symbol;Acc:HGNC:9778]	-
ENSG00000168874	1563.82	530.466	448.286	176.998	233.231	288.025	96.0435	315.766	728.704	409.339	456.234	116.529	672.679	1282.69	281.543	485.765	2216.77	1013.21	1000.95	1263.78	937.091	1459.06	3510.53	2287.62	3523.1	1017.98	464.317	1560.01	-1.74807	7.15331e-06	0.000297293	ATOH8	2	85751344	85788066	+	6076	protein_coding	atonal bHLH transcription factor 8 [Source:HGNC Symbol;Acc:HGNC:24126]	bHLH
ENSG00000142046	313.075	221.187	88.6266	111.016	276.961	549.979	205.533	150.551	162.207	358.171	248.215	188.777	53.8565	100.769	128.454	61.5759	37.9059	82.668	114.299	35.7432	93.1331	32.34	51.2793	65.2215	203.213	90.6173	225.243	84.4015	1.41722	7.25688e-06	0.000300632	TMEM91	19	41350911	41384083	+	2796	protein_coding	transmembrane protein 91 [Source:HGNC Symbol;Acc:HGNC:32393]	-
ENSG00000123384	18950.4	33301.6	49587.6	45003.5	25997.9	40177	52004.7	24872.2	35151	23430.6	29763.8	80977	33548.4	15571.2	34570.9	17459.3	14585	19595.5	20674.8	27284.8	7575.46	26101.4	18643.8	14555.1	12091.7	13806.7	37905	18655.1	1.02282	7.30637e-06	0.000302199	LRP1	12	57128493	57213351	+	20839	protein_coding	LDL receptor related protein 1 [Source:HGNC Symbol;Acc:HGNC:6692]	-
ENSG00000120659	10.9031	55.5361	21.6414	2.09465	0.911057	9.9319	87.3996	2.93281	2.45768	92.9091	45.2214	16.314	0	0	0.879823	0.85522	4.37376	13.778	4.43879	0	0	0.752092	0	0	0	0.730785	26.7887	1.98527	3.76569	7.41131e-06	0.000305733	TNFSF11	13	42562736	42608013	+	2733	protein_coding	TNF superfamily member 11 [Source:HGNC Symbol;Acc:HGNC:11926]	-
ENSG00000237560	0	0	1.03054	0	1.82211	0	0.960435	0	0	0	0	0	0	2.8253	0	1.71044	8.01856	15.8977	2.2194	0	31.6844	4.51255	0	2.92037	12.3499	4.38471	0.293315	6.65565	-4.22516	7.42184e-06	0.000305733	LINC01497	17	69961674	69994845	+	1481	lincRNA	long intergenic non-protein coding RNA 1497 [Source:HGNC Symbol;Acc:HGNC:51163]	-
ENSG00000127325	4.67276	0	0	0	0	0	9.60435	3.91042	0	2.69302	1.00492	1.16529	5.28005	36.7289	4.39911	4.2761	2.91584	11.6583	7.76789	47.2321	28.804	12.7856	16.8129	0.973455	14.5954	20.462	2.17929	16.1086	-2.85575	7.47303e-06	0.00030713	BEST3	12	69643360	69699476	-	6863	protein_coding	bestrophin 3 [Source:HGNC Symbol;Acc:HGNC:17105]	-
ENSG00000133135	3.89397	515.145	43.2827	21.9938	12.7548	6.20744	0	42.037	24.5768	119.839	159.782	2.33057	2.11202	0	2.63947	15.394	0	0	3.32909	1.27654	0.960135	11.2814	3.36258	0	21.3317	6.57706	73.3812	5.08861	3.84948	7.53655e-06	0.000309239	RNF128	X	106693794	106796993	+	3432	protein_coding	ring finger protein 128, E3 ubiquitin protein ligase [Source:HGNC Symbol;Acc:HGNC:21153]	-
ENSG00000174343	3.89397	149.373	105.115	2.09465	9.11057	2.48297	52.8239	43.0146	1.22884	47.1278	33.1624	0	10.5601	0	2.63947	6.84176	0.72896	8.47877	0	1.27654	8.64121	1.50418	0.840645	0.973455	13.4727	0.730785	35.3837	3.54834	3.33175	7.54824e-06	0.000309239	CHRNA9	4	40335329	40355217	+	3168	protein_coding	cholinergic receptor nicotinic alpha 9 subunit [Source:HGNC Symbol;Acc:HGNC:14079]	-
ENSG00000137745	0	7.66015	2.06108	5.23661	1.82211	2.48297	145.986	8.79844	18.4326	59.2464	0	153.818	0	0	0	1.71044	0.72896	0	4.43879	0	0	1.50418	0	0.973455	7.85906	0	31.1957	1.32422	4.5863	7.5794e-06	0.000310025	MMP13	11	102942995	102955734	-	2834	protein_coding	matrix metallopeptidase 13 [Source:HGNC Symbol;Acc:HGNC:7159]	-
ENSG00000172348	58.4095	114.902	402.942	68.076	40.0865	23.5883	90.2809	40.0818	38.0941	118.493	467.288	15.1487	76.0328	151.624	451.349	1086.98	279.92	117.643	142.041	224.672	1297.14	478.331	1175.22	315.4	229.035	1275.95	119.494	555.793	-2.21753	7.60825e-06	0.000310714	RCAN2	6	46220736	46491972	-	3712	protein_coding	regulator of calcineurin 2 [Source:HGNC Symbol;Acc:HGNC:3041]	-
ENSG00000188483	4031.81	7182.35	1491.19	1116.45	1369.32	4957.26	1846.92	2327.67	1972.29	2115.36	3620.73	2731.43	1893.43	1139.54	1784.28	869.759	608.681	1178.55	2290.42	1145.06	1115.68	596.409	1123.1	813.809	1315.83	1712.96	2819.71	1207.24	1.22396	7.63931e-06	0.000311491	IER5L	9	129175552	129178262	-	2711	protein_coding	immediate early response 5 like [Source:HGNC Symbol;Acc:HGNC:23679]	-
ENSG00000163362	22.585	19.1504	0	5.23661	4.55529	8.69041	12.4857	15.6417	20.8903	6.73254	15.0738	6.99172	50.6885	122.43	55.4288	48.7476	52.4851	34.9749	28.8522	12.7654	13.4419	76.7134	272.369	161.594	17.9636	13.1541	14.5171	70.0707	-2.26988	7.68845e-06	0.000313002	INAVA	1	200891048	200915735	+	5413	protein_coding	innate immunity activator [Source:HGNC Symbol;Acc:HGNC:25599]	-
ENSG00000285569	0	2.87256	2.06108	2.09465	0	1.24149	2.88131	0	0	1.34651	1.00492	0	4.22404	6.59236	0.879823	1.71044	26.9715	10.5985	27.7425	12.7654	6.72094	8.27302	10.0877	1.94691	3.36817	2.92314	1.36358	9.27542	-2.76569	7.71288e-06	0.000313504	AC099344.3	2	11407297	11423809	+	1832	lincRNA	novel transcript	-
ENSG00000018625	4.67276	591.747	1.03054	11.5205	2.73317	2.48297	1.92087	0	1.22884	1.34651	5.02461	0	4.22404	8.47589	23.7552	18.8148	14.5792	31.7954	6.65819	58.721	44.1662	3.76046	13.4503	0	4.49089	23.3851	48.3024	19.3887	-2.50296	7.85059e-06	0.000318103	ATP1A2	1	160115759	160143591	+	6298	protein_coding	ATPase Na+/K+ transporting subunit alpha 2 [Source:HGNC Symbol;Acc:HGNC:800]	-
ENSG00000246560	15.5759	27.7681	62.863	36.6563	58.3077	52.1425	76.8348	50.8354	23.348	25.5837	76.374	43.1156	46.4645	25.4277	21.9956	18.8148	12.3923	12.7182	29.9619	21.7012	31.6844	15.7939	8.40645	14.6018	26.9453	29.9622	45.8361	20.8004	1.14622	7.86419e-06	0.000318156	AC018797.2	4	102828055	102844075	+	883	antisense	uncharacterized LOC105377348 [Source:NCBI gene;Acc:105377348]	-
ENSG00000216588	1.55759	0	2.06108	15.7098	1.82211	1.24149	1.92087	14.6641	1.22884	4.03953	0	0	0	52.7389	5.27894	9.40742	120.278	7.41892	15.5358	30.6371	50.8871	49.6381	8.40645	2.92037	28.0681	0.730785	3.40349	29.3805	-3.10861	7.94438e-06	0.000320899	IGSF23	19	44613630	44636781	+	1347	protein_coding	immunoglobulin superfamily member 23 [Source:HGNC Symbol;Acc:HGNC:40040]	-
ENSG00000138771	37.3821	27.7681	78.3212	105.78	34.6202	90.6286	33.6152	59.6338	84.7901	12.1186	186.915	125.851	117.217	296.656	108.218	89.7981	343.34	151.558	201.965	509.341	46.0865	376.046	1424.05	611.33	26.9453	98.6559	76.5108	329.538	-2.10714	8.00715e-06	0.000322131	SHROOM3	4	76435100	76783253	+	13958	protein_coding	shroom family member 3 [Source:HGNC Symbol;Acc:HGNC:30422]	-
ENSG00000156920	0	0	0	1.04732	0	0	0	0.977604	0	0	0	1.16529	0	9.41766	0.879823	0	12.3923	3.17954	18.8649	20.4247	0	6.01674	5.88451	0.973455	0	0.730785	0.245401	6.0588	-4.305	8.26864e-06	0.000331411	ADGRG4	X	136300963	136416888	+	10074	protein_coding	adhesion G protein-coupled receptor G4 [Source:HGNC Symbol;Acc:HGNC:18992]	-
ENSG00000256508	3.11517	15.3203	4.12217	2.09465	3.64423	16.1393	0	8.79844	6.14421	8.07905	19.0935	3.49586	10.5601	32.02	67.7464	9.40742	10.2054	12.7182	37.7297	11.4889	28.804	33.8442	33.6258	28.2302	10.1045	38.0008	7.739	27.225	-1.82524	8.30964e-06	0.00033254	MRGPRF-AS1	11	69012283	69018447	+	2137	antisense	MRGPRF antisense RNA 1 [Source:HGNC Symbol;Acc:HGNC:51140]	-
ENSG00000049768	11.6819	5.74511	3.09162	16.7572	20.9543	19.8638	13.4461	12.7089	11.0596	5.38603	9.04429	13.9834	21.1202	4.70883	10.5579	3.42088	3.6448	7.41892	2.2194	3.82963	2.8804	5.26465	2.52193	7.78764	2.24544	2.19235	12.6802	4.51483	1.49162	8.33827e-06	0.000333171	FOXP3	X	49250436	49264826	-	2647	protein_coding	forkhead box P3 [Source:HGNC Symbol;Acc:HGNC:6106]	Fork
ENSG00000128510	8896.94	5973	32862.9	7883.2	4671.9	2012.45	6014.24	16327.9	2484.72	8558.41	5665.74	270.347	34469.2	61178.1	54008.8	44264.5	70916.8	51103.7	14378.4	18488.2	49810.8	42286.4	47952.9	17745.1	19359.1	49692.6	10468.5	41629.6	-1.99155	8.42776e-06	0.000336227	CPA4	7	130293134	130324180	+	3958	protein_coding	carboxypeptidase A4 [Source:HGNC Symbol;Acc:HGNC:15740]	-
ENSG00000274180	366.033	677.923	419.43	383.32	209.543	264.437	265.08	353.893	196.615	305.657	666.263	304.14	295.683	1064.2	1062.83	548.196	420.61	995.195	1018.7	1496.11	489.669	1079.25	752.377	317.346	409.794	513.011	362.155	782.099	-1.11009	8.65248e-06	0.000344132	NATD1	17	21238870	21253410	-	4931	protein_coding	N-acetyltransferase domain containing 1 [Source:HGNC Symbol;Acc:HGNC:30770]	-
ENSG00000233452	80.9945	51.706	178.284	97.401	178.567	69.5233	109.49	40.0818	189.242	129.265	54.2657	150.322	21.1202	35.7871	25.5149	20.5253	48.1113	50.8726	64.3625	7.65926	68.1696	22.5628	14.291	36.9913	55.0134	8.76942	103.866	35.2793	1.55965	8.76335e-06	0.000347474	STXBP5-AS1	6	146841901	147204614	-	6011	antisense	STXBP5 antisense RNA 1 [Source:HGNC Symbol;Acc:HGNC:44183]	-
ENSG00000157978	1388.59	983.372	527.637	671.334	678.738	1623.87	692.474	1053.86	565.267	1724.88	1143.6	602.454	381.22	3220.84	1584.56	703.846	1926.64	2226.74	1668.99	3784.95	2616.37	2730.1	779.278	1278.15	1996.2	3318.49	925.945	2141.16	-1.20945	8.88045e-06	0.000351238	LDLRAP1	1	25543580	25568886	+	5397	protein_coding	low density lipoprotein receptor adaptor protein 1 [Source:HGNC Symbol;Acc:HGNC:18640]	-
ENSG00000251191	0	11.4902	0	0	18.2211	0	23.0504	26.3953	29.4922	9.42556	5.02461	55.9338	16.8962	0	2.63947	0	0	0	0	0	1.92027	3.76046	0.840645	1.94691	1.12272	2.19235	15.0715	1.10945	3.72569	8.8862e-06	0.000351238	LINC00589	8	29673922	29748109	-	2074	lincRNA	long intergenic non-protein coding RNA 589 [Source:HGNC Symbol;Acc:HGNC:32299]	-
ENSG00000226496	0	1.91504	0	1.04732	3.64423	1.24149	0	3.91042	3.68653	1.34651	0	1.16529	4.22404	26.3695	4.39911	10.2626	9.47647	4.23938	12.2067	19.1482	4.80067	15.7939	31.9445	5.84073	0	0.730785	1.70622	11.1702	-2.72248	9.0195e-06	0.000355453	LINC00323	21	41141493	41148133	-	2439	antisense	long intergenic non-protein coding RNA 323 [Source:HGNC Symbol;Acc:HGNC:19720]	-
ENSG00000144834	66.1974	287.256	86.5655	37.7036	155.791	26.0712	16.3274	32.2609	19.6615	60.5929	596.923	32.628	14.7841	4.70883	19.3561	8.5522	7.2896	20.1371	7.76789	1.27654	1.92027	3.00837	4.20322	7.78764	55.0134	75.2708	110.212	16.6378	2.72638	9.06891e-06	0.000356857	TAGLN3	3	111998664	112013887	+	1791	protein_coding	transgelin 3 [Source:HGNC Symbol;Acc:HGNC:29868]	-
ENSG00000179820	3066.89	2814.15	1250.05	2651.82	3584.1	4814.49	3587.22	2723.6	3864.71	4430.01	1087.32	4869.74	3092	597.08	1387.48	754.304	1143.01	1284.53	2410.26	1072.3	1541.02	2587.2	983.554	1712.31	2692.29	1031.87	3218.16	1476.71	1.12387	9.09622e-06	0.000357389	MYADM	19	53866223	53876437	+	3675	protein_coding	myeloid associated differentiation marker [Source:HGNC Symbol;Acc:HGNC:7544]	-
ENSG00000133101	190.026	73.729	9.27487	13.6152	55.5745	3.72446	107.569	28.3505	39.323	52.5138	2.00984	88.5618	12.6721	5.6506	13.1973	3.42088	11.6634	14.8378	14.4261	2.55309	16.3223	9.02511	0.840645	12.6549	24.6999	1.46157	52.0726	10.058	2.37995	9.17542e-06	0.00035941	CCNA1	13	36431520	36442882	+	2400	protein_coding	cyclin A1 [Source:HGNC Symbol;Acc:HGNC:1577]	-
ENSG00000196460	74.7642	21.0654	48.4355	32.467	51.9303	44.6935	78.7557	13.6865	208.903	102.335	11.0541	139.834	14.7841	5.6506	6.15876	12.8283	7.2896	26.4962	5.54849	1.27654	10.5615	0	2.52193	23.3629	50.5225	0.730785	64.8237	11.7652	2.46975	9.22902e-06	0.000360419	RFX8	2	101397361	101474703	-	2854	protein_coding	RFX family member 8, lacking RFX DNA binding domain [Source:HGNC Symbol;Acc:HGNC:37253]	RFX
ENSG00000177570	59.9671	15.3203	153.551	150.814	8.19952	42.2106	48.0218	33.2385	70.044	40.3953	288.412	18.6446	130.945	227.907	215.557	438.728	416.965	456.794	206.404	270.627	225.632	156.435	556.507	310.532	56.1361	264.544	81.5203	292.521	-1.84316	9.41137e-06	0.000366435	SAMD12	8	118189455	118622112	-	15378	protein_coding	sterile alpha motif domain containing 12 [Source:HGNC Symbol;Acc:HGNC:31750]	-
ENSG00000134817	9.34552	55.5361	42.2522	0	0.911057	13.6564	31.6944	12.7089	2.45768	1.34651	76.374	46.6115	39.0724	0.941766	10.5579	0.85522	3.6448	2.11969	11.097	0	0	0	1.68129	0	0	1.46157	25.5359	2.48917	3.36144	9.42591e-06	0.00036645	APLNR	11	57233577	57237314	-	3738	protein_coding	apelin receptor [Source:HGNC Symbol;Acc:HGNC:339]	-
ENSG00000085117	6215.55	18698.4	3868.65	3775.6	4129.82	4433.35	5914.36	5655.44	5503.98	8664.78	5870.75	4558.6	1186.96	2236.69	1635.59	1802.8	2042.54	2234.16	1322.76	1935.24	2337.93	1359.78	926.39	2748.06	7185.42	2088.58	6036.64	2296.61	1.39432	9.44543e-06	0.000366658	CD82	11	44564427	44620363	+	4054	protein_coding	CD82 molecule [Source:HGNC Symbol;Acc:HGNC:6210]	-
ENSG00000073008	3567.65	2028.98	1937.42	3417.41	2816.99	2188.74	1818.1	2633.66	3309.27	2686.28	980.803	2392.34	1625.2	5748.54	1847.63	3591.92	9078.46	2820.25	3458.93	8215.84	4829.48	11950	4568.06	6223.3	4498.75	2315.13	2415.6	5318.94	-1.13877	9.47754e-06	0.000367354	PVR	19	44643798	44663583	+	3519	protein_coding	poliovirus receptor [Source:HGNC Symbol;Acc:HGNC:9705]	-
ENSG00000266903	10.9031	2.87256	4.12217	3.14197	8.19952	2.48297	7.68348	9.77604	4.91537	2.69302	3.01476	6.99172	7.39207	47.0883	21.9956	13.6835	18.224	20.1371	8.87759	5.10618	39.3655	34.5962	21.8568	3.89382	4.49089	10.9618	5.70683	19.2521	-1.741	9.58273e-06	0.000370322	AC243964.2	19	44632199	44718759	-	1418	antisense	novel transcript, antisense to CEACAM16, CEACAM19, PVR & IGSF23	-
ENSG00000001617	795.148	264.275	294.735	510.046	825.418	1153.34	263.159	1922.95	210.132	161.581	985.828	646.735	638.886	4490.34	1145.53	379.718	1890.19	1573.87	5184.51	8412.42	557.838	3825.14	1915.83	1604.25	626.479	1237.22	667.095	2526.41	-1.92096	9.61479e-06	0.000371008	SEMA3F	3	50155045	50189075	+	4826	protein_coding	semaphorin 3F [Source:HGNC Symbol;Acc:HGNC:10728]	-
ENSG00000076685	957.137	805.273	1428.33	1369.9	760.733	129.115	678.067	835.851	721.33	317.776	518.539	837.842	512.165	1947.57	1806.28	2181.67	2723.39	2448.24	2070.7	2517.34	1740.72	3640.88	2563.13	1711.33	257.103	579.512	759.389	2014.45	-1.40732	9.85679e-06	0.000379438	NT5C2	10	103088017	103193306	-	5156	protein_coding	5'-nucleotidase, cytosolic II [Source:HGNC Symbol;Acc:HGNC:8022]	-
ENSG00000259426	30.3729	14.3628	20.6108	16.7572	12.7548	6.20744	24.9713	14.6641	35.6364	10.7721	9.04429	16.314	31.6803	27.3112	21.9956	35.9192	45.1955	39.2143	32.1813	45.9556	57.6081	69.1925	36.1477	34.0709	22.4544	76.0016	18.7807	41.7883	-1.15359	9.87353e-06	0.000379438	AC027237.3	15	69396904	69415029	-	2265	antisense	uncharacterized LOC145694 [Source:NCBI gene;Acc:145694]	-
ENSG00000168427	3.11517	2.87256	11.336	39.7983	0	6.20744	27.8526	12.7089	2.45768	18.8511	0	9.3223	6.33606	113.012	33.4333	30.7879	112.26	9.53861	95.4341	89.3581	36.4851	130.864	242.946	16.5487	44.9089	0	10.8352	73.5059	-2.76467	9.98032e-06	0.00038283	KLHL30	2	238138722	238152947	+	3726	protein_coding	kelch like family member 30 [Source:HGNC Symbol;Acc:HGNC:24770]	-
ENSG00000204518	0	0	0	4.18929	0.911057	0	0	0	0	0	0	0	0	4.70883	0	2.56566	91.8489	4.23938	4.43879	3.82963	1.92027	4.51255	5.04387	14.6018	21.3317	2.19235	0.392334	12.4026	-3.70094	1.00461e-05	0.000384783	AADACL4	1	12644547	12667086	+	1575	protein_coding	arylacetamide deacetylase like 4 [Source:HGNC Symbol;Acc:HGNC:32038]	-
ENSG00000100162	161.989	132.138	32.9773	35.609	42.8197	110.492	33.6152	43.9922	104.452	45.7813	83.4084	60.5949	160.514	204.363	217.316	166.768	137.044	77.3688	81.008	80.4223	335.087	114.318	116.009	381.594	389.585	1726.84	80.6448	309.825	-1.94196	1.01539e-05	0.000387928	CENPM	22	41938721	41947164	-	1778	protein_coding	centromere protein M [Source:HGNC Symbol;Acc:HGNC:18352]	-
ENSG00000250474	16.3547	20.1079	21.6414	18.8518	17.3101	12.4149	11.5252	24.4401	19.6615	35.0092	12.0591	23.3057	19.0082	5.6506	14.0772	4.2761	2.91584	6.35908	2.2194	7.65926	8.64121	4.51255	1.68129	9.73455	22.4544	10.231	19.3607	7.72404	1.33861	1.01582e-05	0.000387928	WBP1LP2	7	107628553	107629550	+	998	processed_pseudogene	WW domain binding protein 1-like pseudogene 2 [Source:HGNC Symbol;Acc:HGNC:43949]	-
ENSG00000261026	3.11517	7.66015	3.09162	3.14197	9.11057	1.24149	2.88131	1.95521	2.45768	1.34651	6.02953	2.33057	2.11202	0	0.879823	0.85522	0.72896	2.11969	0	0	0	0	0	0	0	0.730785	3.57491	0.408806	3.09087	1.02332e-05	0.00039022	AC105046.1	8	22679013	22684009	-	4997	sense_overlapping	novel transcript, overlapping to EGR3	-
ENSG00000162825	35.0457	37.3432	96.8709	171.761	121.171	108.009	113.331	84.0739	99.5362	125.225	147.723	87.3966	219.65	30.1365	43.1113	85.522	57.5878	39.2143	35.5103	33.1901	54.7277	65.432	47.9167	60.3542	66.2406	69.4246	111.318	52.9514	1.06707	1.02713e-05	0.000391096	NBPF20	1	145289900	145405778	-	18995	protein_coding	NBPF member 20 [Source:HGNC Symbol;Acc:HGNC:32000]	-
ENSG00000166292	134.731	662.603	2218.76	231.458	312.493	465.558	497.505	559.189	201.53	232.946	1385.79	196.934	1687.5	27.3112	508.538	362.613	155.268	139.9	55.4849	37.0198	180.505	31.5879	124.415	72.0357	104.413	269.66	675.923	159.135	2.08599	1.05677e-05	0.000401789	TMEM100	17	55719627	55732121	-	2906	protein_coding	transmembrane protein 100 [Source:HGNC Symbol;Acc:HGNC:25607]	-
ENSG00000227467	14.7971	2.87256	6.18325	4.18929	1.82211	11.1734	0	2.93281	4.91537	14.8116	1.00492	2.33057	3.16803	0	0	0.85522	0.72896	0	1.1097	0	0	1.50418	1.68129	0	0	1.46157	5.40008	0.564686	3.13555	1.06765e-05	0.000404755	LINC01537	11	72570660	72573229	+	2450	lincRNA	long intergenic non-protein coding RNA 1537 [Source:HGNC Symbol;Acc:HGNC:51301]	-
ENSG00000263293	4.67276	1.91504	5.15271	23.0411	15.488	9.9319	17.2878	20.5297	14.7461	144.076	1.00492	9.3223	2.11202	3.76706	0	3.42088	2.18688	1.05985	8.87759	0	2.8804	1.50418	0	0.973455	8.98178	0.730785	20.7139	2.64484	2.98341	1.08176e-05	0.000409487	THCAT158	17	47303460	47323613	-	713	antisense	thyroid cancer-associated transcript 158 [Source:NCBI gene;Acc:102724508]	-
ENSG00000100979	5363.55	13984.6	12579.8	15938.2	5357.93	14145.5	15261.3	4196.85	5548.22	7040.89	5771.26	6516.29	6090.01	4159.78	3480.58	11077.7	1074.49	2522.43	4437.68	2579.89	3311.5	922.817	3752.64	2385.94	3279.47	1839.39	9061.11	3448.02	1.39393	1.08851e-05	0.000410842	PLTP	20	45898621	45912155	-	2541	protein_coding	phospholipid transfer protein [Source:HGNC Symbol;Acc:HGNC:9093]	-
ENSG00000027869	79.4369	8.61767	29.8857	40.8456	20.0433	43.4521	48.9822	7.82083	7.37305	70.0184	40.1968	15.1487	8.44808	6.59236	10.5579	7.69698	6.56064	2.11969	3.32909	2.55309	13.4419	1.50418	2.52193	2.92037	26.9453	16.8081	32.3284	7.9655	2.02186	1.0934e-05	0.000411413	SH2D2A	1	156806243	156816862	-	2512	protein_coding	SH2 domain containing 2A [Source:HGNC Symbol;Acc:HGNC:10821]	-
ENSG00000129437	20.2486	6.70263	7.21379	6.28394	16.399	16.1393	24.0109	31.2833	12.2884	6.73254	8.03937	15.1487	7.39207	0.941766	3.51929	5.13132	4.37376	0	3.32909	2.55309	3.84054	1.50418	8.40645	8.7611	4.49089	8.76942	13.6833	4.27853	1.66322	1.09391e-05	0.000411413	KLK14	19	51077495	51084245	-	1189	protein_coding	kallikrein related peptidase 14 [Source:HGNC Symbol;Acc:HGNC:6362]	-
ENSG00000182132	0	5.74511	1.03054	0	0	0	3.84174	0	0	0	1.00492	0	3.16803	26.3695	41.3517	53.0237	0	1.05985	14.4261	8.93581	1.92027	12.7856	42.8729	9.73455	0	2.19235	1.13772	16.5132	-3.83397	1.09479e-05	0.000411413	KCNIP1	5	170353487	170736632	+	3351	protein_coding	potassium voltage-gated channel interacting protein 1 [Source:HGNC Symbol;Acc:HGNC:15521]	-
ENSG00000138347	31.1517	25.853	32.9773	20.9465	24.5986	2.48297	13.4461	10.7536	15.975	137.344	12.0591	3.49586	1.05601	38.6124	65.9867	18.8148	233.996	476.931	8.87759	10.2124	288.04	145.154	33.6258	195.665	446.844	81.8479	25.5492	157.277	-2.62556	1.10858e-05	0.000415427	MYPN	10	68106117	68212017	+	7060	protein_coding	myopalladin [Source:HGNC Symbol;Acc:HGNC:23246]	-
ENSG00000163359	42007.3	127581	20167.7	62130.3	180193	57814.8	184423	62740.7	156671	31197.3	1301.37	369068	28904.1	5485.79	27766.3	2061.08	11394.4	33322.6	62084.3	2777.76	8085.29	10496.2	3636.63	36766.4	12985.4	263.083	101861	16701.9	2.60852	1.10939e-05	0.000415427	COL6A3	2	237324003	237414375	-	19633	protein_coding	collagen type VI alpha 3 chain [Source:HGNC Symbol;Acc:HGNC:2213]	-
ENSG00000072954	55.2943	117.775	46.3744	43.9876	39.1755	45.935	27.8526	68.4323	17.2038	153.502	110.541	16.314	59.1366	210.014	234.033	126.573	149.437	124.002	139.822	188.928	179.545	142.145	279.935	50.6197	150.445	76.7324	61.6557	157.864	-1.35734	1.12498e-05	0.000419717	TMEM38A	19	16661127	16690029	+	3005	protein_coding	transmembrane protein 38A [Source:HGNC Symbol;Acc:HGNC:28462]	-
ENSG00000182010	60.7459	113.945	211.261	24.0884	30.0649	12.4149	70.1118	69.4099	54.0691	142.73	396.944	36.1239	119.329	392.716	145.171	191.569	778.529	357.168	126.506	337.008	275.559	261.728	457.311	628.852	172.899	505.703	103.172	356.209	-1.78772	1.12499e-05	0.000419717	RTKN2	10	62183035	62268707	-	9548	protein_coding	rhotekin 2 [Source:HGNC Symbol;Acc:HGNC:19364]	-
ENSG00000267650	2.33638	8.61767	0	2.09465	16.399	85.6626	23.0504	0.977604	12.2884	1.34651	0	65.2561	17.9522	0	0	0	0	1.05985	3.32909	0	2.8804	1.50418	0	4.86728	3.36817	0.730785	18.1524	1.3646	3.75637	1.13881e-05	0.000424259	AC008742.1	19	9995997	9997163	+	1167	antisense	novel transcript, antisense to COL5A3	-
ENSG00000182103	6.23035	2.87256	1.03054	0	5.46634	8.69041	1.92087	4.88802	1.22884	0	4.01968	5.82644	9.5041	52.7389	7.91841	15.394	1.45792	13.778	39.9491	25.5309	4.80067	39.1088	20.1755	8.7611	4.49089	9.5002	3.97524	18.7388	-2.22682	1.15028e-05	0.000427303	FAM181B	11	82729941	82733864	-	3924	protein_coding	family with sequence similarity 181 member B [Source:HGNC Symbol;Acc:HGNC:28512]	-
ENSG00000078070	307.623	246.082	520.423	521.567	401.776	377.412	487.901	269.819	471.875	407.992	571.8	407.851	234.434	995.447	783.042	815.025	656.793	502.367	746.827	2711.38	812.274	726.521	408.553	599.648	422.144	855.749	402.043	848.905	-1.07792	1.16324e-05	0.0004315	MCCC1	3	183015218	183116075	-	4321	protein_coding	methylcrotonoyl-CoA carboxylase 1 [Source:HGNC Symbol;Acc:HGNC:6936]	-
ENSG00000127824	678.329	301.618	534.851	423.118	462.817	536.323	344.796	268.841	348.991	537.257	513.515	121.19	86.5929	2015.38	609.717	914.23	1366.07	810.782	319.593	1216.55	1261.62	668.61	238.743	1227.53	1095.78	1159.02	396.788	992.586	-1.3227	1.16998e-05	0.000432761	TUBA4A	2	219249711	219278170	-	4079	protein_coding	tubulin alpha 4a [Source:HGNC Symbol;Acc:HGNC:12407]	-
ENSG00000139304	0.778793	5.74511	1.03054	1.04732	1.82211	0	5.76261	0.977604	36.8653	13.4651	9.04429	89.7271	2.11202	51.7971	16.7166	10.2626	22.5977	122.942	125.396	154.462	88.3324	47.3818	180.739	259.913	44.9089	104.502	12.9521	94.6116	-2.87713	1.18429e-05	0.000437426	PTPRQ	12	80402178	80680271	+	12477	protein_coding	protein tyrosine phosphatase, receptor type Q [Source:HGNC Symbol;Acc:HGNC:9679]	-
ENSG00000250041	10.1243	9.57519	11.336	9.4259	34.6202	8.69041	5.76261	15.6417	9.83074	18.8511	63.31	3.49586	11.6161	0.941766	7.91841	3.42088	5.10272	4.23938	4.43879	0	2.8804	4.51255	0	2.92037	3.36817	10.9618	16.3292	3.9004	2.04133	1.19662e-05	0.000441351	AC069360.1	11	10884885	10899322	-	947	lincRNA	novel transcript	-
ENSG00000234155	8.56673	3.83008	9.27487	11.5205	5.46634	2.48297	17.2878	13.6865	4.91537	9.42556	5.02461	4.66115	11.6161	27.3112	10.5579	10.2626	33.5321	33.9151	3.32909	14.042	36.4851	55.6548	46.2355	25.3098	16.8408	11.6926	8.28913	25.013	-1.59199	1.20132e-05	0.000442456	LINC02535	6	85387219	85390186	-	2513	lincRNA	long intergenic non-protein coding RNA 2535 [Source:HGNC Symbol;Acc:HGNC:53569]	-
ENSG00000179136	0	0	0	4.18929	0	0	0	0	0	0	0	0	0	0.941766	0	0	36.448	5.29923	22.194	17.8716	9.60135	11.2814	0.840645	14.6018	3.36817	0	0.322253	9.41907	-4.72766	1.20473e-05	0.000443082	LINC00670	17	12549782	12642854	+	3410	lincRNA	long intergenic non-protein coding RNA 670 [Source:HGNC Symbol;Acc:HGNC:44338]	-
ENSG00000106546	1761.63	1434.36	2492.88	1934.41	1454.05	1036.64	1352.29	2069.59	3267.49	2368.51	2933.36	945.048	1631.54	3443.1	693.301	5213.42	3068.19	4555.22	4274.56	5725.3	4139.14	4450.13	3466.82	3655.32	3158.22	4335.02	1898.6	3859.83	-1.02361	1.22037e-05	0.000448195	AHR	7	16916359	17346152	+	8081	protein_coding	aryl hydrocarbon receptor [Source:HGNC Symbol;Acc:HGNC:348]	bHLH
ENSG00000104783	2450.86	3135.87	1674.63	3166.06	919.257	1422.74	884.561	1759.69	820.867	2412.94	1401.86	539.528	549.125	1259.14	298.26	1098.1	1006.69	203.49	360.652	179.993	264.997	241.422	37.829	214.16	701.702	100.118	1626	458.966	1.82478	1.22755e-05	0.000450193	KCNN4	19	43766533	43781261	-	3408	protein_coding	potassium calcium-activated channel subfamily N member 4 [Source:HGNC Symbol;Acc:HGNC:6293]	-
ENSG00000062524	35.0457	105.327	20.6108	11.5205	27.3317	79.4552	46.1009	34.2161	27.0345	14.8116	2.00984	31.4628	19.0082	5.6506	11.4377	13.6835	8.01856	24.3765	6.65819	8.93581	5.76081	4.51255	20.1755	11.6815	3.36817	1.46157	34.9181	9.67084	1.85592	1.23281e-05	0.000451485	LTK	15	41503638	41513887	-	3490	protein_coding	leukocyte receptor tyrosine kinase [Source:HGNC Symbol;Acc:HGNC:6721]	-
ENSG00000283413	0	0.957519	0	0	0	0	0	0	0	0	0	0	1.05601	4.70883	2.63947	1.71044	5.10272	3.17954	0	2.55309	60.4885	2.25628	0.840645	9.73455	3.36817	0.730785	0.154887	7.48561	-3.47399	1.23712e-05	0.000452128	AC008703.1	5	159484130	159511687	-	1174	lincRNA	novel transcript	-
ENSG00000255176	16.3547	32.5556	16.4887	7.33126	32.7981	67.0403	49.9426	22.4849	33.1787	14.8116	32.1575	74.5784	70.7527	6.59236	8.79823	5.13132	13.8502	18.0174	5.54849	12.7654	17.2824	15.7939	6.72516	23.3629	5.61361	24.1159	36.1904	12.5844	1.51587	1.23806e-05	0.000452128	AP000941.1	11	118636620	118638097	+	1388	antisense	novel transcript	-
ENSG00000090776	8261.44	9157.71	1436.57	2455.97	8635	9054.17	5703.06	3994.49	7511.91	2015.72	4020.69	11542.2	3820.65	1857.16	2739.77	1059.62	2433.27	2454.6	7240.78	1663.34	845.879	1049.17	1942.73	2053.02	864.496	1524.42	5969.97	2132.94	1.48494	1.26386e-05	0.000460252	EFNB1	X	68828997	68842147	+	3314	protein_coding	ephrin B1 [Source:HGNC Symbol;Acc:HGNC:3226]	-
ENSG00000124721	1.55759	0	0	1.04732	0	1.24149	0	0	0	0	0	1.16529	0	1.88353	0	8.5522	14.5792	2.11969	0	10.2124	19.2027	35.3483	0	2.92037	1.12272	2.19235	0.385514	7.54873	-4.20263	1.27585e-05	0.000463964	DNAH8	6	38715341	39030529	+	15055	protein_coding	dynein axonemal heavy chain 8 [Source:HGNC Symbol;Acc:HGNC:2952]	-
ENSG00000233005	0.778793	0	0	1.04732	0	0	1.92087	0.977604	0	0	2.00984	0	2.11202	7.53413	8.79823	4.2761	5.83168	3.17954	0	16.5951	29.7642	6.01674	12.6097	0	0	4.38471	0.680496	7.61462	-3.43758	1.29031e-05	0.000468268	AC018742.1	2	21221175	21970959	+	882	lincRNA	novel transcript	-
ENSG00000118523	37636	7625.68	28829.4	44471.4	25121.5	24319.5	17488.6	49109.9	29511.9	26106.1	2835.89	24638.8	35671	53441.5	21829.3	62533.7	62436.8	68811.6	101570	140850	34537	84835.3	59085.5	91789	45016.7	78155.2	27182	69607	-1.35658	1.29141e-05	0.000468268	CTGF	6	131948176	131951373	-	2339	protein_coding	connective tissue growth factor [Source:HGNC Symbol;Acc:HGNC:2500]	-
ENSG00000137825	91.1188	883.79	154.581	36.6563	109.327	96.836	118.134	138.82	98.3074	130.611	112.551	123.52	103.489	22.6024	21.9956	51.3132	34.2611	30.7355	36.62	11.4889	37.4452	18.0502	112.646	41.8586	117.886	32.8853	169.057	43.8299	1.28746	1.3268e-05	0.000479799	ITPKA	15	41493393	41503551	+	2092	protein_coding	inositol-trisphosphate 3-kinase A [Source:HGNC Symbol;Acc:HGNC:6178]	-
ENSG00000115468	8.56673	93.8369	5.15271	4.18929	16.399	4.96595	4.80218	70.3875	2.45768	32.3162	67.3297	41.9503	0	301.365	170.686	12.8283	23.3267	31.7954	918.83	430.195	58.5682	546.019	4.20322	3.89382	177.39	338.353	27.1042	232.112	-3.09732	1.36161e-05	0.000491697	EFHD1	2	232606057	232682781	+	3052	protein_coding	EF-hand domain family member D1 [Source:HGNC Symbol;Acc:HGNC:29556]	-
ENSG00000159261	69.3126	0.957519	6.18325	11.5205	90.1947	14.8978	32.6548	23.4625	13.5173	44.4348	1.00492	52.4379	3.16803	0	1.75965	0.85522	5.10272	3.17954	0	0	0	3.76046	0	2.92037	22.4544	0.730785	27.9805	3.13563	3.17412	1.39979e-05	0.000504079	CLDN14	21	36460621	36576569	-	2853	protein_coding	claudin 14 [Source:HGNC Symbol;Acc:HGNC:2035]	-
ENSG00000229191	3.11517	1.91504	3.09162	0	0.911057	3.72446	13.4461	12.7089	6.14421	0	0	17.4793	1.05601	0	0	0	0	2.11969	1.1097	0	0	0	0	0	0	0	4.89168	0.248415	4.17509	1.40284e-05	0.000504476	AL358473.1	1	201023949	201028792	+	3508	antisense	novel transcript, antisense KIF21B	-
ENSG00000134986	3646.31	2971.18	1509.74	1797.21	23578.2	4744.97	15084.6	2721.65	20074.4	3180.45	1088.33	19550	2203.89	337.152	1439.39	98.3503	1120.41	4486.33	3907.25	238.714	1516.05	438.47	399.306	1804.79	3313.15	749.785	7857.76	1526.86	2.36362	1.42414e-05	0.000510716	NREP	5	111662621	111997464	-	9337	protein_coding	neuronal regeneration related protein [Source:HGNC Symbol;Acc:HGNC:16834]	-
ENSG00000285722	0.778793	2.87256	6.18325	1.04732	0	0	0	9.77604	0	0	3.01476	0	1.05601	9.41766	7.91841	32.4984	0.72896	0	0	2.55309	80.6513	128.608	2.52193	36.9913	30.3135	13.1541	1.90221	26.5659	-3.78864	1.42665e-05	0.00051091	AC207130.1	22	49372924	49377119	+	2340	lincRNA		-
ENSG00000247796	24.9214	28.7256	15.4581	51.3188	51.9303	55.8669	46.1009	72.3427	60.2133	41.7418	26.1279	55.9338	44.3524	167.634	155.729	64.1415	72.896	105.985	65.4722	53.6148	128.658	110.558	77.3393	74.9561	77.4679	38.7316	44.2334	91.7833	-1.05665	1.4443e-05	0.000516516	AC008966.1	5	53109842	53115126	+	3194	antisense	uncharacterized LOC257396 [Source:NCBI gene;Acc:257396]	-
ENSG00000270547	1.55759	0	0	0	0	0	0	0	0	0	0	1.16529	0	4.70883	0.879823	5.13132	8.01856	1.05985	0	14.042	0.960135	4.51255	1.68129	0.973455	3.36817	2.92314	0.209452	3.71224	-3.59792	1.44946e-05	0.000517647	LINC01235	9	13406380	13433053	-	2576	lincRNA	long intergenic non-protein coding RNA 1235 [Source:HGNC Symbol;Acc:HGNC:49769]	-
ENSG00000186377	171.335	275.765	111.298	120.442	208.632	172.567	73.9535	186.722	98.3074	39.0487	689.376	164.306	220.706	1256.32	324.655	227.489	2416.5	575.496	947.682	4891.72	78.731	172.981	315.242	749.561	28.0681	500.588	194.805	960.387	-2.30115	1.4598e-05	0.000520621	CYP4X1	1	47023568	47050751	+	2548	protein_coding	cytochrome P450 family 4 subfamily X member 1 [Source:HGNC Symbol;Acc:HGNC:20244]	-
ENSG00000111077	2689.17	4968.57	1091.34	1442.16	3282.54	9506.07	4888.61	2744.13	2730.49	1766.62	4953.26	4711.26	6218.85	1180.03	3473.54	582.405	763.95	2389.95	2198.31	1279.1	1018.7	1200.34	1152.52	1789.21	847.655	2212.09	3922.54	1545.22	1.34398	1.47028e-05	0.000523637	TNS2	12	53046969	53064372	+	8093	protein_coding	tensin 2 [Source:HGNC Symbol;Acc:HGNC:19737]	-
ENSG00000279821	164.325	205.867	44.3133	103.685	299.738	475.49	267.961	141.753	109.367	418.764	155.763	219.074	479.429	113.954	50.1499	54.7341	86.7462	95.3861	61.0334	117.442	9.60135	115.822	125.256	56.4604	135.849	105.964	237.348	86.7999	1.45087	1.48644e-05	0.000527941	AC145098.2	5	177476631	177479656	-	3026	TEC	TEC	-
ENSG00000137285	440.797	733.46	331.834	247.168	692.404	315.338	860.55	212.14	657.431	556.108	399.959	660.718	285.123	244.859	142.531	210.384	219.417	191.832	416.137	220.842	91.2128	136.129	95.8335	221.948	336.817	387.316	491.771	224.251	1.13338	1.49146e-05	0.000529	TUBB2B	6	3224261	3231730	-	2194	protein_coding	tubulin beta 2B class IIb [Source:HGNC Symbol;Acc:HGNC:30829]	-
ENSG00000137801	4676.65	244.167	1588.06	952.016	13749.7	1250.18	3434.52	1373.53	1236.22	1784.12	168.827	7789.95	1098.25	16812.4	700.339	1397.43	8753.35	23292.2	75415.1	50751.6	10172.6	14513.1	18616.1	11071.1	6692.55	1079.37	3026.63	18405.2	-2.6043	1.49454e-05	0.000529364	THBS1	15	39581079	39599466	+	9158	protein_coding	thrombospondin 1 [Source:HGNC Symbol;Acc:HGNC:11785]	-
ENSG00000269416	3.11517	0	1.03054	0	0	0	0.960435	0.977604	3.68653	1.34651	6.02953	0	1.05601	14.1265	2.63947	3.42088	5.83168	1.05985	0	5.10618	2.8804	16.546	28.5819	45.7524	4.49089	21.9235	1.40018	11.72	-3.06032	1.50097e-05	0.000530916	LINC01224	19	23399233	23416075	-	3296	lincRNA	long intergenic non-protein coding RNA 1224 [Source:HGNC Symbol;Acc:HGNC:49676]	-
ENSG00000166483	504.658	897.195	358.628	392.746	383.555	165.118	319.825	431.123	337.932	433.576	521.554	283.165	777.224	432.271	941.411	1097.25	711.465	1198.69	442.77	813.158	867.962	907.023	1629.17	1287.88	544.52	921.52	446.638	907.314	-1.02222	1.50434e-05	0.000531193	WEE1	11	9573681	9593457	+	9239	protein_coding	WEE1 G2 checkpoint kinase [Source:HGNC Symbol;Acc:HGNC:12761]	-
ENSG00000095739	456.373	378.22	263.819	231.458	264.207	266.92	392.818	569.943	140.088	1403.06	287.407	191.107	393.892	836.288	663.387	1066.46	1187.48	840.458	453.867	1295.69	783.47	954.405	3071.72	413.719	3234.56	470.625	403.024	1174.78	-1.54375	1.50688e-05	0.000531193	BAMBI	10	28677342	28682939	+	2314	protein_coding	BMP and activin membrane bound inhibitor [Source:HGNC Symbol;Acc:HGNC:30251]	-
ENSG00000180914	283.481	138.84	891.418	451.396	286.983	137.805	57.6261	639.353	100.765	1092.02	352.727	53.6032	497.381	1605.71	142.531	1702.74	623.989	1209.28	780.118	6459.31	1203.05	2610.51	1437.5	992.924	804.992	628.475	383.338	1553.93	-2.01928	1.52581e-05	0.000536772	OXTR	3	8750408	8769628	-	4514	protein_coding	oxytocin receptor [Source:HGNC Symbol;Acc:HGNC:8529]	-
ENSG00000231412	3.89397	0	0	4.18929	0	0	0	87.0067	0	2.69302	0	0	2.11202	55.5642	74.785	0	24.0557	0	3.32909	0	2.8804	149.666	12.6097	11.6815	17.9636	0	7.68423	27.1181	-4.46818	1.5374e-05	0.000540112	AC005392.2	19	43329295	43331430	-	301	lincRNA	novel transcript	-
ENSG00000108854	5302.03	1968.66	2540.28	6205.39	1659.04	947.255	2152.33	2931.83	3230.63	2687.63	963.719	1421.65	1784.66	8586.08	2562.92	6248.24	12621.9	5639.44	2607.79	6547.39	5399.8	12625.4	6782.32	6308.96	4092.32	3370.38	2599.62	6414.84	-1.30309	1.54876e-05	0.000543367	SMURF2	17	64542295	64662068	-	6961	protein_coding	SMAD specific E3 ubiquitin protein ligase 2 [Source:HGNC Symbol;Acc:HGNC:16809]	-
ENSG00000137563	692.347	298.746	361.72	572.886	1192.57	835.521	554.171	721.472	968.328	685.373	178.876	561.669	845.864	2086.01	1100.66	775.685	1411.99	1499.68	616.992	1488.45	1702.32	1453.04	1260.13	1266.47	1257.45	1060.37	651.504	1306.1	-1.00351	1.5623e-05	0.000547376	GGH	8	63015079	63039171	-	3130	protein_coding	gamma-glutamyl hydrolase [Source:HGNC Symbol;Acc:HGNC:4248]	-
ENSG00000148677	1971.91	67.0263	3045.25	13719.9	279.695	173.808	733.772	3501.78	497.681	76.751	7.03445	85.066	888.105	53120.3	462.787	9404.86	87588.9	7222.85	1296.13	17969.9	7184.69	28623.9	36315.8	17201	3948.61	38.7316	1926.75	20798.3	-3.43221	1.57742e-05	0.000551928	ANKRD1	10	90912096	90921276	-	1979	protein_coding	ankyrin repeat domain 1 [Source:HGNC Symbol;Acc:HGNC:15819]	-
ENSG00000248698	183.795	0.957519	281.338	223.08	171.279	43.4521	66.27	203.342	164.665	12.1186	6.02953	43.1156	16.8962	1828.91	22.8754	185.583	1172.17	1512.4	1328.31	436.578	979.337	1196.58	271.528	834.251	149.322	1.46157	108.949	763.023	-2.80763	1.61872e-05	0.000564849	LINC01085	4	14111968	14140052	+	2587	transcribed_processed_pseudogene	long intergenic non-protein coding RNA 1085 [Source:HGNC Symbol;Acc:HGNC:27198]	-
ENSG00000166448	123.049	198.206	15.4581	70.1706	82.9062	36.0031	53.7844	108.514	30.7211	18.8511	11.0541	79.2395	60.1926	710.092	153.089	30.7879	56.1299	558.539	1459.25	405.941	57.6081	737.803	545.578	175.222	6.73633	19.0004	68.3193	378.137	-2.46714	1.63159e-05	0.00056781	TMEM130	7	98846488	98870771	-	4663	protein_coding	transmembrane protein 130 [Source:HGNC Symbol;Acc:HGNC:25429]	-
ENSG00000119938	60.7459	202.037	249.391	382.273	246.897	168.842	381.293	1817.37	270.345	504.941	225.102	452.132	186.914	1023.7	859.587	388.27	1708.68	1946.94	1158.53	2093.53	4061.37	6064.12	377.449	655.135	590.552	195.12	396.021	1624.84	-2.03668	1.63606e-05	0.000568601	PPP1R3C	10	91628442	91633054	-	2524	protein_coding	protein phosphatase 1 regulatory subunit 3C [Source:HGNC Symbol;Acc:HGNC:9293]	-
ENSG00000136193	1461.8	1138.49	2166.2	1590.88	2154.65	861.592	1533.81	2889.8	1089.98	630.166	1275.24	1384.36	1271.44	2954.32	2084.3	3386.67	2463.88	2721.68	2996.19	3995.58	3353.75	8973.97	4365.47	2223.37	1145.18	1760.46	1496.03	3263.45	-1.12516	1.65213e-05	0.000573419	SCRN1	7	29920103	29990289	-	6046	protein_coding	secernin 1 [Source:HGNC Symbol;Acc:HGNC:22192]	-
ENSG00000135094	2489.02	462.482	934.701	680.76	593.098	439.487	1310.03	285.46	73.7305	2569.14	78.3838	684.024	120.385	65.9236	80.9437	75.2594	16.7661	37.0946	64.3625	97.0173	299.562	10.5293	26.06	18.4957	929.614	53.3473	824.67	136.537	2.59554	1.73176e-05	0.000597055	SDS	12	113392445	113426301	-	3006	protein_coding	serine dehydratase [Source:HGNC Symbol;Acc:HGNC:10691]	-
ENSG00000154237	1179.09	620.472	914.09	1251.55	678.738	804.484	1028.63	625.667	879.851	702.877	276.353	1383.2	1008.49	548.108	266.586	453.267	518.29	524.624	432.782	274.457	208.349	647.551	737.245	513.984	360.394	179.773	873.345	435.801	1.0026	1.7519e-05	0.000603195	LRRK1	15	100919215	101078254	+	17600	protein_coding	leucine rich repeat kinase 1 [Source:HGNC Symbol;Acc:HGNC:18608]	-
ENSG00000274824	4.67276	28.7256	1.03054	1.04732	0.911057	1.24149	0	2.93281	7.37305	0	8.03937	2.33057	0	0	0	0.85522	0	0	0	0	0	0	0	0	0	0	4.48497	0.0657862	4.50094	1.75873e-05	0.000604742	MIR7152	10	71790747	71790800	+	54	miRNA	microRNA 7152 [Source:HGNC Symbol;Acc:HGNC:50257]	-
ENSG00000164236	197.814	207.782	445.194	1034.75	66.5072	95.5945	124.857	442.855	110.596	447.041	729.573	114.198	664.231	962.485	1715.65	877.456	1436.05	1040.77	452.757	1410.58	701.858	2184.83	1231.54	1244.08	249.244	1220.41	360.077	1132.9	-1.65374	1.82716e-05	0.000624952	ANKRD33B	5	10564330	10657816	+	9783	protein_coding	ankyrin repeat domain 33B [Source:HGNC Symbol;Acc:HGNC:35240]	-
ENSG00000060718	19050.8	30819.7	21569.2	5660.78	9740.12	4586.05	11302.4	12344.2	7821.58	10155.4	18561.9	8256.06	10599.2	27848	55617.1	22463.2	20681.3	34197	35864.3	74697	25810.3	35300.2	18597.6	14098.6	11706.6	35048.4	13112.9	31686.9	-1.27288	1.83675e-05	0.00062653	COL11A1	1	102876467	103108872	-	9091	protein_coding	collagen type XI alpha 1 chain [Source:HGNC Symbol;Acc:HGNC:2186]	-
ENSG00000260920	66.9762	175.226	32.9773	40.8456	144.858	76.9722	107.569	94.8276	164.665	82.137	113.556	66.4214	50.6885	35.7871	47.5104	26.5118	32.0742	34.9749	59.9237	53.6148	28.804	45.1255	32.7851	57.4339	62.8725	67.2322	93.6707	44.9731	1.06116	1.83893e-05	0.00062653	AL031985.3	1	40464319	40466767	+	2449	sense_overlapping	novel transcript, sense overlapping with ZNF643	-
ENSG00000269843	3.89397	11.4902	3.09162	1.04732	12.7548	4.96595	5.76261	10.7536	4.91537	1.34651	6.02953	12.8182	1.05601	10.3594	14.957	19.6701	9.47647	23.3166	46.6073	20.4247	16.3223	35.3483	25.2193	14.6018	2.24544	16.8081	6.14813	19.6428	-1.66372	1.84014e-05	0.00062653	AC008537.2	19	40831221	40837210	-	482	lincRNA	novel transcript	-
ENSG00000273062	1.55759	1.91504	0	0	0.911057	0	4.80218	0	2.45768	1.34651	0	0	4.22404	4.70883	4.39911	1.71044	0.72896	14.8378	18.8649	2.55309	4.80067	10.5293	6.72516	20.4426	4.49089	10.9618	1.32416	8.13488	-2.59958	1.84145e-05	0.00062653	AL449106.1	1	178724306	178726285	-	1980	antisense	novel transcript, antisense to RALGPS2	-
ENSG00000115414	646175	2.52834e+06	1.57029e+06	934563	1.61363e+06	514111	1.17833e+06	547973	1.00586e+06	836178	339574	1.34755e+06	776537	149983	971180	192433	303479	1.0168e+06	513551	360560	111226	330963	132119	283501	366728	270779	1.06455e+06	384869	1.4678	1.84417e-05	0.000626629	FN1	2	215360440	215436172	-	17315	protein_coding	fibronectin 1 [Source:HGNC Symbol;Acc:HGNC:3778]	-
ENSG00000163040	1087.97	2099.84	300.918	404.267	1121.51	1139.69	251.634	948.276	363.737	421.457	501.456	391.537	236.546	274.996	421.435	153.084	349.172	299.936	571.495	188.928	189.147	230.14	225.293	198.585	282.926	250.659	712.988	279.677	1.35048	1.85807e-05	0.000630526	CCDC74A	2	131527675	131533666	+	3077	protein_coding	coiled-coil domain containing 74A [Source:HGNC Symbol;Acc:HGNC:25197]	-
ENSG00000050767	944.676	94.7944	555.462	508.999	34.6202	299.198	20.1691	12.7089	1.22884	188.511	205.004	138.669	30.6243	6.59236	9.67805	174.465	27.7005	9.53861	13.3164	7.65926	2.8804	5.26465	10.0877	4.86728	31.4362	97.1944	233.436	30.8216	2.91872	1.88714e-05	0.000639552	COL23A1	5	178237618	178590555	-	3766	protein_coding	collagen type XXIII alpha 1 chain [Source:HGNC Symbol;Acc:HGNC:22990]	-
ENSG00000141750	10.9031	55.5361	21.6414	30.3724	20.9543	13.6564	27.8526	31.2833	11.0596	4.03953	5.02461	16.314	8.44808	2.8253	14.957	3.42088	0.72896	7.41892	3.32909	0	0	12.7856	2.52193	6.81419	5.61361	1.46157	19.7758	4.75977	2.04975	1.89057e-05	0.000639711	STAC2	17	39210536	39225872	-	3362	protein_coding	SH3 and cysteine rich domain 2 [Source:HGNC Symbol;Acc:HGNC:23990]	-
ENSG00000103888	10815.1	511.315	6678.94	26966.5	2351.44	1097.47	6485.82	1078.3	8982.84	3105.05	20389.8	4609.88	8632.89	52667.3	5692.45	19996.8	48240.4	44332.3	44490	54705	3540.98	14100.2	111392	70861.7	5628.21	11076.5	7823.49	37440.3	-2.2587	1.89255e-05	0.000639711	CEMIP	15	80779343	80951776	+	7621	protein_coding	cell migration inducing hyaluronidase 1 [Source:HGNC Symbol;Acc:HGNC:29213]	-
ENSG00000148154	3306.76	874.215	3579.07	5584.32	1840.34	1279.97	2363.63	1242.53	2889.01	3164.29	719.523	1485.74	1402.38	5006.43	1094.5	7027.34	7578.26	7775.03	8433.71	6823.13	4311.96	5750.5	7464.92	6559.14	4462.82	2079.08	2287.06	5720.53	-1.32265	1.90224e-05	0.000642148	UGCG	9	111896766	111935369	+	4615	protein_coding	UDP-glucose ceramide glucosyltransferase [Source:HGNC Symbol;Acc:HGNC:12524]	-
ENSG00000229240	0	0	0	0	2.73317	1.24149	0	0	1.22884	0	1.00492	1.16529	0	3.76706	1.75965	2.56566	3.6448	3.17954	2.2194	14.042	14.402	6.76883	3.36258	3.89382	0	3.65392	0.567209	4.8661	-3.108	1.96624e-05	0.000661169	LINC00710	10	10917880	10952234	-	4230	processed_transcript	long intergenic non-protein coding RNA 710 [Source:HGNC Symbol;Acc:HGNC:27386]	-
ENSG00000080573	7850.24	11943.1	683.249	5883.86	37337.9	45270.8	11394.6	6321.19	30871	8508.59	117.576	68600.5	4874.54	402.134	870.145	146.243	1745.13	2378.29	14762.3	1275.27	833.397	1537.28	86.5864	4173.2	4997.24	301.814	18435.2	2577.62	2.83838	1.99402e-05	0.00066964	COL5A3	19	9959561	10010471	-	6750	protein_coding	collagen type V alpha 3 chain [Source:HGNC Symbol;Acc:HGNC:14864]	-
ENSG00000237773	7.78793	7.66015	17.5192	14.6625	5.46634	7.44892	7.68348	6.84323	8.6019	13.4651	8.03937	5.82644	3.16803	16.01	14.0772	20.5253	14.5792	10.5985	23.3037	33.1901	23.0432	24.067	16.8129	8.7611	20.209	16.0773	8.78251	18.558	-1.07949	2.00038e-05	0.000670818	AC073332.1	7	16970320	17299357	-	3957	antisense	novel transcript	-
ENSG00000092295	97.3492	31.5981	41.2217	28.2777	33.7091	151.461	64.3491	113.402	52.8402	39.0487	54.2657	59.4297	302.019	403.076	182.123	177.886	152.353	95.3861	261.889	352.326	105.615	188.775	828.876	224.868	112.272	190.735	82.2286	252.014	-1.61595	2.00271e-05	0.000670818	TGM1	14	24249114	24264432	-	3735	protein_coding	transglutaminase 1 [Source:HGNC Symbol;Acc:HGNC:11777]	-
ENSG00000133121	1809.92	3043	1560.24	1376.18	1626.24	517.7	1299.47	2574.03	1865.38	1147.23	2608.78	1375.04	1401.33	762.831	475.984	556.748	879.125	1095.88	523.778	518.277	780.589	1124.38	977.67	1758.06	983.505	472.087	1708.04	839.147	1.02545	2.01089e-05	0.000672686	STARD13	13	33103135	33350630	-	8388	protein_coding	StAR related lipid transfer domain containing 13 [Source:HGNC Symbol;Acc:HGNC:19164]	-
ENSG00000153558	106.695	236.507	336.987	228.316	276.961	193.672	263.159	805.546	293.693	350.092	365.791	264.52	350.596	469	852.548	722.661	429.357	382.604	529.326	809.329	938.052	1101.82	645.615	383.541	423.266	579.512	313.272	635.894	-1.02159	2.01977e-05	0.000674787	FBXL2	3	33277025	33403662	+	7664	protein_coding	F-box and leucine rich repeat protein 2 [Source:HGNC Symbol;Acc:HGNC:13598]	-
ENSG00000185737	13.2395	365.772	7.21379	11.5205	13.6659	0	16.3274	23.4625	6.14421	59.2464	58.2854	3.49586	4.22404	0	6.15876	1.71044	0	0	0	2.55309	6.72094	3.76046	0	0	3.36817	5.11549	44.8152	2.26057	2.90343	2.02281e-05	0.000674929	NRG3	10	81875314	82987179	+	5072	protein_coding	neuregulin 3 [Source:HGNC Symbol;Acc:HGNC:7999]	-
ENSG00000225790	1.55759	0	0	0	0	0	0	0	0	0	0	0	0	14.1265	0	0	5.83168	43.4537	5.54849	1.27654	1.92027	0	14.291	1.94691	10.1045	0	0.119814	7.57689	-4.85471	2.06256e-05	0.000686423	AC007953.1	3	177934823	177937662	+	560	lincRNA	novel transcript	-
ENSG00000054803	0	21.0654	1.03054	12.5679	0	1.24149	1.92087	10.7536	30.7211	0	0	1.16529	1.05601	0	0	0	0.72896	0	0	0	0	0	0	0	0	0	6.27094	0.0560738	4.97578	2.10087e-05	0.000698276	CBLN4	20	55997440	56005472	-	3024	protein_coding	cerebellin 4 precursor [Source:HGNC Symbol;Acc:HGNC:16231]	-
ENSG00000261105	3.11517	0.957519	2.06108	3.14197	22.7764	14.8978	1.92087	56.701	23.348	26.9302	0	2.33057	4.22404	16.01	1.75965	11.1179	18.9529	158.977	3.32909	201.694	153.622	367.021	12.6097	123.629	225.667	21.1928	12.4927	101.199	-3.02036	2.12114e-05	0.000703207	LMO7-AS1	13	75604700	75635994	-	593	antisense	LMO7 antisense RNA 1 [Source:HGNC Symbol;Acc:HGNC:50277]	-
ENSG00000105352	180.68	3.83008	138.093	89.0224	0.911057	38.4861	6.72305	0	1.22884	16.1581	1.00492	17.4793	4.22404	1.88353	0.879823	18.8148	2.91584	0	1.1097	0	0	0	0	0	2.24544	4.38471	38.2954	2.47953	3.93424	2.12818e-05	0.000704639	CEACAM4	19	41618971	41627074	-	1364	protein_coding	carcinoembryonic antigen related cell adhesion molecule 4 [Source:HGNC Symbol;Acc:HGNC:1816]	-
ENSG00000211829	3.11517	1.91504	4.12217	8.37858	3.64423	6.20744	9.60435	0	0	1.34651	0	2.33057	5.28005	0.941766	0.879823	0	0.72896	0	0	0	0	0	0	0	0	0.730785	3.53416	0.25241	3.49007	2.16189e-05	0.000714888	TRDC	14	22462932	22465787	+	720	TR_C_gene	T cell receptor delta constant [Source:HGNC Symbol;Acc:HGNC:12253]	-
ENSG00000233006	21.0274	13.4053	49.466	12.5679	9.11057	11.1734	19.2087	25.4177	14.7461	2.69302	39.1919	5.82644	69.6967	66.8654	38.7122	177.886	59.7747	61.4711	88.7759	40.8494	35.525	62.4237	231.177	24.3364	29.1908	63.5783	22.5793	75.4281	-1.7379	2.18347e-05	0.000721102	MIR3936HG	5	132311285	132369916	-	3059	processed_transcript	MIR3936 host gene [Source:HGNC Symbol;Acc:HGNC:40538]	-
ENSG00000169436	583.316	416.521	58.7409	134.057	419.086	153.944	253.555	14.6641	45.4672	160.235	27.1329	130.512	29.5683	27.3112	12.3175	28.2223	14.5792	13.778	34.4006	21.7012	21.123	12.0335	205.958	11.6815	57.2588	0.730785	186.677	35.4689	2.39625	2.22232e-05	0.000732998	COL22A1	8	138588235	138914006	-	7830	protein_coding	collagen type XXII alpha 1 chain [Source:HGNC Symbol;Acc:HGNC:22989]	-
ENSG00000166912	549.828	403.115	915.121	1195	450.973	240.849	560.894	401.795	493.995	354.132	359.762	539.528	529.061	1429.6	519.096	1027.97	1871.97	1238.96	1239.53	1646.74	571.28	1260.51	2150.37	1596.47	447.966	469.164	538.004	1189.97	-1.14509	2.24968e-05	0.000741077	MTMR10	15	30938941	30991607	-	8817	protein_coding	myotubularin related protein 10 [Source:HGNC Symbol;Acc:HGNC:25999]	-
ENSG00000100505	122.271	213.527	48.4355	49.2242	175.834	60.8329	357.282	59.6338	191.699	70.0184	9.04429	347.256	54.9125	12.243	10.5579	6.84176	9.47647	26.4962	175.332	2.55309	12.4817	15.0418	0	12.6549	26.9453	6.57706	135.382	24.4001	2.47763	2.34421e-05	0.000770259	TRIM9	14	50975262	51096061	-	8945	protein_coding	tripartite motif containing 9 [Source:HGNC Symbol;Acc:HGNC:16288]	-
ENSG00000079308	2626.09	2885.96	1859.1	2660.2	5398.02	4845.53	3966.6	2755.87	4718.75	2890.95	970.754	13926.4	2081.4	1252.55	1103.3	1132.31	1799.07	1860.03	1615.72	1460.37	1432.52	2287.86	717.911	2220.45	2458.76	260.89	3968.12	1507.83	1.39601	2.35251e-05	0.000772005	TNS1	2	217799588	218033982	-	16281	protein_coding	tensin 1 [Source:HGNC Symbol;Acc:HGNC:11973]	-
ENSG00000106336	28.0366	23.938	7.21379	14.6625	16.399	36.0031	16.3274	8.79844	19.6615	18.8511	14.0689	31.4628	31.6803	11.3012	14.957	5.98654	6.56064	9.53861	14.4261	3.82963	4.80067	9.7772	12.6097	11.6815	6.73633	8.03863	20.5464	9.24951	1.14298	2.39863e-05	0.00078515	FBXO24	7	100583982	100601117	+	3353	protein_coding	F-box protein 24 [Source:HGNC Symbol;Acc:HGNC:13595]	-
ENSG00000185033	678.329	2067.28	995.503	991.815	360.779	1063.95	1843.07	858.336	552.979	4273.82	2378.65	407.851	995.818	288.18	1167.53	253.145	414.778	378.365	231.927	179.993	294.761	246.686	484.211	385.488	1183.35	461.856	1343.71	459.251	1.54876	2.40511e-05	0.000785285	SEMA4B	15	90160604	90229679	+	7006	protein_coding	semaphorin 4B [Source:HGNC Symbol;Acc:HGNC:10730]	-
ENSG00000102575	4661.86	1532.99	2551.62	3226.8	1239.95	1558.07	1652.91	396.907	82.3324	1451.54	217.063	1231.71	421.348	714.8	166.287	329.26	162.558	52.9923	128.725	334.454	696.098	6.76883	126.097	40.8851	1153.04	124.233	1555.78	310.476	2.32543	2.46562e-05	0.000804029	ACP5	19	11574660	11579008	-	2919	protein_coding	acid phosphatase 5, tartrate resistant [Source:HGNC Symbol;Acc:HGNC:124]	-
ENSG00000127124	350.457	348.537	172.1	551.939	368.978	307.889	441.8	164.237	293.693	154.848	191.94	802.883	119.329	221.315	109.098	318.997	190.258	128.241	199.746	80.4223	73.9304	78.9697	47.0761	103.186	65.1179	96.4636	328.356	131.756	1.31699	2.49665e-05	0.000811084	HIVEP3	1	41506365	42035925	-	14410	protein_coding	human immunodeficiency virus type I enhancer binding protein 3 [Source:HGNC Symbol;Acc:HGNC:13561]	zf-C2H2
ENSG00000101445	44.3912	5.74511	32.9773	99.4957	1.82211	1.24149	71.0722	0	1.22884	16.1581	3.01476	13.9834	6.33606	0.941766	0.879823	5.98654	9.47647	2.11969	1.1097	0	0	6.76883	0.840645	0.973455	0	0	22.882	2.23823	3.32055	2.50168e-05	0.000811699	PPP1R16B	20	38805705	38923024	+	6400	protein_coding	protein phosphatase 1 regulatory subunit 16B [Source:HGNC Symbol;Acc:HGNC:15850]	-
ENSG00000132185	404.973	136.925	217.444	2193.09	737.046	418.381	301.577	160.327	599.675	1323.62	59.2903	464.95	54.9125	37.6706	11.4377	5.13132	275.547	40.2742	82.1177	16.5951	52.8074	66.9362	24.3787	116.815	497.366	8.03863	544.016	95.0088	2.51788	2.513e-05	0.000814349	FCRLA	1	161706972	161714352	+	3275	protein_coding	Fc receptor like A [Source:HGNC Symbol;Acc:HGNC:18504]	-
ENSG00000232415	15.5759	29.6831	4.12217	3.14197	16.399	39.7276	1.92087	11.7312	6.14421	6.73254	27.1329	4.66115	12.6721	16.01	9.67805	21.3805	96.9516	20.1371	18.8649	131.484	22.0831	71.4488	152.997	112.921	22.4544	32.1545	13.8188	56.0435	-2.01913	2.51744e-05	0.00081477	ELN-AS1	7	74059576	74062284	-	532	antisense	ELN antisense RNA 1 [Source:HGNC Symbol;Acc:HGNC:40212]	-
ENSG00000267409	8.56673	2.87256	0	1.04732	12.7548	11.1734	23.0504	0.977604	3.68653	4.03953	0	3.49586	3.16803	2.8253	0	0.85522	0.72896	0	0	0	0	0	0.840645	0.973455	0	0	5.75637	0.478737	3.53965	2.5381e-05	0.000819408	AC068473.4	18	79610747	79612303	+	585	lincRNA	novel transcript	-
ENSG00000253891	6.23035	1.91504	59.7714	48.1768	0	3.72446	0.960435	63.5443	13.5173	103.681	19.0935	0	17.9522	0	0	0.85522	1.45792	0	0	1.27654	0	0	9.24709	4.86728	7.85906	1.46157	26.0436	2.07882	3.64942	2.55123e-05	0.000821599	AC023202.1	8	24169957	24177080	-	491	lincRNA	novel transcript	-
ENSG00000258926	2.33638	0	0	1.04732	0	0	0	0.977604	0	0	2.00984	0	2.11202	2.8253	7.03858	13.6835	5.83168	5.29923	2.2194	11.4889	4.80067	3.00837	15.1316	1.94691	0	0.730785	0.652552	5.69269	-3.03898	2.56666e-05	0.000825541	AL355916.1	14	61537508	61545287	-	593	antisense	novel transcript, antisense to PRKCH	-
ENSG00000100401	2896.33	3990.94	2223.91	2215.09	1395.74	2358.83	1382.07	2646.37	1528.68	4178.22	4143.29	1165.29	2139.48	4993.24	3111.05	4424.05	4622.33	2993.01	1907.57	2804.57	6205.35	5458.69	5707.14	6197.99	11397.9	9431.51	2481.86	5327.26	-1.102	2.60279e-05	0.000835085	RANGAP1	22	41245611	41286251	-	5348	protein_coding	Ran GTPase activating protein 1 [Source:HGNC Symbol;Acc:HGNC:9854]	-
ENSG00000240541	0	0	0	0	0	0	3.84174	0.977604	0	2.69302	1.00492	0	0	3.76706	5.27894	2.56566	1.45792	2.11969	6.65819	0	47.0466	7.52092	0.840645	8.7611	5.61361	5.84628	0.655176	7.4982	-3.54604	2.66496e-05	0.000852919	TM4SF1-AS1	3	149377778	149386583	+	931	antisense	TM4SF1 antisense RNA 1 [Source:HGNC Symbol;Acc:HGNC:40587]	-
ENSG00000133874	299.057	211.612	141.184	151.862	136.659	243.332	178.641	238.535	135.173	379.715	110.541	221.405	77.0888	99.8272	46.6306	35.9192	91.8489	50.8726	44.3879	45.9556	20.1628	39.8609	130.3	51.5931	269.453	28.5006	194.216	73.4856	1.40345	2.67869e-05	0.0008552	RNF122	8	33547755	33567125	-	1868	protein_coding	ring finger protein 122 [Source:HGNC Symbol;Acc:HGNC:21147]	-
ENSG00000020577	975.828	745.907	1009.93	1532.23	708.803	686.543	989.248	1051.9	1233.76	1174.16	1208.92	1091.87	2745.63	1249.72	1506.26	4149.53	3521.6	1636.4	1154.09	2999.88	1361.47	5408.3	3865.28	2587.44	1073.32	2561.4	1165.75	2544.21	-1.12611	2.68271e-05	0.000855427	SAMD4A	14	54567097	54793315	+	12170	protein_coding	sterile alpha motif domain containing 4A [Source:HGNC Symbol;Acc:HGNC:23023]	-
ENSG00000187185	5.45155	0.957519	0	0	0	0	0	0	0	1.34651	7.03445	0	0	43.3212	14.957	5.13132	3.6448	24.3765	4.43879	7.65926	3.84054	0	12.6097	3.89382	3.36817	32.1545	1.13769	12.2612	-3.37676	2.69467e-05	0.000858185	AC092118.1	16	57798186	57816946	+	2114	lincRNA	uncharacterized LOC388282 [Source:NCBI gene;Acc:388282]	-
ENSG00000197769	42.0548	4.78759	19.5803	35.609	5.46634	26.0712	2.88131	22.4849	1.22884	10.7721	217.063	2.33057	5.28005	234.5	98.5402	251.435	26.9715	58.2915	191.978	684.227	121.937	96.2678	154.679	4.86728	5.61361	1009.21	30.4315	226.04	-2.89154	2.74771e-05	0.000872928	MAP1LC3C	1	241995490	241999073	-	1182	protein_coding	microtubule associated protein 1 light chain 3 gamma [Source:HGNC Symbol;Acc:HGNC:13353]	-
ENSG00000229334	42.8336	60.3237	29.8857	37.7036	135.748	211.053	88.36	85.0515	132.715	109.067	81.3986	69.9172	30.6243	27.3112	37.8324	11.1179	31.3453	23.3166	52.1558	28.084	52.8074	39.8609	7.5658	34.0709	62.8725	34.3469	85.7447	34.0529	1.33276	2.76693e-05	0.000877959	AC046143.1	3	194632923	194645401	+	972	antisense	novel transcript	-
ENSG00000105929	0	0.957519	14.4276	2.09465	2.73317	0	2.88131	11.7312	0	6.73254	16.0787	4.66115	1.05601	32.9618	28.1543	11.9731	37.9059	10.5985	6.65819	31.9136	39.3655	34.5962	51.2793	0	3.36817	113.272	4.87338	30.9266	-2.66819	2.7707e-05	0.000878077	ATP6V0A4	7	138706294	138799560	-	4124	protein_coding	ATPase H+ transporting V0 subunit a4 [Source:HGNC Symbol;Acc:HGNC:866]	-
ENSG00000279406	29.5942	18.1929	29.8857	43.9876	5.46634	9.9319	11.5252	7.82083	6.14421	9.42556	7.03445	6.99172	7.39207	4.70883	3.51929	6.84176	5.83168	1.05985	1.1097	7.65926	4.80067	3.00837	3.36258	0	11.2272	3.65392	14.8764	4.36793	1.78598	2.77824e-05	0.00087939	AL359183.1	10	71364243	71366374	+	2132	TEC	TEC	-
ENSG00000143127	1480.49	3938.28	1165.54	1825.48	2986.45	1803.88	1398.39	1681.48	1502.87	230.253	1963.62	2807.18	1827.95	519.855	2237.39	579.839	730.418	479.05	1003.17	587.21	757.546	618.22	250.512	854.694	491.752	936.135	1893.22	772.753	1.29275	2.78426e-05	0.000880221	ITGA10	1	145891208	145910189	-	6320	protein_coding	integrin subunit alpha 10 [Source:HGNC Symbol;Acc:HGNC:6135]	-
ENSG00000099849	542.04	384.923	228.78	270.209	38.2644	135.322	208.414	257.11	94.6209	636.899	575.82	54.7685	331.587	1293.99	952.848	401.953	919.218	376.245	339.568	642.102	526.154	892.734	986.076	656.109	1166.51	1286.18	289.135	803.053	-1.47376	2.78805e-05	0.000880344	RASSF7	11	560404	564021	+	2492	protein_coding	Ras association domain family member 7 [Source:HGNC Symbol;Acc:HGNC:1166]	-
ENSG00000255967	3.11517	0	3.09162	2.09465	10.9327	12.4149	4.80218	2.93281	7.37305	12.1186	1.00492	6.99172	1.05601	20.7189	3.51929	3.42088	111.531	2.11969	14.4261	56.1679	10.5615	51.8944	26.9006	11.6815	28.0681	5.11549	5.22525	26.625	-2.36843	2.80401e-05	0.000884305	HADHAP2	12	8634367	8637608	+	2285	processed_pseudogene	hydroxyacyl-CoA dehydrogenase/3-ketoacyl-CoA thiolase/enoyl-CoA hydratase (trifunctional protein), alpha subunit pseudogene 2 [Source:HGNC Symbol;Acc:HGNC:38585]	-
ENSG00000144681	2.33638	20.1079	2.06108	1.04732	3.64423	4.96595	6.72305	3.91042	31.9499	61.9394	6.02953	51.2726	1.05601	30.1365	18.4763	31.6431	20.4109	20.1371	180.881	34.4667	236.193	298.581	2.52193	111.947	66.2406	180.504	15.1572	94.7799	-2.65472	2.84433e-05	0.000894465	STAC	3	36380344	36548007	+	4396	protein_coding	SH3 and cysteine rich domain [Source:HGNC Symbol;Acc:HGNC:11353]	-
ENSG00000198846	106.695	75.644	17.5192	119.395	208.632	81.9382	216.098	88.962	147.461	47.1278	108.531	58.2644	444.58	300.423	539.331	24.8014	432.273	628.489	1035.35	539.978	260.196	361.004	402.669	861.508	67.3633	417.278	132.373	451.59	-1.76982	2.84659e-05	0.000894465	TOX	8	58805418	59119208	-	4131	protein_coding	thymocyte selection associated high mobility group box [Source:HGNC Symbol;Acc:HGNC:18988]	HMG
ENSG00000185697	137.846	70.8564	102.024	325.717	84.7283	62.0744	72.9931	211.162	253.142	41.7418	59.2903	83.9007	317.859	229.791	104.699	206.108	676.474	405.921	173.113	252.756	245.794	852.121	348.027	1448.5	272.822	392.431	140.257	431.428	-1.62117	2.91363e-05	0.000912211	MYBL1	8	66562175	66614247	-	7239	protein_coding	MYB proto-oncogene like 1 [Source:HGNC Symbol;Acc:HGNC:7547]	MYB
ENSG00000168010	2006.95	727.714	1268.6	930.023	482.86	1495.99	396.66	270.796	211.361	1149.92	432.116	715.486	365.38	313.608	300.899	838.971	372.498	438.776	255.231	197.864	127.698	172.229	174.013	146.018	336.817	87.6942	804.143	289.409	1.47435	2.95412e-05	0.00092377	ATG16L2	11	72814308	72843674	+	8617	protein_coding	autophagy related 16 like 2 [Source:HGNC Symbol;Acc:HGNC:25464]	-
ENSG00000187605	576.307	1126.04	599.775	985.531	1051.36	646.815	1188.06	307.945	656.202	577.652	315.545	1496.23	882.825	221.315	453.109	331.825	412.591	522.504	368.42	463.385	150.741	288.051	733.883	410.798	161.672	106.695	800.791	355.768	1.17061	3.05074e-05	0.000950538	TET3	2	73986404	74108176	+	12271	protein_coding	tet methylcytosine dioxygenase 3 [Source:HGNC Symbol;Acc:HGNC:28313]	-
ENSG00000152128	26.479	3.83008	38.13	68.076	20.0433	8.69041	21.1296	11.7312	6.14421	17.5046	3.01476	18.6446	12.6721	11.3012	0	1.71044	9.47647	3.17954	9.98728	1.27654	3.84054	0.752092	1.68129	1.94691	12.3499	2.19235	19.6992	4.59189	2.11486	3.07073e-05	0.000954574	TMEM163	2	134455759	134719000	-	6804	protein_coding	transmembrane protein 163 [Source:HGNC Symbol;Acc:HGNC:25380]	-
ENSG00000165272	240.647	83.3042	52.5576	34.5616	53.7524	99.319	98.9248	115.357	9.83074	144.076	64.3149	37.2892	7.39207	7.53413	37.8324	2.56566	9.47647	37.0946	8.87759	20.4247	34.5648	14.2898	3.36258	1.94691	40.418	41.6547	80.1021	20.0033	2.00423	3.07106e-05	0.000954574	AQP3	9	33441154	33447633	-	2950	protein_coding	aquaporin 3 (Gill blood group) [Source:HGNC Symbol;Acc:HGNC:636]	-
ENSG00000149090	396.406	1838.44	898.632	1430.64	2365.11	922.425	460.048	1648.24	653.744	2298.49	931.562	883.288	432.964	923.873	3085.54	5063.76	2364.02	3491.13	3551.03	3769.63	7443.92	2355.55	3854.36	566.551	2811.3	1353.41	1166.15	3125.7	-1.42244	3.08313e-05	0.000957176	PAMR1	11	35431823	35530300	-	3863	protein_coding	peptidase domain containing associated with muscle regeneration 1 [Source:HGNC Symbol;Acc:HGNC:24554]	-
ENSG00000134533	0	0.957519	0	0	0	0	1.92087	2.93281	0	4.03953	1.00492	2.33057	0	0	2.63947	2.56566	4.37376	3.17954	3.32909	16.5951	28.804	12.0335	13.4503	11.6815	1.12272	2.92314	1.01432	7.89983	-3.00344	3.08743e-05	0.000957361	RERG	12	15107783	15348675	-	4157	protein_coding	RAS like estrogen regulated growth inhibitor [Source:HGNC Symbol;Acc:HGNC:15980]	-
ENSG00000087903	207.159	276.723	247.33	169.666	174.923	186.223	72.0326	272.751	276.49	148.116	166.817	231.892	387.556	369.172	358.088	466.95	362.293	294.637	1076.41	273.18	230.432	376.046	599.38	1115.58	290.785	287.198	216.745	469.242	-1.11418	3.11318e-05	0.000962332	RFX2	19	5993164	6199572	-	9094	protein_coding	regulatory factor X2 [Source:HGNC Symbol;Acc:HGNC:9983]	RFX
ENSG00000241104	0.778793	0	0	1.04732	0	0	0	32.2609	0	0	0	0	0	5.6506	0	7.69698	3.6448	0	0	10.2124	4.80067	74.4571	32.7851	0	0	0	2.62208	10.7114	-5.13973	3.12411e-05	0.000964117	CEACAMP10	19	43211791	43248646	-	1962	transcribed_processed_pseudogene	carcinoembryonic antigen related cell adhesion molecule pseudogene 10 [Source:HGNC Symbol;Acc:HGNC:1822]	-
ENSG00000175040	2404.91	1827.9	1459.25	1756.36	1637.17	2223.5	1108.34	750.8	1077.69	1345.16	541.652	1301.63	349.539	453.931	301.779	1514.59	1311.4	408.041	280.754	328.072	578.001	269.249	193.348	287.169	652.302	257.967	1367.99	525.893	1.37901	3.16064e-05	0.00097423	CHST2	3	143119331	143124014	+	4582	protein_coding	carbohydrate sulfotransferase 2 [Source:HGNC Symbol;Acc:HGNC:1970]	-
ENSG00000248927	0.778793	1.91504	6.18325	0	2.73317	0	5.76261	5.86562	2.45768	6.73254	5.02461	3.49586	9.5041	3.76706	6.15876	26.5118	4.37376	18.0174	4.43879	1.27654	39.3655	84.9864	24.3787	4.86728	30.3135	8.03863	3.88102	19.7303	-2.3548	3.2019e-05	0.000985775	AC114284.1	5	120781218	120790778	+	1114	lincRNA	novel transcript	-
ENSG00000115641	4243.65	2300.92	1205.73	3752.56	4581.71	1807.61	1397.43	6149.13	5633.01	6107.76	1878.2	1416.99	1566.06	8864.84	4103.49	1920.82	8564.55	11472.8	9735.38	6580.58	12102.5	14833.5	4465.5	10350.8	7770.36	3968.89	3233.9	8056.46	-1.31688	3.21925e-05	0.000989732	FHL2	2	105357712	105438513	-	6626	protein_coding	four and a half LIM domains 2 [Source:HGNC Symbol;Acc:HGNC:3703]	-
ENSG00000238099	7.00914	1.91504	2.06108	1.04732	3.64423	1.24149	0	9.77604	3.68653	0	3.01476	0	6.33606	28.253	17.5965	8.5522	34.2611	9.53861	2.2194	21.7012	10.5615	12.7856	10.9284	13.6284	2.24544	2.92314	3.05628	13.4765	-2.11056	3.23053e-05	0.000991055	LINC01625	6	139468995	139474596	-	1690	lincRNA	long intergenic non-protein coding RNA 1625 [Source:HGNC Symbol;Acc:HGNC:52052]	-
ENSG00000124225	1137.04	3400.15	1791.08	1125.87	1690.01	1283.7	3311.58	1963.03	1130.53	3339.34	827.05	3112.48	3247.23	450.164	563.087	2208.18	589.728	340.211	377.297	823.371	719.141	1647.83	1288.71	366.019	1056.48	769.516	2104.55	861.518	1.28835	3.25639e-05	0.000997805	PMEPA1	20	57648392	57711536	-	5619	protein_coding	prostate transmembrane protein, androgen induced 1 [Source:HGNC Symbol;Acc:HGNC:14107]	-
ENSG00000167173	1477.37	1275.42	1236.65	1343.72	988.497	3450.09	1316.76	1452.72	761.882	1832.6	349.713	1974	554.406	584.837	534.053	818.446	582.439	482.23	432.782	601.252	189.147	490.364	1105.45	625.932	1133.95	418.74	1385.68	615.355	1.17102	3.33144e-05	0.00101839	C15orf39	15	75195643	75212169	+	5812	protein_coding	chromosome 15 open reading frame 39 [Source:HGNC Symbol;Acc:HGNC:24497]	-
ENSG00000267787	70.0914	56.4936	31.9468	42.9402	40.9976	64.5573	37.457	8.79844	60.2133	43.0883	39.1919	62.9255	33.7923	27.3112	25.5149	29.9327	15.3082	22.2568	41.0588	11.4889	9.60135	3.76046	21.0161	4.86728	17.9636	18.2696	45.5764	19.1038	1.25686	3.34469e-05	0.00102123	AC027097.2	18	57639455	57738603	+	2670	antisense	novel transcript, antisense to ATP8B1	-
ENSG00000124440	28.8154	13.4053	5.15271	13.6152	7.28846	36.0031	35.5361	1.95521	18.4326	41.7418	35.1722	12.8182	180.578	12.243	21.1158	0.85522	3.6448	12.7182	2.2194	2.55309	0	4.51255	6.72516	7.78764	0	5.84628	33.1165	6.17085	2.41861	3.35544e-05	0.00102284	HIF3A	19	46297046	46343433	+	8371	protein_coding	hypoxia inducible factor 3 subunit alpha [Source:HGNC Symbol;Acc:HGNC:15825]	Others
ENSG00000160097	179.901	260.445	10.3054	19.8991	455.529	666.679	273.724	33.2385	54.0691	4.03953	180.886	242.38	67.5847	30.1365	82.7034	48.7476	24.0557	36.0348	86.5565	30.6371	64.329	16.546	29.4226	22.3895	8.98178	66.5014	188.36	42.0801	2.16223	3.35785e-05	0.00102284	FNDC5	1	32862268	32872482	-	3139	protein_coding	fibronectin type III domain containing 5 [Source:HGNC Symbol;Acc:HGNC:20240]	-
ENSG00000138678	383.166	134.053	1014.05	227.269	111.149	65.7988	91.2413	35.1937	39.323	219.481	68.3346	88.5618	78.1448	79.1084	56.3087	147.098	25.5136	49.8128	33.2909	44.679	54.7277	28.5795	51.2793	7.78764	76.3451	38.7316	196.598	53.3279	1.88276	3.43298e-05	0.0010445	GPAT3	4	83535914	83605875	+	3468	protein_coding	glycerol-3-phosphate acyltransferase 3 [Source:HGNC Symbol;Acc:HGNC:28157]	-
ENSG00000231056	0	0	0	0	0	0	0	0	0	0	0	0	4.22404	1.88353	0.879823	3.42088	2.18688	1.05985	0	7.65926	1.92027	6.76883	32.7851	3.89382	2.24544	3.65392	0.324926	5.25828	-3.89364	3.43999e-05	0.0010454	LINC02522	6	10474500	10478502	-	256	lincRNA	long intergenic non-protein coding RNA 2522 [Source:HGNC Symbol;Acc:HGNC:53541]	-
ENSG00000242221	0	0	0	3.14197	0	0	0	3.91042	0	1.34651	0	0	0	10.3594	0	0.85522	254.407	0	4.43879	11.4889	33.6047	197.048	13.4503	0	4.49089	0	0.646069	40.7803	-5.05407	3.51777e-05	0.00106778	PSG2	19	43064211	43083045	-	2798	protein_coding	pregnancy specific beta-1-glycoprotein 2 [Source:HGNC Symbol;Acc:HGNC:9519]	-
ENSG00000231131	39.7185	11.4902	81.4128	91.1171	9.11057	11.1734	14.4065	0	0	8.07905	15.0738	10.4876	4.22404	12.243	0.879823	71.8385	4.37376	2.11969	4.43879	6.38272	1.92027	0	1.68129	0	1.12272	2.92314	22.7918	8.45567	2.75819	3.60539e-05	0.00109182	LNCAROD	10	52450874	52755409	-	2007	lincRNA	lncRNA activating regulator of DKK1 [Source:HGNC Symbol;Acc:HGNC:50913]	-
ENSG00000169508	712.596	60.3237	4952.78	3265.55	138.481	440.728	150.788	19.5521	29.4922	413.378	245.201	335.603	211.202	401.192	35.1929	1572.75	152.353	11.6583	164.235	157.015	109.455	1.50418	10.9284	18.4957	140.34	130.81	844.283	223.533	2.85922	3.61354e-05	0.00109301	GPR183	13	99294530	99307405	-	1700	protein_coding	G protein-coupled receptor 183 [Source:HGNC Symbol;Acc:HGNC:3128]	-
ENSG00000182704	1933.74	3860.72	2181.66	1059.89	2646.62	3467.47	3132.94	3986.67	2426.96	5034.6	4190.52	2677.83	1805.78	819.337	1199.2	670.493	1014.71	1125.56	1364.93	1068.47	1018.7	1170.26	1453.47	1634.43	4104.67	1846.69	2954.26	1422.38	1.05457	3.65574e-05	0.0011032	TSKU	11	76782251	76798154	+	4131	protein_coding	tsukushi, small leucine rich proteoglycan [Source:HGNC Symbol;Acc:HGNC:28850]	-
ENSG00000135437	51.4004	97.6669	36.069	51.3188	30.0649	44.6935	12.4857	43.0146	19.6615	36.3557	56.2756	5.82644	71.8087	223.199	202.359	21.3805	145.063	256.483	201.965	167.227	190.107	369.277	10.9284	46.7259	43.7862	41.6547	42.8186	147.704	-1.78498	3.66378e-05	0.00110434	RDH5	12	55720367	55724705	+	2983	protein_coding	retinol dehydrogenase 5 [Source:HGNC Symbol;Acc:HGNC:9940]	-
ENSG00000204866	5.45155	45.0034	699.738	2.09465	15.488	9.9319	182.483	605.137	24.5768	236.985	11.0541	11.6529	48.5765	1.88353	15.8368	11.9731	12.3923	19.0772	2.2194	15.3185	18.2426	60.1674	34.4664	13.6284	55.0134	4.38471	146.013	20.3541	2.84243	3.67089e-05	0.00110466	IGFL2	19	46143106	46161299	+	2426	protein_coding	IGF like family member 2 [Source:HGNC Symbol;Acc:HGNC:32929]	-
ENSG00000112936	98.128	4486.93	847.105	47.1295	298.827	260.712	178.641	66.4771	39.323	63.2859	508.49	73.4131	441.412	26.3695	264.827	323.273	32.8032	52.9923	47.717	3.82963	143.06	14.2898	100.037	17.5222	29.1908	61.3859	569.991	85.9459	2.72899	3.67337e-05	0.00110466	C7	5	40909252	40982939	+	5223	protein_coding	complement C7 [Source:HGNC Symbol;Acc:HGNC:1346]	-
ENSG00000172183	468.055	110.115	174.162	388.557	273.317	549.979	185.364	1405.79	421.493	1893.19	874.281	229.562	36.9604	104.536	119.656	213.805	320.013	71.0097	150.919	150.632	145.94	95.5157	39.5103	258.939	15242.1	165.888	539.295	1313.73	1.7581	3.68255e-05	0.00110613	ISG20	15	88636153	88656483	+	7363	protein_coding	interferon stimulated exonuclease gene 20 [Source:HGNC Symbol;Acc:HGNC:6130]	-
ENSG00000173432	0	0.957519	12.3665	15.7098	0.911057	2.48297	3.84174	1.95521	28.2634	1389.6	1.00492	0	4.22404	16.01	0	41.9058	112.989	14.8378	0	5.10618	0	1.50418	19062.5	385.488	1638.05	0	112.409	1636.8	-4.78166	3.87622e-05	0.00115493	SAA1	11	18266174	18269977	+	796	protein_coding	serum amyloid A1 [Source:HGNC Symbol;Acc:HGNC:10513]	-
ENSG00000180644	31.9305	9.57519	16.4887	54.4608	4.55529	12.4149	32.6548	0.977604	2.45768	1.34651	0	9.3223	0	3.76706	0	5.13132	3.6448	1.05985	2.2194	0	0	0	0	0.973455	0	0.730785	13.5526	1.34821	3.31275	3.91253e-05	0.00116041	PRF1	10	70597348	70602775	-	2534	protein_coding	perforin 1 [Source:HGNC Symbol;Acc:HGNC:9360]	-
ENSG00000092068	3749.89	1944.72	2674.26	2464.35	625.896	1591.59	904.73	543.548	135.173	1483.85	2657.01	858.817	836.36	1131.06	1047.87	739.765	357.19	173.815	419.466	634.442	365.811	148.914	243.787	153.806	543.398	723.477	1574.63	514.062	1.61508	3.91256e-05	0.00116041	SLC7A8	14	23125295	23183674	-	5991	protein_coding	solute carrier family 7 member 8 [Source:HGNC Symbol;Acc:HGNC:11066]	-
ENSG00000285294	83.3309	16.2778	120.573	64.934	22.7764	17.3808	126.777	15.6417	25.8057	33.6627	12.0591	0	96.097	418.144	97.6604	447.28	138.502	158.977	21.0843	223.395	159.382	122.591	212.683	87.611	382.848	77.4632	48.8705	195.971	-2.00177	3.92831e-05	0.00116375	LINC00842	10	46398362	46453306	+	2872	lincRNA	long intergenic non-protein coding RNA 842 [Source:HGNC Symbol;Acc:HGNC:44989]	-
ENSG00000279667	7.78793	4.78759	2.06108	5.23661	14.5769	7.44892	5.76261	2.93281	7.37305	8.07905	7.03445	5.82644	1.05601	1.88353	0	4.2761	0.72896	1.05985	1.1097	0	1.92027	3.00837	1.68129	0	2.24544	2.92314	6.15104	1.60282	1.89233	3.9449e-05	0.00116733	AL603839.4	1	40473055	40474059	+	1005	TEC	TEC	-
ENSG00000267052	12.4607	3.83008	9.27487	7.33126	7.28846	3.72446	2.88131	0	0	6.73254	6.02953	0	6.33606	47.0883	4.39911	19.6701	11.6634	10.5985	12.2067	15.3185	9.60135	40.613	24.3787	12.6549	14.5954	8.03863	5.0684	17.7559	-1.79182	3.95322e-05	0.00116779	AC005050.1	7	106569876	106598908	-	1770	lincRNA	novel transcript	-
ENSG00000151692	185.353	563.979	195.803	86.9278	696.048	65.7988	456.207	221.916	678.321	359.518	43.2116	526.71	718.087	34.8453	444.311	41.9058	25.5136	52.9923	144.261	15.3185	72.9702	71.4488	161.404	114.868	49.3998	37.27	369.068	97.4236	1.92111	3.96642e-05	0.00116969	RNF144A	2	6917392	7068286	+	6473	protein_coding	ring finger protein 144A [Source:HGNC Symbol;Acc:HGNC:20457]	-
ENSG00000172828	9.34552	16.2778	14.4276	10.4732	4.55529	4.96595	6.72305	22.4849	0	2.69302	4.01968	3.49586	17.9522	48.9718	59.828	52.1684	18.9529	27.556	24.4134	16.5951	9.60135	29.3316	114.328	3.89382	11.2272	18.2696	9.03185	33.4721	-1.88212	4.00107e-05	0.00117753	CES3	16	66961237	66975148	+	4935	protein_coding	carboxylesterase 3 [Source:HGNC Symbol;Acc:HGNC:1865]	-
ENSG00000226088	1.55759	1.91504	4.12217	1.04732	4.55529	0	0.960435	0	2.45768	2.69302	1.00492	2.33057	7.39207	6.59236	11.4377	22.2357	5.10272	3.17954	2.2194	3.82963	4.80067	6.76883	8.40645	9.73455	7.85906	19.7312	2.31047	8.60752	-1.91522	4.00211e-05	0.00117753	AL158839.1	1	70359562	70360437	-	575	antisense	novel transcript	-
ENSG00000132688	594.998	3525.58	348.323	1333.24	936.567	1029.19	1108.34	671.614	367.424	1101.44	79.3888	3697.46	884.937	66.8654	175.085	52.1684	451.955	102.805	480.499	49.7852	907.327	385.071	45.3948	45.7524	624.234	24.1159	1206.04	262.389	2.20057	4.01319e-05	0.00117945	NES	1	156668763	156677397	-	5558	protein_coding	nestin [Source:HGNC Symbol;Acc:HGNC:7756]	-
ENSG00000106829	952.464	608.982	738.898	664.003	358.046	256.988	370.728	341.184	217.505	379.715	828.055	407.851	204.866	981.32	595.64	1447.03	653.148	456.794	568.166	1478.24	1237.61	2129.17	961.697	775.844	1032.9	1308.84	486.868	1048.19	-1.10585	4.02433e-05	0.00118085	TLE4	9	79571773	79726882	+	8187	protein_coding	transducin like enhancer of split 4 [Source:HGNC Symbol;Acc:HGNC:11840]	-
ENSG00000135144	55.2943	211.612	42.2522	29.325	23.6875	42.2106	50.9031	53.7682	9.83074	33.6627	5.02461	41.9503	41.1844	7.53413	1.75965	59.0102	2.18688	2.11969	13.3164	7.65926	9.60135	15.0418	14.291	0.973455	2.24544	8.76942	49.285	11.1161	2.14388	4.02708e-05	0.00118085	DTX1	12	113056709	113098028	+	4387	protein_coding	deltex E3 ubiquitin ligase 1 [Source:HGNC Symbol;Acc:HGNC:3060]	-
ENSG00000243710	21.0274	21.0654	13.397	5.23661	25.5096	9.9319	4.80218	32.2609	6.14421	5.38603	34.1673	0	9.5041	89.4678	74.785	15.394	15.3082	26.4962	38.8394	103.4	69.1297	52.6465	21.0161	9.73455	65.1179	64.3091	14.4948	49.6649	-1.76453	4.08659e-05	0.00119435	CFAP57	1	43172149	43254358	+	5764	protein_coding	cilia and flagella associated protein 57 [Source:HGNC Symbol;Acc:HGNC:26485]	-
ENSG00000165029	2501.48	1322.33	8623.57	7255.85	1988.84	1092.51	6222.66	1625.76	1124.39	4022.02	1324.49	2524.01	1693.84	662.062	764.566	1497.49	1475.41	2548.93	793.434	1416.96	465.665	734.042	1972.99	776.817	1347.27	362.469	3178.6	1139.85	1.47961	4.08697e-05	0.00119435	ABCA1	9	104781002	104928237	-	11350	protein_coding	ATP binding cassette subfamily A member 1 [Source:HGNC Symbol;Acc:HGNC:29]	-
ENSG00000230309	0	0	0	0	0	0	0.960435	0	1.22884	0	0	0	0	6.59236	1.75965	0	2.91584	1.05985	0	1.27654	10.5615	11.2814	3.36258	2.92037	0	2.92314	0.168406	3.43486	-3.7326	4.09948e-05	0.00119666	AL121718.1	6	78604467	78606036	-	387	lincRNA	novel transcript	-
ENSG00000109084	321.642	309.279	1367.53	668.192	804.464	437.004	367.847	417.437	533.318	125.225	151.743	476.603	1399.21	1655.62	902.698	1015.15	473.095	899.809	3374.59	2824.99	1358.59	1322.93	2133.56	1511.78	482.771	2155.82	567.653	1547.03	-1.44628	4.11524e-05	0.00119991	TMEM97	17	28319095	28328685	+	3034	protein_coding	transmembrane protein 97 [Source:HGNC Symbol;Acc:HGNC:28106]	-
ENSG00000273143	3.89397	3.83008	8.24433	8.37858	10.0216	17.3808	4.80218	10.7536	3.68653	14.8116	3.01476	11.6529	3.16803	33.9036	20.2359	5.98654	20.4109	12.7182	8.87759	20.4247	52.8074	27.0753	5.04387	10.708	42.6635	42.3855	7.97223	23.3262	-1.56682	4.14889e-05	0.00120645	AL355512.1	10	110428840	110496204	-	628	lincRNA	novel transcript	-
ENSG00000240006	0	0	0	2.09465	0	0	0	0.977604	0	2.69302	0	0	0	8.47589	1.75965	0.85522	4.37376	2.11969	4.43879	6.38272	1.92027	3.00837	4.20322	2.92037	2.24544	0.730785	0.443482	3.34109	-2.99286	4.19876e-05	0.00121741	LINC02004	3	134313576	134321171	+	294	lincRNA	long intergenic non-protein coding RNA 2004 [Source:HGNC Symbol;Acc:HGNC:52838]	-
ENSG00000253418	2.33638	0	0	0	0	0	0	4.88802	0	0	0	1.16529	0	32.02	0	0.85522	7.2896	24.3765	71.0207	22.9778	8.64121	2.25628	0.840645	7.78764	0	0	0.645361	13.6974	-4.34953	4.2363e-05	0.00122555	SNX18P27	8	43513643	43514421	+	779	processed_pseudogene	sorting nexin 18 pseudogene 27 [Source:HGNC Symbol;Acc:HGNC:39635]	-
ENSG00000019549	3402.55	5039.42	1611.77	2839.29	8627.71	5834.99	8709.22	5926.24	13683.2	2818.24	780.824	13957.8	4947.41	1553.91	1543.21	387.415	1522.07	3426.48	5028.04	1087.62	1756.09	1900.54	735.564	4305.59	1662.75	1134.18	6013.74	2003.34	1.5859	4.26276e-05	0.00123123	SNAI2	8	48917604	48921740	-	3392	protein_coding	snail family transcriptional repressor 2 [Source:HGNC Symbol;Acc:HGNC:11094]	zf-C2H2
ENSG00000238042	0.778793	97.6669	5.15271	3.14197	10.9327	0	0.960435	16.6193	13.5173	5.38603	2.00984	26.8016	0	0	5.27894	4.2761	0	0	0	0	0.960135	0.752092	0	0	1.12272	0	14.0744	0.953076	3.86568	4.26545e-05	0.00123123	LINC02257	1	221880981	221978523	-	998	lincRNA	long intergenic non-protein coding RNA 2257 [Source:HGNC Symbol;Acc:HGNC:53159]	-
ENSG00000272168	17.1335	135.01	59.7714	11.5205	64.6851	40.9691	76.8348	52.7906	70.044	91.5626	49.2411	41.9503	62.3046	16.9518	25.5149	11.1179	9.47647	44.5135	19.9746	25.5309	19.2027	2.25628	27.7413	30.1771	44.9089	16.8081	59.5245	22.6288	1.40348	4.27335e-05	0.00123213	CASC15	6	21664772	22368328	+	13289	lincRNA	cancer susceptibility 15 [Source:HGNC Symbol;Acc:HGNC:28245]	-
ENSG00000253661	1.55759	1.91504	0	2.09465	16.399	1.24149	0.960435	4.88802	7.37305	0	18.0886	0	2.11202	18.8353	2.63947	9.40742	12.3923	23.3166	6.65819	1.27654	168.984	45.8776	9.24709	18.4957	15.7181	51.8857	4.35615	29.5949	-2.755	4.28216e-05	0.0012333	ZFHX4-AS1	8	76491200	76683278	-	2251	antisense	ZFHX4 antisense RNA 1 [Source:HGNC Symbol;Acc:HGNC:44165]	-
ENSG00000162366	0	0	0	1.04732	0	0	1.92087	2.93281	1.22884	22.8906	2.00984	2.33057	0	33.9036	0	1.71044	47.3824	41.334	74.3498	45.9556	1.92027	1.50418	1049.12	126.549	58.3816	0	2.64315	114.009	-3.72304	4.31777e-05	0.00124172	PDZK1IP1	1	47183593	47191044	-	1438	protein_coding	PDZK1 interacting protein 1 [Source:HGNC Symbol;Acc:HGNC:16887]	-
ENSG00000257524	85.6673	150.33	61.8325	35.609	139.392	98.0775	60.5074	187.7	62.671	131.958	109.536	81.5701	26.4003	47.0883	65.9867	27.367	24.7846	59.3514	76.5692	29.3605	32.6446	69.1925	26.06	20.4426	42.6635	30.693	94.7117	42.4772	1.15855	4.32262e-05	0.00124172	AL157935.2	9	127867850	127906022	-	3815	protein_coding	novel transcript	-
ENSG00000112562	21.0274	15.3203	162.826	473.39	13.6659	18.6223	18.2483	249.289	67.5863	9.42556	22.1083	13.9834	415.012	280.646	57.1885	859.496	1697.75	75.2491	838.932	1116.98	113.296	218.107	3431.51	1312.22	69.6088	92.8097	115.423	781.83	-2.75985	4.32577e-05	0.00124172	SMOC2	6	168441151	168673445	+	4032	protein_coding	SPARC related modular calcium binding 2 [Source:HGNC Symbol;Acc:HGNC:20323]	-
ENSG00000163884	36.6033	54.5786	13.397	14.6625	5.46634	26.0712	2.88131	14.6641	7.37305	4.03953	103.507	11.6529	78.1448	106.42	165.407	204.398	47.3824	54.0521	67.6916	374.027	73.9304	45.1255	234.54	59.3808	4.49089	203.158	28.6955	126.154	-2.13379	4.39739e-05	0.00125948	KLF15	3	126342635	126357442	-	2848	protein_coding	Kruppel like factor 15 [Source:HGNC Symbol;Acc:HGNC:14536]	zf-C2H2
ENSG00000181418	25.7002	80.4316	21.6414	17.8045	52.8413	37.2446	64.3491	110.469	58.9844	8.07905	11.0541	26.8016	35.9044	10.3594	9.67805	8.5522	8.01856	11.6583	18.8649	7.65926	15.3622	18.8023	7.5658	51.5931	7.85906	13.1541	42.4081	14.5483	1.5464	4.48049e-05	0.00128045	DDN	12	48995149	48999309	-	3749	protein_coding	dendrin [Source:HGNC Symbol;Acc:HGNC:24458]	-
ENSG00000261801	334.102	396.413	157.673	430.45	384.466	402.242	666.542	701.92	1091.21	857.726	277.358	513.892	356.932	1171.56	1076.9	412.216	906.097	1039.71	868.894	1273.99	1045.59	1612.49	390.9	1569.21	1300.11	990.944	505.456	1050.66	-1.05608	4.56167e-05	0.00130078	LOXL1-AS1	15	73908071	73928248	-	4221	antisense	LOXL1 antisense RNA 1 [Source:HGNC Symbol;Acc:HGNC:44169]	-
ENSG00000102003	236.753	84.2617	116.451	146.625	41.9086	253.263	27.8526	85.0515	35.6364	47.1278	34.1673	83.9007	51.7445	49.9136	45.7508	32.4984	16.0371	26.4962	57.7043	47.2321	46.0865	27.8274	5.88451	14.6018	39.2953	40.1932	95.7496	34.5785	1.47304	4.57724e-05	0.00130235	SYP	X	49187804	49200259	-	5215	protein_coding	synaptophysin [Source:HGNC Symbol;Acc:HGNC:11506]	-
ENSG00000258667	3.11517	0	5.15271	11.5205	0	1.24149	15.367	9.77604	6.14421	10.7721	10.0492	5.82644	34.8483	65.9236	15.8368	37.6297	99.8675	25.4363	38.8394	8.93581	21.123	77.4655	120.212	35.0444	7.85906	1.46157	8.75486	42.7411	-2.29193	4.64536e-05	0.00131931	HIF1A-AS2	14	61715558	61751097	-	533	lincRNA	HIF1A antisense RNA 2 [Source:HGNC Symbol;Acc:HGNC:43015]	-
ENSG00000131018	934.552	925.921	1661.23	2283.16	1047.72	686.543	904.73	805.546	1177.23	806.559	829.06	1446.12	1274.6	2497.56	1489.54	2132.92	3960.44	1724.37	1225.11	2993.5	1396.04	4703.59	2257.97	3693.29	1290.01	832.364	1137.15	2322.82	-1.03051	4.64703e-05	0.00131931	SYNE1	6	152121684	152637801	-	46064	protein_coding	spectrin repeat containing nuclear envelope protein 1 [Source:HGNC Symbol;Acc:HGNC:17089]	-
ENSG00000151303	2.33638	2.87256	0	3.14197	0	2.48297	0	2.93281	1.22884	0	1.00492	2.33057	0	6.59236	5.27894	11.1179	10.9344	5.29923	17.7552	15.3185	2.8804	23.3149	2.52193	0.973455	4.49089	0	1.41008	8.19062	-2.5258	4.74609e-05	0.00134301	AL136982.1	10	86992406	87010203	+	4560	processed_transcript	novel transcript	-
ENSG00000258876	2.33638	8.61767	1.03054	1.04732	0	1.24149	1.92087	2.93281	9.83074	0	0	6.99172	4.22404	0	0	0	0	0	0	1.27654	0	0	0	0	0	0.730785	3.09028	0.15441	3.72959	4.75631e-05	0.00134444	TGFB3-AS1	14	75970924	75971587	+	580	lincRNA	TGFB3 antisense RNA 1 [Source:HGNC Symbol;Acc:HGNC:53144]	-
ENSG00000171611	140.183	16.2778	8.24433	86.9278	3.64423	100.56	7.68348	0	0	55.2068	5.02461	29.1322	14.7841	7.53413	0.879823	14.5387	2.91584	4.23938	9.98728	6.38272	2.8804	0	0	0	6.73633	1.46157	35.9745	4.4274	3.03325	4.77097e-05	0.00134711	PTCRA	6	42915989	42925835	+	1168	protein_coding	pre T cell antigen receptor alpha [Source:HGNC Symbol;Acc:HGNC:21290]	-
ENSG00000157103	8.56673	10.5327	4.12217	98.4483	15.488	24.8297	5.76261	1.95521	30.7211	12.1186	59.2903	201.595	20.0642	16.01	4.39911	7.69698	21.1398	3.17954	5.54849	2.55309	5.76081	0.752092	3.36258	8.7611	3.36817	14.6157	37.9611	7.47289	2.33223	4.78752e-05	0.0013496	SLC6A1	3	10992186	11039249	+	18276	protein_coding	solute carrier family 6 member 1 [Source:HGNC Symbol;Acc:HGNC:11042]	-
ENSG00000105464	266.347	270.978	80.3822	153.956	338.913	239.607	367.847	117.312	203.988	166.967	312.53	489.421	69.6967	70.6325	157.488	53.0237	47.3824	115.523	147.59	8.93581	23.0432	37.6046	42.8729	85.6641	145.954	171.004	236.765	85.1322	1.47581	4.79466e-05	0.0013496	GRIN2D	19	48394875	48444931	+	5093	protein_coding	glutamate ionotropic receptor NMDA type subunit 2D [Source:HGNC Symbol;Acc:HGNC:4588]	-
ENSG00000143878	9815.13	12934.2	5404.16	7399.33	9532.39	5499.79	7878.45	12556.3	9340.43	24095.8	9712.56	6826.25	6557.83	4908.48	3564.16	3493.57	5778.46	3681.91	3470.03	4905.76	3896.23	11517.5	2542.95	3070.28	5129.72	7686.39	9811.74	4895.81	1.0029	4.79544e-05	0.0013496	RHOB	2	20447074	20449445	+	2372	protein_coding	ras homolog family member B [Source:HGNC Symbol;Acc:HGNC:668]	-
ENSG00000180801	175.229	675.051	177.253	413.692	638.651	182.499	220.9	479.026	750.823	614.008	333.634	538.363	181.634	410.61	425.834	420.768	1154.67	614.711	1158.53	1423.35	3088.75	4140.27	194.189	1668.5	753.347	732.246	413.905	1245.06	-1.58904	4.89982e-05	0.00137453	ARSJ	4	113900284	113979727	-	5146	protein_coding	arylsulfatase family member J [Source:HGNC Symbol;Acc:HGNC:26286]	-
ENSG00000198246	806.83	460.567	637.905	716.369	284.25	382.378	280.447	220.938	231.022	339.32	150.738	558.173	160.514	281.588	187.402	286.499	164.745	110.224	299.619	181.269	172.824	127.856	90.7896	100.266	278.435	121.31	402.265	184.833	1.12294	4.89994e-05	0.00137453	SLC29A3	10	71319258	71381423	+	5439	protein_coding	solute carrier family 29 member 3 [Source:HGNC Symbol;Acc:HGNC:23096]	-
ENSG00000158764	0	0	2.06108	1.04732	0	0	0	0	0	1.34651	0	0	0	29.1947	3.51929	8.5522	2.18688	14.8378	0	14.042	1.92027	0	0	1.94691	1.12272	0.730785	0.342686	6.00413	-4.07147	4.90588e-05	0.00137471	ITLN2	1	160945025	160954799	-	1636	protein_coding	intelectin 2 [Source:HGNC Symbol;Acc:HGNC:20599]	-
ENSG00000154027	10.1243	1.91504	3.09162	1.04732	57.3966	2.48297	0.960435	10.7536	414.12	0	1.00492	17.4793	2.11202	8.47589	3.51929	8.5522	25.5136	44.5135	106.531	2.55309	211.23	69.1925	7.5658	553.896	56.1361	1.46157	40.1914	84.5493	-3.13923	4.95286e-05	0.00138507	AK5	1	77282051	77559969	+	6919	protein_coding	adenylate kinase 5 [Source:HGNC Symbol;Acc:HGNC:365]	-
ENSG00000248458	19.4698	7.66015	10.3054	5.23661	29.1538	12.4149	21.1296	7.82083	43.0095	1.34651	0	9.3223	13.7281	1.88353	2.63947	5.13132	4.37376	3.17954	4.43879	1.27654	5.76081	7.52092	5.04387	1.94691	0	3.65392	13.8921	3.6038	1.92291	5.05767e-05	0.00141266	AL139147.1	1	66665864	66677027	-	1156	antisense	novel transcript, antisense to SGIP1	-
ENSG00000020633	3801.29	156.076	2332.12	1516.52	176.745	573.567	372.649	584.607	160.978	578.999	96.4724	332.107	128.833	233.558	4.39911	509.711	198.277	94.3263	47.717	86.805	72.0101	278.274	5.88451	265.753	226.79	86.9634	831.613	162.344	2.35677	5.15176e-05	0.00143311	RUNX3	1	24899511	24965121	-	4523	protein_coding	runt related transcription factor 3 [Source:HGNC Symbol;Acc:HGNC:10473]	Runt
ENSG00000229227	2.33638	0	2.06108	0	0	0	0	0	4.91537	0	0	0	3.16803	5.6506	0	15.394	4.37376	3.17954	1.1097	34.4667	7.68108	8.27302	25.2193	2.92037	1.12272	6.57706	0.960066	8.9206	-3.21837	5.15767e-05	0.00143311	AL356056.1	10	46597918	46612154	+	2755	lincRNA	novel transcript	-
ENSG00000106333	6432.83	7766.44	1447.91	2707.33	8573.05	19403.2	7974.49	2385.35	6417.01	5403.54	8747.84	10400.2	8881.05	553.758	5335.25	128.283	319.284	1837.77	5542.94	515.724	1461.32	414.403	938.159	2712.05	2777.62	3898.74	7426.17	2033.48	1.86868	5.15857e-05	0.00143311	PCOLCE	7	100602177	100608175	+	3532	protein_coding	procollagen C-endopeptidase enhancer [Source:HGNC Symbol;Acc:HGNC:8738]	-
ENSG00000110042	257.002	1549.27	2002.34	548.797	876.437	273.127	659.819	972.716	1509.02	302.964	239.171	1313.28	1595.63	107.361	241.951	351.496	264.612	136.72	201.965	186.375	302.442	82.7302	1333.26	303.718	103.29	222.889	930.736	295.293	1.65586	5.20702e-05	0.00144288	DTX4	11	59171430	59208587	+	6072	protein_coding	deltex E3 ubiquitin ligase 4 [Source:HGNC Symbol;Acc:HGNC:29151]	-
ENSG00000198542	1232.83	1402.77	630.691	1056.75	501.082	121.666	938.345	3218.27	517.343	348.746	503.465	905.428	4191.31	2505.1	3650.39	2077.33	2720.48	6292.31	4207.98	5813.38	4951.41	12037.2	4381.44	1870.98	715.174	1218.22	1197.59	4033.96	-1.75198	5.20822e-05	0.00144288	ITGBL1	13	101452593	101720856	+	6174	protein_coding	integrin subunit beta like 1 [Source:HGNC Symbol;Acc:HGNC:6164]	-
ENSG00000116741	123.828	48.8335	1035.69	208.417	108.416	106.768	150.788	50.8354	79.8748	385.101	141.694	87.3966	50.6885	98.8854	33.4333	1091.26	18.9529	30.7355	41.0588	100.847	66.2493	16.546	31.1039	20.4426	104.413	93.5405	198.334	134.421	1.80368	5.21047e-05	0.00144288	RGS2	1	192809039	192812283	+	2096	protein_coding	regulator of G protein signaling 2 [Source:HGNC Symbol;Acc:HGNC:9998]	-
ENSG00000099331	11555.7	4112.54	8732.81	8988.12	3416.47	6005.07	3339.43	2972.89	3403.89	5862.7	3533.3	4830.12	2890.3	2703.81	1901.3	5737.67	3082.77	1961.78	1872.06	1958.22	1636.07	2358.56	1382.86	3006.03	3950.86	2677.6	5357.18	2633.04	1.02474	5.2316e-05	0.00144719	MYO9B	19	17075781	17214537	+	9948	protein_coding	myosin IXB [Source:HGNC Symbol;Acc:HGNC:7609]	-
ENSG00000103241	142.519	4.78759	23.7025	14.6625	2.73317	1.24149	11.5252	2.93281	3.68653	29.6232	7.03445	1.16529	1.05601	0.941766	0	5.98654	0.72896	1.05985	0	0	0.960135	0.752092	3.36258	0	7.85906	6.57706	18.9746	2.17139	3.12262	5.25987e-05	0.00145345	FOXF1	16	86510527	86515418	+	3516	protein_coding	forkhead box F1 [Source:HGNC Symbol;Acc:HGNC:3809]	Fork
ENSG00000185634	62.3035	274.808	145.306	181.187	50.1082	19.8638	43.2196	145.663	25.8057	35.0092	49.2411	19.8099	85.5369	24.4859	21.9956	62.4311	15.3082	57.2317	16.6455	16.5951	48.9669	29.3316	30.2632	18.4957	24.6999	20.462	87.5278	29.7625	1.55755	5.26652e-05	0.00145374	SHC4	15	48823735	48963444	-	6063	protein_coding	SHC adaptor protein 4 [Source:HGNC Symbol;Acc:HGNC:16743]	-
ENSG00000271105	3.89397	0	2.06108	2.09465	3.64423	4.96595	3.84174	1.95521	0	0	2.00984	0	5.28005	2.8253	7.91841	14.5387	15.3082	8.47877	7.76789	6.38272	3.84054	5.26465	12.6097	22.3895	2.24544	3.65392	2.28821	8.70951	-1.9034	5.27242e-05	0.00145382	SCML2P2	16	25069570	25070109	+	540	processed_pseudogene	SCML2 pseudogene 2 [Source:HGNC Symbol;Acc:HGNC:44330]	-
ENSG00000146477	683.002	162.778	292.674	250.31	30.976	184.982	191.127	162.282	54.0691	829.449	290.422	53.6032	205.922	46.1465	200.6	75.2594	115.905	101.745	144.261	24.2543	33.6047	6.01674	55.4825	37.9648	52.768	76.7324	260.892	74.6723	1.80441	5.33236e-05	0.00146722	SLC22A3	6	160348268	160452581	+	3348	protein_coding	solute carrier family 22 member 3 [Source:HGNC Symbol;Acc:HGNC:10967]	-
ENSG00000146281	252.329	76.6015	164.887	310.008	37.3534	55.8669	114.292	173.036	130.257	84.83	130.64	85.066	179.522	399.309	211.158	297.617	537.243	355.048	279.644	85.5284	238.113	759.613	467.398	744.693	83.0815	197.312	138.053	358.135	-1.375	5.37261e-05	0.00147516	PM20D2	6	89146050	89165565	+	4708	protein_coding	peptidase M20 domain containing 2 [Source:HGNC Symbol;Acc:HGNC:21408]	-
ENSG00000169851	8.56673	295.873	36.069	9.4259	8.19952	0	3.84174	24.4401	2.45768	16.1581	10.0492	3.49586	6.33606	6.59236	7.91841	23.9462	9.47647	4.23938	8.87759	6.38272	279.399	227.884	276.572	6.81419	24.6999	33.6161	32.6856	70.4937	-2.69462	5.38032e-05	0.00147571	PCDH7	4	30720415	31146805	+	12249	protein_coding	protocadherin 7 [Source:HGNC Symbol;Acc:HGNC:8659]	-
ENSG00000285402	0	0	1.03054	1.04732	0.911057	0	0	0	0	0	0	0	0	4.70883	1.75965	1.71044	5.10272	3.17954	0	3.82963	0.960135	0.752092	2.52193	0.973455	5.61361	2.19235	0.229917	2.56188	-3.06384	5.45835e-05	0.0014908	AC244230.2	10	46375752	46537864	+	1700	processed_transcript	novel transcript	-
ENSG00000004799	2007.73	100.539	1541.69	431.497	51.9303	86.9041	62.4283	51.813	13.5173	340.667	25.123	115.363	60.1926	42.3795	7.91841	100.061	104.241	80.5483	13.3164	26.8074	91.2128	19.5544	132.822	3.89382	150.445	10.9618	376.107	60.3201	2.64071	5.5565e-05	0.00151601	PDK4	7	95583499	95596491	-	4519	protein_coding	pyruvate dehydrogenase kinase 4 [Source:HGNC Symbol;Acc:HGNC:8812]	-
ENSG00000243137	0.778793	0	0	8.37858	0	0	0	4.88802	0	4.03953	0	1.16529	0	475.592	0	13.6835	1309.94	0	0	5.10618	66.2493	73.705	15.1316	8.7611	32.559	0	1.48079	153.902	-5.17901	5.7831e-05	0.00156827	PSG4	19	43192702	43207299	-	6274	protein_coding	pregnancy specific beta-1-glycoprotein 4 [Source:HGNC Symbol;Acc:HGNC:9521]	-
ENSG00000149527	17.9122	49.791	5.15271	21.9938	5.46634	33.5202	16.3274	50.8354	4.91537	37.7022	3.01476	11.6529	9.5041	69.6907	241.071	40.1953	14.5792	46.6332	8.87759	30.6371	937.091	819.781	27.7413	19.4691	61.7497	21.9235	20.5991	179.957	-2.419	5.78837e-05	0.00156827	PLCH2	1	2425980	2505530	+	10781	protein_coding	phospholipase C eta 2 [Source:HGNC Symbol;Acc:HGNC:29037]	-
ENSG00000164070	203.265	200.121	452.408	237.742	287.894	233.4	361.124	563.1	255.599	102.335	178.876	334.437	440.356	631.925	446.07	848.378	419.881	706.917	438.331	1221.65	505.991	945.38	823.832	513.984	130.236	503.511	296.204	625.853	-1.07882	5.79929e-05	0.00156902	HSPA4L	4	127781821	127840733	+	11621	protein_coding	heat shock protein family A (Hsp70) member 4 like [Source:HGNC Symbol;Acc:HGNC:17041]	-
ENSG00000257718	10.9031	16.2778	10.3054	5.23661	10.9327	9.9319	5.76261	3.91042	3.68653	13.4651	8.03937	12.8182	27.4563	2.8253	7.91841	7.69698	2.18688	2.11969	4.43879	3.82963	0.960135	4.51255	2.52193	3.89382	5.61361	2.92314	10.6712	3.95699	1.43303	5.9028e-05	0.00159536	CPNE8-AS1	12	38906451	38909592	+	526	antisense	CPNE8 antisense RNA 1 [Source:HGNC Symbol;Acc:HGNC:53937]	-
ENSG00000117013	3.89397	0	3.09162	13.6152	1.82211	7.44892	2.88131	14.6641	2.45768	6.73254	8.03937	9.3223	2.11202	43.3212	12.3175	5.98654	9.47647	9.53861	44.3879	72.763	6.72094	69.1925	10.9284	4.86728	6.73633	17.5388	5.85239	24.1366	-2.04652	5.97764e-05	0.00161222	KCNQ4	1	40783814	40840452	+	4381	protein_coding	potassium voltage-gated channel subfamily Q member 4 [Source:HGNC Symbol;Acc:HGNC:6298]	-
ENSG00000138080	13701.3	15604.7	1288.18	2795.3	10050.8	28726.8	12490.5	4080.52	5479.41	14604.2	4777.39	15623	8340.37	2420.34	9229.34	583.26	1161.23	3316.26	3244.76	1313.56	1707.12	697.19	2603.48	3755.59	9085.07	2952.37	10581.7	3236.12	1.70925	6.10353e-05	0.00164446	EMILIN1	2	27078567	27086408	+	3958	protein_coding	elastin microfibril interfacer 1 [Source:HGNC Symbol;Acc:HGNC:19880]	-
ENSG00000204758	35.0457	12.4477	23.7025	10.4732	27.3317	13.6564	10.5648	44.9698	13.5173	28.2767	23.1132	19.8099	31.6803	79.1084	21.9956	34.2088	72.167	27.556	34.4006	42.1259	35.525	77.4655	58.0045	61.3277	35.9271	32.8853	22.6607	47.1306	-1.05464	6.12465e-05	0.00164661	AC008429.1	5	172954786	172959392	-	2780	antisense	uncharacterized LOC100268168 [Source:NCBI gene;Acc:100268168]	-
ENSG00000176928	31.1517	65.1113	221.566	94.259	40.0865	28.5542	41.2987	143.708	89.7055	145.423	184.905	51.2726	102.433	336.21	58.9481	431.031	171.306	129.301	109.86	741.672	383.094	433.957	319.445	62.3011	180.758	213.389	95.3443	274.713	-1.52692	6.13291e-05	0.00164661	GCNT4	5	75025346	75030899	-	5554	protein_coding	glucosaminyl (N-acetyl) transferase 4, core 2 [Source:HGNC Symbol;Acc:HGNC:17973]	-
ENSG00000187244	441.576	347.579	121.604	305.818	127.548	590.948	374.57	525.951	126.571	171.007	45.2214	177.124	340.035	1340.13	927.333	342.943	234.725	597.753	1301.68	3070.09	372.532	849.112	1790.57	618.144	388.462	83.3095	284.273	916.676	-1.68878	6.13423e-05	0.00164661	BCAM	19	44809059	44821421	+	5009	protein_coding	basal cell adhesion molecule (Lutheran blood group) [Source:HGNC Symbol;Acc:HGNC:6722]	-
ENSG00000074416	5307.48	780.378	2700.02	4243.75	1296.43	1351.98	1020.94	1737.2	1345.58	2868.06	419.052	898.437	1383.37	6129.96	1708.62	5752.21	3764.35	1789.02	2921.84	4698.96	5807.85	7334.4	8450.16	8974.28	4182.14	3322.15	1950.21	4987.38	-1.35461	6.13694e-05	0.00164661	MGLL	3	127689062	128052190	-	11849	protein_coding	monoglyceride lipase [Source:HGNC Symbol;Acc:HGNC:17038]	-
ENSG00000229619	18.691	35.4282	42.2522	49.2242	38.2644	60.8329	19.2087	40.0818	45.4672	55.2068	65.3199	13.9834	55.9686	29.1947	40.4719	53.0237	86.0172	96.446	79.8983	271.904	192.987	263.984	20.1755	55.487	78.5906	202.427	41.533	113.124	-1.44733	6.15188e-05	0.00164891	MBNL1-AS1	3	152262616	152269555	-	6585	antisense	MBNL1 antisense RNA 1 [Source:HGNC Symbol;Acc:HGNC:44584]	-
ENSG00000038427	2247.6	1215.09	6511.99	5636.69	4361.23	4171.4	1917.03	2799.86	6988.43	4362.69	1317.45	14238.6	9608.64	482.184	806.798	516.553	2302.78	2827.67	3392.35	2888.82	1562.14	1507.19	630.483	3297.09	1532.52	1222.6	5028.98	1766.86	1.50914	6.1851e-05	0.0016561	VCAN	5	83471465	83582303	+	14831	protein_coding	versican [Source:HGNC Symbol;Acc:HGNC:2464]	-
ENSG00000168209	2070.03	2042.39	780.12	1964.78	1051.36	3661.15	3152.15	1038.22	3412.5	4688.54	4896.98	6567.56	199.586	630.042	947.569	620.035	909.013	3091.57	1115.25	500.405	516.552	172.229	205.117	462.391	1338.29	303.276	2732.72	831.672	1.71636	6.20547e-05	0.00165984	DDIT4	10	72273920	72276036	+	2058	protein_coding	DNA damage inducible transcript 4 [Source:HGNC Symbol;Acc:HGNC:24944]	-
ENSG00000173080	3.89397	6.70263	2.06108	6.28394	10.0216	37.2446	39.3778	0.977604	6.14421	8.07905	3.01476	43.1156	29.5683	0.941766	2.63947	4.2761	5.10272	1.05985	7.76789	7.65926	0.960135	1.50418	4.20322	0.973455	0	4.38471	15.1143	3.19021	2.24628	6.33773e-05	0.00169346	RXFP4	1	155941710	155942949	+	1240	protein_coding	relaxin family peptide/INSL5 receptor 4 [Source:HGNC Symbol;Acc:HGNC:14666]	-
ENSG00000246859	195.477	212.569	150.459	125.679	963.899	28.5542	1087.21	133.932	1236.22	82.137	48.2362	901.932	208.034	13.1847	90.6218	18.8148	113.718	386.844	144.261	21.7012	78.731	58.6632	55.4825	131.416	19.0863	19.0004	413.411	88.5788	2.22304	6.55092e-05	0.00174503	STARD4-AS1	5	111512226	111739726	+	5647	antisense	STARD4 antisense RNA 1 [Source:HGNC Symbol;Acc:HGNC:44117]	-
ENSG00000229167	2.33638	0	0	0	0	0	0	0	0	0	0	0	0	29.1947	0.879823	0	16.0371	11.6583	19.9746	21.7012	3.84054	12.0335	0	0	0	0	0.179722	8.87076	-4.8614	6.56213e-05	0.00174622	AC114488.1	1	31571585	31575573	-	591	antisense	novel transcript	-
ENSG00000048740	1248.41	352.367	1850.85	3281.26	584.899	345.134	652.135	1254.27	768.026	714.996	931.562	652.561	428.74	3351.75	1589.84	2238.97	3185.55	2012.65	1498.09	3519.43	2222.71	5859.55	1820.84	3339.93	694.965	1609.92	1005.02	2534.17	-1.33425	6.60415e-05	0.00175472	CELF2	10	10798397	11336675	+	10978	protein_coding	CUGBP Elav-like family member 2 [Source:HGNC Symbol;Acc:HGNC:2550]	-
ENSG00000143375	42.0548	10.5327	20.6108	13.6152	40.0865	28.5542	9.60435	26.3953	13.5173	47.1278	27.1329	16.314	41.1844	202.48	43.9911	62.4311	187.343	34.9749	32.1813	233.608	15.3622	43.6214	224.452	51.5931	3.36817	35.8085	25.9023	90.0934	-1.79824	6.61871e-05	0.00175472	CGN	1	151510510	151538692	+	6616	protein_coding	cingulin [Source:HGNC Symbol;Acc:HGNC:17429]	-
ENSG00000023608	464.161	305.449	332.865	620.015	389.933	265.678	343.836	347.049	608.277	624.78	226.107	341.429	291.459	1778.05	361.607	411.361	2277.27	731.294	1430.4	302.541	675.935	512.175	506.909	1613.99	854.392	404.855	397.003	912.368	-1.20072	6.61903e-05	0.00175472	SNAPC1	14	61762357	61796428	+	2656	protein_coding	small nuclear RNA activating complex polypeptide 1 [Source:HGNC Symbol;Acc:HGNC:11134]	-
ENSG00000161638	26382.4	25171.3	8847.2	12444.3	40048.3	40047.9	27552	29305.6	34843.8	46151.6	14761.3	28688.2	4379.28	8820.58	6367.28	4365.04	7958.05	10343	6384.09	8528.59	9272.98	10270.6	4143.54	11137.3	33641.3	15567.2	26047.9	10523	1.30762	6.62414e-05	0.00175472	ITGA5	12	54395261	54419460	-	7577	protein_coding	integrin subunit alpha 5 [Source:HGNC Symbol;Acc:HGNC:6141]	-
ENSG00000162490	31.9305	794.741	505.996	18.8518	9.11057	19.8638	83.5578	41.0594	15.975	75.4045	14.0689	19.8099	95.041	15.0683	31.6736	80.3907	19.6819	11.6583	34.4006	6.38272	33.6047	24.819	23.5381	9.73455	31.4362	13.1541	132.724	25.811	2.36183	6.62797e-05	0.00175472	DRAXIN	1	11691729	11725857	+	7346	protein_coding	dorsal inhibitory axon guidance protein [Source:HGNC Symbol;Acc:HGNC:25054]	-
ENSG00000180530	846.548	1031.25	2089.94	2009.81	725.202	109.251	1044.95	660.86	1048.2	1269.76	1411.91	755.106	963.082	376.706	450.469	892.85	682.306	794.885	389.504	418.706	436.861	358.748	506.068	512.038	246.999	229.466	1074.3	484.277	1.14943	6.98429e-05	0.00183778	NRIP1	21	14961235	15065936	-	8497	protein_coding	nuclear receptor interacting protein 1 [Source:HGNC Symbol;Acc:HGNC:8001]	-
ENSG00000198216	0.778793	4.78759	1.03054	1.04732	4.55529	1.24149	7.68348	0.977604	4.91537	1.34651	0	22.1405	0	0	0	0.85522	0	0	1.1097	1.27654	0	0	0	0	1.12272	0	3.88496	0.335707	3.61348	7.0654e-05	0.00185535	CACNA1E	1	181317690	181808084	+	18271	protein_coding	calcium voltage-gated channel subunit alpha1 E [Source:HGNC Symbol;Acc:HGNC:1392]	-
ENSG00000157216	1909.6	2517.32	550.309	805.391	1801.16	2336.48	1424.33	1254.27	1112.1	1649.47	1656.11	1631.4	525.893	781.666	1120.01	289.064	433.731	822.441	1133	644.655	505.991	482.091	259.759	394.249	1027.29	1111.52	1474.91	692.729	1.09045	7.08444e-05	0.00185846	SSBP3	1	54225432	54413479	-	5227	protein_coding	single stranded DNA binding protein 3 [Source:HGNC Symbol;Acc:HGNC:15674]	-
ENSG00000160886	37.3821	2.87256	7.21379	2.09465	72.8846	11.1734	18.2483	18.5745	20.8903	8.07905	4.01968	252.867	1.05601	328.676	8.79823	60.7206	35.719	10.5985	947.682	15.3185	891.005	158.691	42.8729	316.373	124.622	369.046	35.1812	254.625	-2.85604	7.09925e-05	0.00185938	LY6K	8	142700111	142705127	+	4049	protein_coding	lymphocyte antigen 6 family member K [Source:HGNC Symbol;Acc:HGNC:24225]	-
ENSG00000119283	6.23035	0.957519	6.18325	5.23661	2.73317	11.1734	11.5252	15.6417	22.1192	5.38603	3.01476	27.9669	7.39207	109.245	15.8368	14.5387	33.5321	61.4711	17.7552	35.7432	14.402	24.819	15.1316	180.089	3.36817	4.38471	9.65847	40.7936	-2.08518	7.1023e-05	0.00185938	TRIM67	1	231162112	231221556	+	9326	protein_coding	tripartite motif containing 67 [Source:HGNC Symbol;Acc:HGNC:31859]	-
ENSG00000150510	386.282	2326.77	2248.64	771.877	210.454	292.991	228.584	1571.01	328.101	1889.15	2509.29	165.471	498.437	173.285	453.989	344.654	145.792	226.807	312.935	158.291	207.389	107.549	517.837	236.55	616.375	631.398	1032.85	317.912	1.69986	7.12465e-05	0.00186147	FAM124A	13	51222334	51284241	+	6702	protein_coding	family with sequence similarity 124 member A [Source:HGNC Symbol;Acc:HGNC:26413]	-
ENSG00000182261	53.7367	19.1504	65.9547	58.6501	21.8654	3.72446	47.0613	52.7906	65.1286	5.38603	8.03937	51.2726	106.657	152.566	16.7166	64.9967	109.344	180.174	193.088	283.393	111.376	396.353	552.304	190.797	17.9636	9.5002	43.0321	175.275	-2.02533	7.21934e-05	0.00188431	NLRP10	11	7959424	7965426	-	2531	protein_coding	NLR family pyrin domain containing 10 [Source:HGNC Symbol;Acc:HGNC:21464]	-
ENSG00000242759	7.00914	7.66015	12.3665	18.8518	15.488	37.2446	19.2087	69.4099	71.2729	9.42556	22.1083	26.8016	19.0082	35.7871	53.6692	42.761	80.9145	56.1718	41.0588	91.9112	125.778	172.229	20.1755	430.267	16.8408	27.7698	25.835	91.9488	-1.83436	7.30175e-05	0.0019039	LINC00882	3	106836811	107240641	-	3882	lincRNA	long intergenic non-protein coding RNA 882 [Source:HGNC Symbol;Acc:HGNC:48568]	-
ENSG00000236013	0	0	1.03054	1.04732	0	1.24149	0	0.977604	0	0	2.00984	0	0	5.6506	0.879823	0	15.3082	6.35908	0	12.7654	8.64121	1.50418	0.840645	0	5.61361	16.8081	0.485138	5.72083	-3.55205	7.57039e-05	0.001968	AL357146.1	6	139976352	140093721	+	2137	lincRNA	uncharacterized LOC100507477 [Source:NCBI gene;Acc:100507477]	-
ENSG00000099960	3.11517	0	2.06108	0	0.911057	0	0.960435	0.977604	0	10.7721	109.536	1.16529	0	1.88353	40.4719	4.2761	3.6448	2.11969	1.1097	7.65926	15.3622	0	5.88451	0	71.8542	71.6169	9.96147	17.3756	-3.3903	7.76125e-05	0.00201357	SLC7A4	22	21028718	21032840	-	2447	protein_coding	solute carrier family 7 member 4 [Source:HGNC Symbol;Acc:HGNC:11062]	-
ENSG00000131738	0	0	0	0	0	0	0	1.95521	1.22884	2.69302	0	0	0	1.88353	0	0.85522	8.01856	1.05985	0	2.55309	24.9635	105.293	1.68129	1.94691	55.0134	0.730785	0.452082	15.6922	-4.19562	7.85273e-05	0.00203323	KRT33B	17	41363494	41369800	-	1607	protein_coding	keratin 33B [Source:HGNC Symbol;Acc:HGNC:6451]	-
ENSG00000237753	137.068	195.334	54.6187	54.4608	97.4832	140.288	172.878	67.4547	121.655	84.83	62.3051	89.7271	64.4166	31.0783	87.1025	38.4849	17.495	34.9749	53.2655	34.4667	68.1696	42.1172	44.5542	65.2215	75.2224	76.7324	103.271	51.4527	1.00612	7.86197e-05	0.00203359	FLJ42351	2	112641832	112645690	-	2022	lincRNA	uncharacterized LOC400999 [Source:NCBI gene;Acc:400999]	-
ENSG00000111087	193.92	966.137	70.0768	23.0411	392.666	679.094	194.968	52.7906	79.8748	32.3162	6.02953	354.247	165.794	26.3695	292.981	53.0237	5.83168	59.3514	55.4849	11.4889	26.8838	13.5377	15.9722	7.78764	14.5954	12.4233	246.996	45.8255	2.43003	7.94108e-05	0.00204995	GLI1	12	57460135	57472262	+	4204	protein_coding	GLI family zinc finger 1 [Source:HGNC Symbol;Acc:HGNC:4317]	zf-C2H2
ENSG00000161896	2.33638	0	6.18325	5.23661	0	8.69041	0	1.95521	0	8.07905	2.00984	0	0	36.7289	1.75965	82.9564	20.4109	5.29923	1.1097	42.1259	4.80067	11.2814	26.9006	0	29.1908	4.38471	2.65314	20.5345	-2.97512	8.06331e-05	0.00207943	IP6K3	6	33721670	33746905	-	2785	protein_coding	inositol hexakisphosphate kinase 3 [Source:HGNC Symbol;Acc:HGNC:17269]	-
ENSG00000255916	10.9031	35.4282	1.03054	0	1.82211	1.24149	0.960435	31.2833	0	0	1.00492	2.33057	8.44808	1.88353	0	0	0.72896	1.05985	0	0	0	1.50418	0.840645	0	0	0	7.2656	0.462859	3.90935	8.10591e-05	0.00208834	AC148477.1	12	132329850	132331575	+	476	antisense	uncharacterized LOC101928416 [Source:NCBI gene;Acc:101928416]	-
ENSG00000088726	1.55759	0.957519	0	1.04732	0	4.96595	0	2.93281	0	1.34651	1.00492	0	0	14.1265	5.27894	3.42088	2.18688	2.11969	2.2194	2.55309	22.0831	10.5293	4.20322	0	11.2272	4.38471	1.06251	6.48715	-2.63586	8.16117e-05	0.00210049	TMEM40	3	12733525	12769457	-	3562	protein_coding	transmembrane protein 40 [Source:HGNC Symbol;Acc:HGNC:25620]	-
ENSG00000042980	710.26	98.6245	3727.47	2957.64	62.863	145.254	85.4787	87.9844	61.4421	231.599	301.476	223.735	210.146	251.452	28.1543	1414.53	139.96	61.4711	104.312	151.909	24.9635	14.2898	18.4942	41.8586	90.9405	106.695	684.921	188.387	2.18691	8.17128e-05	0.0021006	ADAM28	8	24294040	24359018	+	9351	protein_coding	ADAM metallopeptidase domain 28 [Source:HGNC Symbol;Acc:HGNC:206]	-
ENSG00000136869	1122.24	727.714	4338.58	4568.42	746.156	417.14	725.128	1878.95	640.227	960.061	822.025	439.313	2012.76	5050.69	918.535	6938.4	8927.57	2445.06	954.341	4559.81	3859.74	11149	10698	3450.9	1805.34	1908.08	1492.21	4820.43	-1.69171	8.17784e-05	0.0021006	TLR4	9	117704175	117724730	+	13272	protein_coding	toll like receptor 4 [Source:HGNC Symbol;Acc:HGNC:11850]	-
ENSG00000243955	0	0	0	0	0	0	0	0	0	0	2083.2	0	0	3.76706	2.63947	1.71044	0	0	7.76789	15.3185	2.8804	8.27302	0	0	0	31.4237	160.246	5.67543	-4.88718	8.20501e-05	0.00210549	GSTA1	6	52791664	52803910	-	1019	protein_coding	glutathione S-transferase alpha 1 [Source:HGNC Symbol;Acc:HGNC:4626]	-
ENSG00000147434	9.34552	4.78759	37.0995	6.28394	0	0	0	0	0	0	5.02461	2.33057	119.329	466.174	105.579	390.836	203.38	101.745	148.7	100.847	66.2493	27.8274	74.8174	72.0357	3.36817	40.1932	14.1693	138.596	-3.28921	8.22107e-05	0.00210752	CHRNA6	8	42752620	42796392	-	2596	protein_coding	cholinergic receptor nicotinic alpha 6 subunit [Source:HGNC Symbol;Acc:HGNC:15963]	-
ENSG00000225519	0	0	0	1.04732	0	0	0	2.93281	0	0	0	0	0	10.3594	0	1.71044	71.438	8.47877	12.2067	6.38272	1.92027	0.752092	0	1.94691	0	0	0.306164	8.86118	-4.64454	8.24909e-05	0.00211211	AL365434.1	10	90994620	91006390	+	380	lincRNA	novel transcript	-
ENSG00000233818	49.8428	8.61767	22.6719	41.8929	38.2644	50.901	70.1118	29.3281	24.5768	47.1278	6.02953	27.9669	7.39207	12.243	5.27894	1.71044	10.9344	11.6583	3.32909	3.82963	1.92027	14.2898	3.36258	3.89382	46.0316	4.38471	32.6711	9.45127	1.79846	8.25526e-05	0.00211211	AP000695.2	21	36445731	36532408	+	1178	antisense	novel transcript	-
ENSG00000229140	0	2.87256	7.21379	12.5679	4.55529	9.9319	35.5361	13.6865	25.8057	5.38603	0	23.3057	4.22404	0	0.879823	6.84176	2.18688	0	0	1.27654	2.8804	3.00837	1.68129	0	3.36817	2.19235	11.1604	1.87043	2.54824	8.28046e-05	0.00211646	CCDC26	8	128634199	129683679	-	30265	lincRNA	CCDC26 long non-coding RNA [Source:HGNC Symbol;Acc:HGNC:28416]	-
ENSG00000198821	41.2761	0.957519	20.6108	70.1706	2.73317	14.8978	35.5361	0.977604	6.14421	2.69302	1.00492	1.16529	3.16803	2.8253	0	5.13132	8.74752	1.05985	1.1097	0	2.8804	1.50418	0	1.94691	0	0.730785	15.4873	1.99507	2.92818	8.29568e-05	0.00211826	CD247	1	167430640	167518610	-	4034	protein_coding	CD247 molecule [Source:HGNC Symbol;Acc:HGNC:1677]	-
ENSG00000227220	2.33638	14.3628	1.03054	5.23661	7.28846	4.96595	0	7.82083	3.68653	2.69302	17.0837	0	3.16803	22.6024	17.5965	11.9731	84.5593	5.29923	5.54849	19.1482	31.6844	46.6297	4.20322	39.9117	2.24544	16.0773	5.35945	23.6522	-2.13888	8.39897e-05	0.00213928	AL133346.1	6	131950946	132077393	+	495	antisense	novel transcript	-
ENSG00000164211	1064.61	1403.72	3044.22	2757.6	2999.2	1241.49	2417.41	1274.8	3134.78	1327.66	628.076	1563.82	1577.68	808.977	2007.76	980.082	622.531	657.105	952.121	808.052	837.237	1025.1	435.454	692.127	1653.77	541.512	1879.62	924.756	1.02339	8.55553e-05	0.00217603	STARD4	5	111496033	111512590	-	5684	protein_coding	StAR related lipid transfer domain containing 4 [Source:HGNC Symbol;Acc:HGNC:18058]	-
ENSG00000137463	79.4369	4.78759	105.115	9.4259	18.2211	27.3127	5.76261	27.3729	11.0596	12.1186	425.082	13.9834	0	1512.48	102.059	449.846	137.773	699.498	380.627	186.375	289.001	164.708	13.4503	41.8586	47.1543	950.751	56.8983	382.737	-2.74907	8.65816e-05	0.00219404	MGARP	4	139266163	139280338	-	1339	protein_coding	mitochondria localized glutamic acid rich protein [Source:HGNC Symbol;Acc:HGNC:29969]	-
ENSG00000137834	704.029	1481.28	1367.53	301.629	282.428	511.493	418.75	891.575	312.126	708.263	1917.39	270.347	2198.61	2161.35	1303.02	2327.05	1395.23	1507.1	1286.14	3021.58	1927.95	2398.42	3772.81	2020.89	1230.5	3551.61	874.266	2146.44	-1.29573	8.66024e-05	0.00219404	SMAD6	15	66702228	66782848	+	8563	protein_coding	SMAD family member 6 [Source:HGNC Symbol;Acc:HGNC:6772]	MH1
ENSG00000184985	778.015	540.998	265.88	447.207	1428.54	289.267	2003.47	1427.3	840.528	313.736	1121.49	1615.09	61.2486	379.532	147.81	89.7981	142.876	503.427	663.6	56.1679	117.136	230.892	94.9928	276.461	284.049	521.78	856.367	269.886	1.66609	8.69955e-05	0.00220184	SORCS2	4	7192538	7742836	+	6317	protein_coding	sortilin related VPS10 domain containing receptor 2 [Source:HGNC Symbol;Acc:HGNC:16698]	-
ENSG00000049283	13.2395	2.87256	4.12217	4.18929	10.0216	7.44892	9.60435	19.5521	6.14421	0	32.1575	8.15701	12.6721	31.0783	33.4333	28.2223	24.0557	9.53861	26.6328	37.0198	13.4419	36.8525	39.5103	15.5753	14.5954	30.693	10.0139	26.2038	-1.37494	8.80402e-05	0.00222532	EPN3	17	50532543	50543750	+	4642	protein_coding	epsin 3 [Source:HGNC Symbol;Acc:HGNC:18235]	-
ENSG00000164106	16.3547	29.6831	12.3665	108.922	128.459	268.161	2.88131	10.7536	33.1787	76.751	81.3986	1007.97	4.22404	45.2048	12.3175	48.7476	118.82	148.378	2287.09	2685.85	209.309	81.9781	13.4503	16.5487	252.613	276.967	137.008	476.713	-2.84882	8.8256e-05	0.00222722	SCRG1	4	173384701	173406380	-	5396	protein_coding	stimulator of chondrogenesis 1 [Source:HGNC Symbol;Acc:HGNC:17036]	-
ENSG00000250889	6.23035	8.61767	9.27487	0	1.82211	0	1.92087	9.77604	4.91537	8.07905	3.01476	8.15701	7.39207	9.41766	1.75965	41.9058	19.6819	9.53861	7.76789	58.721	17.2824	33.8442	18.4942	13.6284	5.61361	10.9618	5.32309	19.1244	-1.84251	8.85792e-05	0.00223274	LINC01336	5	75047719	75052843	-	793	lincRNA	long intergenic non-protein coding RNA 1336 [Source:HGNC Symbol;Acc:HGNC:50543]	-
ENSG00000120318	605.901	595.577	296.796	454.538	425.464	612.053	421.631	126.111	207.674	288.153	109.536	513.892	532.229	292.889	139.012	196.701	191.716	215.149	211.952	72.763	67.2094	109.805	401.828	107.08	153.813	43.1163	399.197	169.464	1.23604	8.86475e-05	0.00223274	ARAP3	5	141653401	141682221	-	6186	protein_coding	ArfGAP with RhoGAP domain, ankyrin repeat and PH domain 3 [Source:HGNC Symbol;Acc:HGNC:24097]	-
ENSG00000233384	0	3.83008	5.15271	7.33126	2.73317	4.96595	0	5.86562	0	6.73254	6.02953	2.33057	2.11202	0	0	0.85522	0.72896	0	0	0	2.8804	0	0	0	0	0	3.6218	0.34343	3.28876	8.89217e-05	0.00223747	AC096537.1	1	224611404	224616220	-	684	bidirectional_promoter_lncRNA	novel transcript	-
ENSG00000149635	0	21.0654	83.4739	90.0698	0	21.1053	2.88131	0.977604	2.45768	0	5.02461	5.82644	2.11202	1.88353	0.879823	3.42088	0	0	5.54849	2.55309	0	0	0	2.92037	0	1.46157	18.0765	1.43598	3.67609	8.93689e-05	0.00224654	OCSTAMP	20	46540946	46550574	-	2043	protein_coding	osteoclast stimulatory transmembrane protein [Source:HGNC Symbol;Acc:HGNC:16116]	-
ENSG00000082126	90.34	92.8793	37.0995	57.6027	170.368	44.6935	99.8852	70.3875	127.8	21.5441	9.04429	55.9338	21.1202	371.998	35.1929	123.152	217.959	215.149	41.0588	200.417	578.961	323.4	62.2077	279.382	138.095	140.311	69.1306	209.791	-1.60021	9.01147e-05	0.00226094	MPP4	2	201644870	201698694	-	4924	protein_coding	membrane palmitoylated protein 4 [Source:HGNC Symbol;Acc:HGNC:13680]	-
ENSG00000176907	1.55759	0.957519	2.06108	1.04732	0	2.48297	10.5648	2.93281	0	177.739	1.00492	0	1.05601	2.8253	0	2.56566	63.4195	27.556	2.2194	5.10618	6.72094	0	101.718	0	114.518	0	15.4926	25.1268	-3.62585	9.01162e-05	0.00226094	TCIM	8	40153455	40155308	+	1854	protein_coding	transcriptional and immune response regulator [Source:HGNC Symbol;Acc:HGNC:1357]	-
ENSG00000066248	204.823	1099.23	1037.76	51.3188	222.298	144.013	32.6548	1513.33	181.869	339.32	737.612	93.223	680.071	25.4277	240.192	214.66	14.5792	10.5985	57.7043	28.084	30.7243	307.606	21.0161	72.0357	38.1726	283.545	487.501	103.411	2.23584	9.06649e-05	0.0022725	NGEF	2	232878686	233013272	-	4678	protein_coding	neuronal guanine nucleotide exchange factor [Source:HGNC Symbol;Acc:HGNC:7807]	-
ENSG00000169271	0	0	0	1.04732	0	0	0	0	0	0	0	0	1.05601	2.8253	0	0	36.448	5.29923	6.65819	0	0	3.00837	7.5658	5.84073	3.36817	0	0.161795	5.4626	-4.39428	9.12515e-05	0.00228499	HSPB3	5	54455601	54456384	+	784	protein_coding	heat shock protein family B (small) member 3 [Source:HGNC Symbol;Acc:HGNC:5248]	-
ENSG00000180251	0	0	0	0	0	1.24149	0	0	0	0	3.01476	0	0	7.53413	1.75965	0.85522	1.45792	3.17954	1.1097	8.93581	5.76081	3.76046	2.52193	1.94691	0	2.19235	0.327404	3.15496	-3.13335	9.16622e-05	0.00229198	SLC9A4	2	102473303	102533972	+	4478	protein_coding	solute carrier family 9 member A4 [Source:HGNC Symbol;Acc:HGNC:11077]	-
ENSG00000018236	2.33638	4.78759	8.24433	4.18929	0	0	8.64392	6.84323	0	4.03953	136.669	1.16529	6.33606	9.41766	32.5535	23.9462	3.6448	9.53861	18.8649	0	19.2027	129.36	8.40645	1.94691	2.24544	59.9244	14.0965	24.5424	-2.57128	9.17074e-05	0.00229198	CNTN1	12	40692442	41072418	+	7492	protein_coding	contactin 1 [Source:HGNC Symbol;Acc:HGNC:2171]	-
ENSG00000055813	0	0.957519	0	1.04732	0	0	0	0	0	0	0	0	2.11202	0.941766	0	3.42088	5.83168	4.23938	0	6.38272	16.3223	109.805	22.6974	1.94691	2.24544	0	0.316682	13.3718	-3.81095	9.20565e-05	0.00229848	CCDC85A	2	56184123	56386173	+	3982	protein_coding	coiled-coil domain containing 85A [Source:HGNC Symbol;Acc:HGNC:29400]	-
ENSG00000137033	868.355	28.7256	459.622	73.3126	428.197	1265.08	923.939	22.4849	293.693	4566.01	13.064	138.669	34.8483	32.02	2.63947	8.5522	48.1113	379.425	38.8394	68.9334	33.6047	0.752092	6.72516	15.5753	431.125	7.30785	701.23	82.5855	3.08696	9.21965e-05	0.00229976	IL33	9	6215786	6257983	+	3253	protein_coding	interleukin 33 [Source:HGNC Symbol;Acc:HGNC:16028]	-
ENSG00000182389	119.934	55.5361	167.978	283.824	133.014	142.771	129.659	386.154	90.9343	70.0184	158.778	120.025	378.052	475.592	212.917	447.28	588.27	620.01	439.441	440.408	316.844	584.376	126.097	437.081	163.917	229.466	172.052	390.9	-1.18349	9.23856e-05	0.00230005	CACNB4	2	151832768	152099475	-	36268	protein_coding	calcium voltage-gated channel auxiliary subunit beta 4 [Source:HGNC Symbol;Acc:HGNC:1404]	-
ENSG00000277829	52.958	277.681	69.0463	92.1644	81.0841	237.124	608.916	211.162	130.257	99.6416	315.545	213.248	709.639	2.8253	48.3903	71.8385	6.56064	26.4962	62.1431	0	33.6047	38.3567	5.88451	41.8586	180.758	168.811	238.344	52.8868	2.17189	9.32402e-05	0.00231909	AL031651.2	20	38233251	38233799	-	549	sense_intronic	novel transcript, sense intronic to KIAA1755	-
ENSG00000225762	9.34552	28.7256	2.06108	12.5679	10.9327	12.4149	6.72305	13.6865	6.14421	12.1186	21.1033	8.15701	8.44808	52.7389	124.935	8.5522	10.2054	12.7182	96.5438	15.3185	34.5648	8.27302	15.1316	16.5487	24.6999	91.3481	11.7253	39.3522	-1.74498	9.3594e-05	0.00232397	LINC01389	1	47380928	47408477	-	483	antisense	long intergenic non-protein coding RNA 1389 [Source:HGNC Symbol;Acc:HGNC:50661]	-
ENSG00000174600	7777.03	2888.83	4264.38	6995.07	4056.94	4274.44	1665.39	614.913	1083.84	1411.14	868.252	5692.43	927.177	1364.62	147.81	3493.57	844.864	163.216	246.353	574.445	339.888	12.0335	30.2632	13.6284	882.46	290.122	3270.76	646.406	2.33909	9.36156e-05	0.00232397	CMKLR1	12	108288044	108339341	-	5690	protein_coding	chemerin chemokine-like receptor 1 [Source:HGNC Symbol;Acc:HGNC:2121]	-
ENSG00000257556	10.1243	27.7681	10.3054	14.6625	20.9543	23.5883	25.9317	38.1266	19.6615	52.5138	70.3445	11.6529	60.1926	68.7489	102.059	35.9192	24.7846	37.0946	114.299	71.4865	72.9702	66.1841	139.547	38.9382	69.6088	78.194	29.679	70.7565	-1.25565	9.42391e-05	0.00233497	LINC02298	14	105093609	105099004	+	1177	lincRNA	long intergenic non-protein coding RNA 2298 [Source:HGNC Symbol;Acc:HGNC:53216]	-
ENSG00000164520	8.56673	3.83008	44.3133	0	0.911057	1.24149	1.92087	8.79844	2.45768	14.8116	5.02461	3.49586	20.0642	28.253	67.7464	86.3772	16.7661	73.1294	11.097	42.1259	27.8439	14.2898	17.6535	15.5753	26.9453	37.27	8.87968	35.7748	-2.01069	9.45186e-05	0.00233965	RAET1E	6	149883375	149898102	-	3004	protein_coding	retinoic acid early transcript 1E [Source:HGNC Symbol;Acc:HGNC:16793]	-
ENSG00000087301	104.358	91.9218	294.735	201.086	88.3726	50.901	60.5074	128.066	116.74	28.2767	226.107	93.223	307.299	265.578	512.057	482.344	311.995	302.056	258.56	751.884	262.117	332.425	471.602	261.859	43.7862	264.544	137.815	347.754	-1.33464	9.61483e-05	0.00237772	TXNDC16	14	52430590	52552522	-	4739	protein_coding	thioredoxin domain containing 16 [Source:HGNC Symbol;Acc:HGNC:19965]	-
ENSG00000244738	0	0	1.03054	0	0.911057	0	0	5.86562	1.22884	0	0	0	0	33.9036	0	5.13132	41.5507	13.778	8.87759	5.10618	0.960135	4.51255	1.68129	14.6018	0	0	0.695082	10.0079	-3.82906	9.67838e-05	0.0023905	AC026316.3	3	170656562	170662123	+	3097	sense_intronic	novel transcript	-
ENSG00000197301	10.9031	18.1929	26.7941	17.8045	32.7981	13.6564	79.7161	29.3281	14.7461	13.4651	5.02461	20.9752	63.3606	97.9437	21.1158	17.1044	93.3068	102.805	119.847	70.2099	70.0898	254.959	73.1361	95.3986	16.8408	27.7698	26.6742	81.579	-1.61098	9.68496e-05	0.0023905	AC090673.1	12	65851340	65882167	-	6033	antisense	uncharacterized LOC100129940 [Source:NCBI gene;Acc:100129940]	-
ENSG00000231924	0	0	0	1.04732	0	0	0	1.95521	0	0	0	0	0	3.76706	0	0	29.1584	0	0	1.27654	5.76081	24.067	22.6974	1.94691	5.61361	0	0.230964	7.2529	-4.58041	9.73616e-05	0.00239856	PSG1	19	42866464	42879822	-	4961	protein_coding	pregnancy specific beta-1-glycoprotein 1 [Source:HGNC Symbol;Acc:HGNC:9514]	-
ENSG00000160888	2658.02	2025.15	1605.58	1492.43	1686.37	3311.05	757.783	1727.43	1552.03	2925.96	2349.51	1410	1247.15	652.644	619.395	1189.61	772.697	601.993	870.003	617.847	532.875	658.081	773.393	696.021	2728.22	1570.46	1903.73	944.864	1.01067	9.77319e-05	0.00240539	IER2	19	13150415	13154908	+	3072	protein_coding	immediate early response 2 [Source:HGNC Symbol;Acc:HGNC:28871]	-
ENSG00000243978	11.6819	31.5981	23.7025	9.4259	17.3101	31.0372	19.2087	43.0146	24.5768	25.5837	3.01476	12.8182	31.6803	4.70883	10.5579	1.71044	6.56064	11.6583	3.32909	5.10618	6.72094	23.3149	3.36258	7.78764	15.7181	3.65392	21.8964	8.01457	1.44443	9.83282e-05	0.00241632	RTL9	X	110358816	110456334	+	5529	protein_coding	retrotransposon Gag like 9 [Source:HGNC Symbol;Acc:HGNC:29245]	-
ENSG00000198743	299.057	471.099	1467.49	2449.69	213.187	141.53	595.47	926.769	578.785	825.41	886.34	365.9	1042.28	726.102	1347.89	2935.97	5567.79	2131.35	371.749	829.753	2819.92	4329.8	2443.75	4504.18	889.196	1874.46	789.462	2367.07	-1.58425	9.83625e-05	0.00241632	SLC5A3	21	34073570	34106262	+	11576	protein_coding	solute carrier family 5 member 3 [Source:HGNC Symbol;Acc:HGNC:11038]	-
ENSG00000250657	121.492	55.5361	19.5803	25.1357	104.772	9.9319	113.331	15.6417	640.227	18.8511	3.01476	30.2975	76.0328	7.53413	5.27894	1.71044	2.91584	26.4962	0	0	0	0.752092	11.769	72.0357	26.9453	5.11549	94.911	12.3502	2.94446	9.85667e-05	0.00241904	AC097451.1	4	43340875	43345600	+	681	processed_transcript	novel transcript	-
ENSG00000011426	583.316	304.491	538.973	799.107	500.171	441.97	444.681	438.944	1790.42	266.609	388.904	614.106	2366.52	1143.3	754.888	765.422	1963.82	1817.64	430.563	1207.61	2825.68	2556.36	1366.05	8292.87	829.692	5183.46	729.094	2241.33	-1.62029	9.97328e-05	0.00244072	ANLN	7	36389806	36453791	+	6012	protein_coding	anillin actin binding protein [Source:HGNC Symbol;Acc:HGNC:14082]	-
ENSG00000178789	536.589	117.775	1475.74	441.97	22.7764	73.2478	31.6944	4.88802	0	59.2464	51.251	53.6032	39.0724	12.243	0	54.7341	4.37376	0	12.2067	5.10618	8.64121	1.50418	0	0	37.0498	28.5006	223.681	12.643	3.14913	0.000100132	0.00244819	CD300LB	17	74521174	74531474	-	2720	protein_coding	CD300 molecule like family member b [Source:HGNC Symbol;Acc:HGNC:30811]	-
ENSG00000039068	18.691	30.6406	366.873	50.2715	32.7981	38.4861	9.60435	235.603	2.45768	21.5441	585.869	6.99172	930.345	1323.18	311.457	2481.85	226.706	226.807	321.813	4917.25	79.6912	252.703	7939.05	376.727	24.6999	352.238	179.244	1448.78	-3.01473	0.000101188	0.002467	CDH1	16	68737225	68835548	+	6177	protein_coding	cadherin 1 [Source:HGNC Symbol;Acc:HGNC:1748]	-
ENSG00000139973	0	3.83008	0	10.4732	0	0	2.88131	1.95521	3.68653	4.03953	10.0492	2.33057	9.5041	1.88353	4.39911	18.8148	37.1769	10.5985	5.54849	3.82963	15.3622	66.1841	66.4109	6.81419	7.85906	11.6926	3.74998	19.7365	-2.40775	0.000101325	0.00246801	SYT16	14	61811974	62112550	+	15234	protein_coding	synaptotagmin 16 [Source:HGNC Symbol;Acc:HGNC:23142]	-
ENSG00000144810	5275.55	6236.32	1199.55	3033.05	11425.6	684.06	2097.59	6110.02	5712.89	2041.31	5619.52	8038.15	974.698	18444.5	2814.55	3056.56	11384.9	14333.4	35984.2	47455.5	4039.29	17330.5	9734.66	17812.3	4715.43	6642.83	4496.02	14903.7	-1.72892	0.00010177	0.0024742	COL8A1	3	99638475	99799226	+	9408	protein_coding	collagen type VIII alpha 1 chain [Source:HGNC Symbol;Acc:HGNC:2215]	-
ENSG00000144191	7.78793	88.0917	7.21379	12.5679	113.882	0	8.64392	143.708	25.8057	8.07905	10.0492	50.1074	1.05601	0.941766	0	0	2.18688	0	5.54849	0	2.8804	26.3232	0	0	5.61361	0	36.6917	3.34572	3.44293	0.000102212	0.00248262	CNGA3	2	98346155	98398601	+	4378	protein_coding	cyclic nucleotide gated channel alpha 3 [Source:HGNC Symbol;Acc:HGNC:2150]	-
ENSG00000140416	13365.7	6897.01	7314.78	12942.8	22014.8	8387.49	36020.2	19130.7	20665.4	22000.6	6006.41	19681.7	17995.5	59901	10260.5	25760.9	49182.9	36237.2	23918.4	40091.1	38233.5	63202.1	34101.6	40067.4	25967.4	14312.4	16340.2	35479.7	-1.11857	0.00010301	0.00249966	TPM1	15	63042632	63071915	+	12876	protein_coding	tropomyosin 1 [Source:HGNC Symbol;Acc:HGNC:12010]	-
ENSG00000266554	0	0	2.06108	0	0	0	0	0.977604	0	4.03953	1.00492	0	0	0	3.51929	4.2761	5.10272	8.47877	0	2.55309	3.84054	22.5628	3.36258	2.92037	6.73633	2.19235	0.621779	5.04192	-3.15587	0.000103278	0.00250381	LINC01443	18	14946267	14974215	+	2842	lincRNA	long intergenic non-protein coding RNA 1443 [Source:HGNC Symbol;Acc:HGNC:50768]	-
ENSG00000224963	7.00914	7.66015	4.12217	0	41.9086	106.768	56.6657	6.84323	19.6615	1.34651	2.00984	125.851	134.113	3.76706	17.5965	3.42088	1.45792	3.17954	17.7552	0	0.960135	3.00837	12.6097	8.7611	1.12272	4.38471	39.5353	6.00183	2.71765	0.000103977	0.00251489	U82695.1	X	153479266	153487088	+	2167	transcribed_unitary_pseudogene	novel pseudogene	-
ENSG00000130635	44656.8	32750	9381.02	18341.8	56166.7	102736	93100.7	13034.4	51510.6	45514.7	10345.7	101008	15291	17690.1	11684	2925.71	15588.8	33064	22758.8	31141.3	6943.69	13438.4	8862.08	13710.1	20832.1	10987.3	45679.8	16125.1	1.50225	0.000104026	0.00251489	COL5A1	9	134641774	134844843	+	11189	protein_coding	collagen type V alpha 1 chain [Source:HGNC Symbol;Acc:HGNC:2209]	-
ENSG00000173334	2261.62	1285.95	1615.89	2265.36	894.658	571.084	1827.71	1475.2	750.823	1852.8	1219.97	840.172	1352.75	417.202	167.166	1923.39	790.921	372.006	318.483	380.41	180.505	238.413	895.287	273.541	801.624	734.439	1401.08	576.414	1.28118	0.000104376	0.002521	TRIB1	8	125430321	125438405	+	4138	protein_coding	tribbles pseudokinase 1 [Source:HGNC Symbol;Acc:HGNC:16891]	-
ENSG00000170312	404.194	161.821	419.43	411.598	351.668	418.381	250.674	331.408	844.215	246.411	246.206	420.669	1001.1	706.325	409.998	674.769	873.294	900.869	290.741	605.082	1591.9	685.156	511.112	2527.09	743.242	3626.89	423.675	1088.19	-1.3612	0.000105261	0.00253583	CDK1	10	60778331	60794852	+	3931	protein_coding	cyclin dependent kinase 1 [Source:HGNC Symbol;Acc:HGNC:1722]	-
ENSG00000260230	178.344	110.115	157.673	105.78	86.5505	89.3871	129.659	154.461	98.3074	64.6324	229.122	93.223	57.0246	376.706	314.097	513.987	104.241	398.502	447.208	377.857	100.814	305.349	64.7296	187.877	85.3269	238.236	119.56	270.379	-1.17555	0.000105284	0.00253583	FRRS1L	9	109130293	109167295	-	15559	protein_coding	ferric chelate reductase 1 like [Source:HGNC Symbol;Acc:HGNC:1362]	-
ENSG00000112964	257.002	323.641	873.899	234.6	251.452	292.991	251.634	350.96	441.154	215.441	642.145	305.305	884.937	605.556	275.385	1453.02	680.119	935.844	1029.8	1411.86	666.333	683.652	1983.08	968.588	382.848	651.86	409.628	902.149	-1.13896	0.000105595	0.00254095	GHR	5	42423777	42721878	+	6610	protein_coding	growth hormone receptor [Source:HGNC Symbol;Acc:HGNC:4263]	-
ENSG00000230630	1707.89	504.613	1108.86	395.888	3424.67	2777.21	566.657	1073.41	2612.52	743.273	577.83	2130.15	896.553	236.383	398.56	170.189	171.306	1662.9	1310.55	375.304	239.074	89.499	212.683	526.639	313.24	171.004	1424.58	452.102	1.65624	0.000105824	0.00254409	DNM3OS	1	172138397	172144840	-	3195	antisense	DNM3 opposite strand/antisense RNA [Source:HGNC Symbol;Acc:HGNC:41228]	-
ENSG00000261150	1.55759	6.70263	5.15271	16.7572	4.55529	33.5202	17.2878	32.2609	4.91537	6.73254	2.00984	4.66115	34.8483	31.0783	176.844	31.6431	36.448	3.17954	6.65819	181.269	12.4817	137.633	134.503	15.5753	11.2272	21.9235	13.1509	61.5742	-2.22934	0.000106359	0.00255459	EPPK1	8	143857324	143878464	-	16002	protein_coding	epiplakin 1 [Source:HGNC Symbol;Acc:HGNC:15577]	-
ENSG00000137868	3370.62	27438.7	6050.31	3099.03	1767.45	15045.6	9157.75	6633.04	1205.49	11998.7	23555.3	1214.23	9166.17	46.1465	7007.79	1746.36	188.801	541.581	88.7759	137.867	1277.94	244.43	414.438	48.6728	5511.44	3544.31	9207.88	1599.89	2.52488	0.000108048	0.00259036	STRA6	15	74179466	74212267	-	7690	protein_coding	stimulated by retinoic acid 6 [Source:HGNC Symbol;Acc:HGNC:30650]	-
ENSG00000145390	868.355	653.985	4583.85	1548.99	569.411	761.032	616.599	391.042	575.098	1641.39	1950.55	615.272	2166.93	4853.86	1537.05	6718.61	7951.49	4583.83	761.253	6802.7	1980.76	1153.71	11516	1569.21	2329.65	1277.41	1303.27	4079.66	-1.64633	0.000108792	0.00260577	USP53	4	119212587	119295517	+	11950	protein_coding	ubiquitin specific peptidase 53 [Source:HGNC Symbol;Acc:HGNC:29255]	-
ENSG00000168487	11764.5	28426.8	6094.62	6623.27	22948.6	27898.7	20088.5	15588.9	18221.3	34449.1	22476.1	20841.2	9824.07	4764.39	7861.22	3269.51	5139.89	8416.24	8490.3	8092.01	4371.49	7949.62	7037.04	7027.37	25969.7	12025.1	18865	8493.37	1.15132	0.000110558	0.00264562	BMP1	8	22164736	22212326	+	7471	protein_coding	bone morphogenetic protein 1 [Source:HGNC Symbol;Acc:HGNC:1067]	-
ENSG00000172379	701.693	860.81	1130.5	782.35	402.687	265.678	926.82	609.047	508.741	161.581	1925.43	573.321	2274.65	1611.36	2315.69	4489.91	2499.6	1838.83	1661.22	1453.98	986.058	1579.39	6156.88	2456.03	458.071	1879.58	855.639	2260.51	-1.40151	0.00011264	0.00269295	ARNT2	15	80404350	80597937	+	7741	protein_coding	aryl hydrocarbon receptor nuclear translocator 2 [Source:HGNC Symbol;Acc:HGNC:16876]	bHLH
ENSG00000278952	9.34552	9.57519	9.27487	4.18929	1.82211	2.48297	11.5252	2.93281	0	2.69302	8.03937	4.66115	3.16803	3.76706	58.9481	11.9731	9.47647	1.05985	14.4261	20.4247	20.1628	15.0418	19.3348	9.73455	11.2272	46.7702	5.36227	18.6421	-1.78252	0.00011318	0.00270338	AP003068.4	11	65118310	65119111	+	802	TEC	TEC	-
ENSG00000170683	3.89397	0	0	0	0	0	1.92087	0	0	0	0	0	1.05601	4.70883	0	3.42088	3.6448	3.17954	14.4261	8.93581	2.8804	14.2898	5.04387	4.86728	1.12272	0.730785	0.528527	5.17313	-3.11737	0.000113496	0.00270841	OR10A3	11	7937171	7941708	-	2650	protein_coding	olfactory receptor family 10 subfamily A member 3 [Source:HGNC Symbol;Acc:HGNC:8162]	-
ENSG00000179855	42.0548	44.0459	54.6187	25.1357	10.9327	18.6223	11.5252	15.6417	22.1192	48.4743	10.0492	50.1074	10.5601	10.3594	11.4377	21.3805	3.6448	6.35908	15.5358	2.55309	12.4817	12.7856	1.68129	8.7611	19.0863	1.46157	27.9913	9.80984	1.51608	0.000114475	0.00272676	GIPC3	19	3585553	3593541	+	4348	protein_coding	GIPC PDZ domain containing family member 3 [Source:HGNC Symbol;Acc:HGNC:18183]	-
ENSG00000102970	17.9122	0.957519	314.315	11.5205	10.0216	111.734	10.5648	0	39.323	2943.47	86.4232	50.1074	16.8962	8.47589	15.8368	2.56566	20.4109	0	0	0	0	0	1.68129	11.6815	71.8542	1.46157	277.942	10.3052	3.17117	0.000114645	0.00272829	CCL17	16	57404767	57416062	+	620	protein_coding	C-C motif chemokine ligand 17 [Source:HGNC Symbol;Acc:HGNC:10615]	-
ENSG00000237988	0	5.74511	2.06108	259.736	0.911057	1.24149	18.2483	14.6641	0	204.669	4.01968	1.16529	3.16803	12.243	0.879823	157.361	101.325	2.11969	2.2194	5.10618	1.92027	5.26465	358.115	13.6284	2545.21	1.46157	39.6638	246.681	-3.16948	0.000115857	0.00275207	OR2I1P	6	29550407	29557721	+	5365	protein_coding	olfactory receptor family 2 subfamily I member 1 pseudogene [Source:HGNC Symbol;Acc:HGNC:8258]	-
ENSG00000130203	225752	123755	156214	82091.2	16004.5	70468.1	20772.3	8161.04	2219.29	17694.5	15753.1	12934.7	27989.6	20726.4	25249.2	33853	2111.07	6580.58	33833.6	11100.8	8730.5	1152.21	2981.77	670.711	9405.05	7345.12	59985.3	12595.4	2.25172	0.000119958	0.00283648	APOE	19	44905754	44909393	+	2191	protein_coding	apolipoprotein E [Source:HGNC Symbol;Acc:HGNC:613]	-
ENSG00000170498	12.4607	0	2.06108	58.6501	3.64423	0	1.92087	13.6865	0	0	3.01476	0	0	378.59	0.879823	15.394	484.029	13.778	3.32909	28.084	13.4419	112.062	465.717	128.496	11.2272	0	7.3414	127.31	-4.1132	0.000120763	0.00285292	KISS1	1	204190341	204196486	-	709	protein_coding	KiSS-1 metastasis suppressor [Source:HGNC Symbol;Acc:HGNC:6341]	-
ENSG00000116285	2625.31	6828.07	1297.45	3383.9	10050.8	2512.77	8392.28	2577.94	5844.37	3503.62	2167.61	11066.7	1139.44	856.065	2062.31	424.189	2100.86	4998.23	1849.87	1202.5	2010.52	2685.72	730.52	1786.29	1195.7	1192.64	4722.33	1776.57	1.41042	0.000121164	0.00285717	ERRFI1	1	8004404	8026308	-	4186	protein_coding	ERBB receptor feedback inhibitor 1 [Source:HGNC Symbol;Acc:HGNC:18185]	-
ENSG00000157470	17.1335	13.4053	12.3665	23.0411	55.5745	26.0712	19.2087	41.0594	120.427	8.07905	43.2116	137.504	35.9044	17.8936	3.51929	6.84176	11.6634	6.35908	32.1813	5.10618	1.92027	5.26465	3.36258	38.9382	10.1045	15.3465	42.5374	12.1924	1.80415	0.000123057	0.00289344	FAM81A	15	59372693	59523549	+	5578	protein_coding	family with sequence similarity 81 member A [Source:HGNC Symbol;Acc:HGNC:28379]	-
ENSG00000267213	24.1426	26.8105	4.12217	5.23661	16.399	13.6564	8.64392	3.91042	6.14421	20.1976	23.1132	2.33057	24.2882	69.6907	49.2701	10.2626	16.7661	29.6757	38.8394	19.1482	28.804	33.8442	26.06	26.2833	55.0134	59.1936	13.7689	35.6039	-1.3648	0.000123336	0.0028952	AC007773.1	19	32390050	32405560	-	972	antisense	uncharacterized LOC400684 [Source:NCBI gene;Acc:400684]	-
ENSG00000253161	550.607	102.455	17.5192	139.294	219.565	24.8297	83.5578	48.8802	452.214	204.669	28.1378	165.471	12.6721	36.7289	0	3.42088	16.0371	131.421	8.87759	2.55309	22.0831	3.00837	1.68129	14.6018	92.0632	1.46157	157.682	25.6875	2.62157	0.000124583	0.00292181	LINC01605	8	37421341	37554183	-	1522	lincRNA	long intergenic non-protein coding RNA 1605 [Source:HGNC Symbol;Acc:HGNC:51654]	-
ENSG00000261573	0	0	1.03054	0	0	0	0	0	0	0	0	1.16529	0	0.941766	0	3.42088	2.18688	1.05985	0	0	28.804	6.01674	0	0.973455	19.0863	2.19235	0.16891	4.97556	-4.24873	0.000124708	0.00292181	AL157402.2	1	198657553	198667061	-	416	antisense	novel transcript	-
ENSG00000120594	2134.67	1252.43	6053.4	4814.54	526.591	569.843	1251.45	609.047	733.619	457.813	960.705	1703.65	1077.13	977.553	548.13	1342.7	645.129	175.934	774.569	926.771	287.08	103.789	500.184	178.142	224.544	399.009	1703.45	544.887	1.64452	0.000124808	0.00292181	PLXDC2	10	19816239	20289856	+	12567	protein_coding	plexin domain containing 2 [Source:HGNC Symbol;Acc:HGNC:21013]	-
ENSG00000273760	1.55759	0.957519	4.12217	3.14197	3.64423	0	5.76261	0	0	0	0	0	4.22404	11.3012	0.879823	10.2626	9.47647	9.53861	3.32909	19.1482	0.960135	6.01674	137.866	22.3895	0	0	1.80078	17.7822	-3.28375	0.000125829	0.0029404	AC245041.1	10	47970043	47973496	-	826	lincRNA	novel transcript	-
ENSG00000198400	21.0274	90.9643	126.757	7.33126	21.8654	39.7276	33.6152	18.5745	4.91537	165.621	32.1575	17.4793	25.3443	0.941766	50.1499	11.1179	3.6448	1.05985	5.54849	3.82963	18.2426	2.25628	2.52193	5.84073	17.9636	15.3465	46.5676	10.6511	2.1242	0.000128324	0.00299061	NTRK1	1	156815640	156881850	+	4356	protein_coding	neurotrophic receptor tyrosine kinase 1 [Source:HGNC Symbol;Acc:HGNC:8031]	-
ENSG00000213658	13.2395	22.0229	12.3665	11.5205	9.11057	28.5542	24.0109	10.7536	11.0596	32.3162	8.03937	17.4793	22.1762	14.1265	7.03858	16.2492	8.74752	5.29923	3.32909	2.55309	7.68108	0.752092	5.04387	3.89382	10.1045	7.30785	17.1269	7.08665	1.25491	0.000128989	0.00299918	LAT	16	28984826	28990783	+	4430	protein_coding	linker for activation of T cells [Source:HGNC Symbol;Acc:HGNC:18874]	-
ENSG00000138685	4147.85	1181.58	2995.78	1426.45	2053.52	1144.65	1630.82	2710.9	1517.62	2175.96	497.436	545.355	1553.39	4369.79	1161.37	4551.48	4246.19	9719.85	2727.64	5199.36	3455.52	6619.16	5844.16	3884.09	3446.76	843.326	1813.95	4312.98	-1.24945	0.000130182	0.0030163	FGF2	4	122826708	122898236	+	6775	protein_coding	fibroblast growth factor 2 [Source:HGNC Symbol;Acc:HGNC:3676]	-
ENSG00000137642	879.258	180.014	5658.7	6448.37	44.6418	50.901	167.116	14.6641	22.1192	162.928	449.2	242.38	336.867	194.946	37.8324	506.29	128.297	41.334	97.6535	65.1037	11.5216	6.76883	10.9284	15.5753	24.6999	84.771	1127.47	94.2863	2.76372	0.000130216	0.0030163	SORL1	11	121452203	121633693	+	19449	protein_coding	sortilin related receptor 1 [Source:HGNC Symbol;Acc:HGNC:11185]	-
ENSG00000108370	39.7185	17.2353	69.0463	31.4197	19.1322	44.6935	7.68348	43.0146	7.37305	63.2859	35.1722	15.1487	29.5683	134.673	83.5832	36.7745	44.4665	33.9151	52.1558	67.6568	96.0135	154.179	77.3393	49.6462	56.1361	92.8097	32.4994	75.3345	-1.21664	0.000130697	0.00302342	RGS9	17	65100812	65227703	+	6990	protein_coding	regulator of G protein signaling 9 [Source:HGNC Symbol;Acc:HGNC:10004]	-
ENSG00000227496	15.5759	54.5786	156.642	90.0698	47.375	54.6254	21.1296	192.588	119.198	153.502	18.0886	30.2975	77.0888	242.034	177.724	83.8116	455.6	207.73	209.733	416.153	183.386	196.296	74.8174	163.54	183.004	127.157	79.2892	209.307	-1.40179	0.000130783	0.00302342	AC099066.2	1	225700604	225752243	+	1530	antisense	novel transcript	-
ENSG00000173868	316.19	48.8335	520.423	305.818	20.0433	90.6286	11.5252	22.4849	8.6019	13.4651	54.2657	44.2809	69.6967	13.1847	19.3561	141.111	12.3923	2.11969	6.65819	19.1482	10.5615	23.3149	15.9722	6.81419	10.1045	27.039	117.404	23.6751	2.30768	0.000132365	0.00304706	PHOSPHO1	17	49223362	49230766	-	2375	protein_coding	phosphoethanolamine/phosphocholine phosphatase [Source:HGNC Symbol;Acc:HGNC:16815]	-
ENSG00000124813	341.89	278.638	361.72	329.907	550.279	129.115	1048.8	370.512	801.205	230.253	60.2953	1059.25	310.467	125.255	183.883	191.569	103.512	125.062	274.095	7.65926	73.9304	73.705	177.376	377.701	217.808	86.2326	451.717	155.215	1.54131	0.000132394	0.00304706	RUNX2	6	45328157	45664349	+	8192	protein_coding	runt related transcription factor 2 [Source:HGNC Symbol;Acc:HGNC:10472]	Runt
ENSG00000177459	1.55759	0	13.397	3.14197	0	1.24149	2.88131	14.6641	3.68653	21.5441	4.01968	1.16529	0	8.47589	27.2745	87.2325	0.72896	6.35908	8.87759	16.5951	54.7277	36.8525	23.5381	1.94691	138.095	7.30785	5.17685	32.1547	-2.64663	0.000133168	0.00306216	ERICH5	8	98064311	98093610	+	1761	protein_coding	glutamate rich 5 [Source:HGNC Symbol;Acc:HGNC:26823]	-
ENSG00000150551	170.556	199.164	7.21379	57.6027	82.9062	32.2787	7.68348	57.6786	24.5768	94.2556	35.1722	33.7933	6.33606	9.41766	12.3175	23.0909	5.10272	19.0772	8.87759	7.65926	6.72094	5.26465	0.840645	6.81419	81.9587	5.84628	62.2475	14.8453	2.07771	0.000133774	0.00307063	LYPD1	2	132644853	132671579	-	2412	protein_coding	LY6/PLAUR domain containing 1 [Source:HGNC Symbol;Acc:HGNC:28431]	-
ENSG00000114698	418.212	275.765	324.621	419.976	540.257	722.546	583.945	397.885	518.571	157.541	604.962	664.214	417.124	961.543	838.471	731.213	852.154	1333.29	1401.55	5244.04	871.802	523.456	982.714	345.577	425.512	438.471	465.048	1149.98	-1.30578	0.000134339	0.00307815	PLSCR4	3	146192339	146251179	-	4227	protein_coding	phospholipid scramblase 4 [Source:HGNC Symbol;Acc:HGNC:16497]	-
ENSG00000078295	131.616	107.242	149.429	166.524	102.949	64.5573	99.8852	375.4	137.63	51.1673	380.865	374.057	533.285	197.771	246.35	809.894	448.31	209.85	1299.46	1076.13	527.114	275.266	2636.26	187.877	85.3269	772.44	205.739	674.772	-1.71347	0.000135238	0.00309328	ADCY2	5	7396208	7830081	+	17538	protein_coding	adenylate cyclase 2 [Source:HGNC Symbol;Acc:HGNC:233]	-
ENSG00000051341	63.8611	24.8955	87.596	55.5081	40.0865	65.7988	49.9426	44.9698	116.74	20.1976	30.1476	72.2478	232.322	97.9437	81.8235	150.519	168.39	174.875	57.7043	192.758	121.937	148.914	195.03	513.984	94.3087	271.852	69.5626	174.618	-1.32864	0.000135633	0.00309956	POLQ	3	121431427	121546641	-	9400	protein_coding	DNA polymerase theta [Source:HGNC Symbol;Acc:HGNC:9186]	-
ENSG00000273599	41.2761	30.6406	56.6798	38.7509	46.4639	45.935	19.2087	151.529	30.7211	10.7721	32.1575	59.4297	38.0164	89.4678	146.93	78.6803	86.7462	73.1294	152.029	279.563	96.0135	301.589	57.1638	71.0622	35.9271	54.8089	46.2754	117.162	-1.33774	0.000137968	0.00313633	AL731571.1	10	124996064	125001491	+	5428	antisense	novel transcript, antisense to CTBP2	-
ENSG00000225383	54.5155	3.83008	0	119.395	116.615	18.6223	52.8239	640.331	237.167	53.8603	2.00984	124.686	31.6803	714.8	84.463	11.9731	825.911	360.348	392.833	81.6988	1971.16	3889.07	311.879	1210.98	170.654	75.2708	111.964	777.003	-2.79489	0.000139117	0.00315967	SFTA1P	10	10784437	10794980	-	824	lincRNA	surfactant associated 1, pseudogene [Source:HGNC Symbol;Acc:HGNC:18383]	-
ENSG00000204174	28.0366	0.957519	16.4887	9.4259	0.911057	0	17.2878	1.95521	2.45768	6.73254	2.00984	0	4.22404	97.9437	1.75965	95.7847	21.1398	97.5058	1.1097	75.3161	26.8838	20.3065	44.5542	12.6549	30.3135	1.46157	6.96053	40.518	-2.52765	0.000142139	0.00321699	NPY4R	10	46461099	46465881	-	1956	protein_coding	neuropeptide Y receptor Y4 [Source:HGNC Symbol;Acc:HGNC:9329]	-
ENSG00000220008	181.459	5.74511	115.421	116.253	4.55529	17.3808	10.5648	5.86562	4.91537	18.8511	13.064	17.4793	6.33606	15.0683	0.879823	22.2357	5.83168	2.11969	3.32909	2.55309	1.92027	0	0	0	5.61361	19.0004	39.8377	6.04243	2.71493	0.000142206	0.00321699	LINGO3	19	2289784	2292024	-	2241	protein_coding	leucine rich repeat and Ig domain containing 3 [Source:HGNC Symbol;Acc:HGNC:21206]	-
ENSG00000272180	0	0	0	1.04732	0	0	0	0	0	0	0	0	2.11202	8.47589	2.63947	1.71044	11.6634	7.41892	0	26.8074	0	0.752092	27.7413	0	0	0	0.243026	6.70837	-4.45773	0.000142262	0.00321699	AC011306.1	2	55952158	56181652	+	1275	lincRNA	novel transcript	-
ENSG00000136859	744.527	333.217	182.406	515.283	670.538	1235.28	865.352	198.454	695.525	2115.36	473.318	3192.89	182.69	199.654	224.355	135.98	297.416	429.238	589.25	298.711	598.164	154.931	263.962	113.894	369.376	347.854	877.295	309.445	1.5034	0.000142526	0.00322014	ANGPTL2	9	127087332	127122883	-	3889	protein_coding	angiopoietin like 2 [Source:HGNC Symbol;Acc:HGNC:490]	-
ENSG00000169126	12.4607	7.66015	6.18325	24.0884	18.2211	2.48297	24.9713	12.7089	1.22884	4.03953	20.0984	12.8182	22.1762	24.4859	16.7166	23.0909	33.5321	30.7355	38.8394	8.93581	34.5648	35.3483	44.5542	17.5222	40.418	73.8093	13.0106	32.5041	-1.31269	0.000143084	0.00322994	ARMC4	10	27812164	27999048	-	4773	protein_coding	armadillo repeat containing 4 [Source:HGNC Symbol;Acc:HGNC:25583]	-
ENSG00000264235	3.89397	3.83008	4.12217	13.6152	3.64423	2.48297	11.5252	1.95521	4.91537	8.07905	9.04429	4.66115	14.7841	18.8353	3.51929	10.2626	30.6163	9.53861	21.0843	45.9556	10.5615	9.7772	42.8729	20.4426	8.98178	10.9618	6.65793	18.7238	-1.48938	0.00014404	0.00324868	AP005329.1	18	3255436	3261850	-	1063	antisense	uncharacterized LOC104968399 [Source:NCBI gene;Acc:104968399]	-
ENSG00000228208	0.778793	1.91504	1.03054	3.14197	10.0216	3.72446	0	4.88802	6.14421	1.34651	0	0	0	22.6024	0.879823	2.56566	21.8688	11.6583	4.43879	10.2124	12.4817	27.8274	5.88451	7.78764	8.98178	6.57706	2.53778	11.0589	-2.12703	0.000146276	0.00329338	C1orf143	1	218510096	218525978	+	1003	lincRNA	chromosome 1 open reading frame 143 (putative) [Source:HGNC Symbol;Acc:HGNC:32045]	-
ENSG00000188613	32.7093	84.2617	174.162	28.2777	13.6659	14.8978	43.2196	28.3505	4.91537	35.0092	106.522	6.99172	38.0164	111.128	218.196	729.503	24.7846	48.7529	156.467	134.037	191.067	130.864	110.124	10.708	25.8226	687.669	46.9999	198.394	-2.0771	0.000147827	0.0033254	NANOS1	10	119029716	119033732	+	4017	protein_coding	nanos C2HC-type zinc finger 1 [Source:HGNC Symbol;Acc:HGNC:23044]	-
ENSG00000130208	1294.35	1025.5	7269.44	5464.93	419.086	2454.42	580.103	124.156	74.9594	242.372	787.858	455.627	1205.96	262.753	849.909	806.473	43.0086	68.89	339.568	403.388	687.456	5.26465	35.3071	16.5487	191.986	290.852	1646.06	307.8	2.419	0.000148259	0.00333221	APOC1	19	44914247	44919349	+	1231	protein_coding	apolipoprotein C1 [Source:HGNC Symbol;Acc:HGNC:607]	-
ENSG00000163545	461.046	219.272	309.162	479.674	191.322	288.025	332.311	448.72	317.041	545.336	188.925	131.677	426.628	558.467	309.698	567.011	494.235	456.794	205.294	458.279	446.463	842.343	1125.62	1240.18	1085.67	1006.29	333.78	676.642	-1.01977	0.000149091	0.00334803	NUAK2	1	205302059	205321791	-	3441	protein_coding	NUAK family kinase 2 [Source:HGNC Symbol;Acc:HGNC:29558]	-
ENSG00000115339	238.311	113.945	344.201	19.8991	170.368	8.69041	56.6657	85.0515	330.559	181.779	49.2411	111.868	16.8962	431.329	973.084	297.617	70.7091	511.906	398.382	142.973	366.771	497.133	59.6858	1821.33	595.043	236.043	132.883	492.462	-1.88981	0.000149289	0.00334957	GALNT3	2	165747591	165794682	-	4686	protein_coding	polypeptide N-acetylgalactosaminyltransferase 3 [Source:HGNC Symbol;Acc:HGNC:4125]	-
ENSG00000106624	12889	14683.6	8050.59	11777.1	19474.8	26499.5	14674.5	13061.8	12642.3	13342.6	14099	32837.8	6345.57	6705.37	10335.3	2908.6	3009.15	4483.15	17700.8	4102.81	2115.18	3746.17	2263.02	9030.75	4735.64	14332.2	15413.7	6574.47	1.22927	0.000149927	0.00335862	AEBP1	7	44104361	44114562	+	4955	protein_coding	AE binding protein 1 [Source:HGNC Symbol;Acc:HGNC:303]	-
ENSG00000267026	0.778793	0	4.12217	2.09465	3.64423	0	4.80218	8.79844	1.22884	10.7721	15.0738	4.66115	6.33606	0.941766	1.75965	1.71044	0.72896	0	2.2194	0	0	0	0	0.973455	1.12272	0.730785	4.79326	0.783629	2.61558	0.000149952	0.00335862	AL136084.2	9	98847172	98872415	-	4778	antisense	uncharacterized LOC102724684 [Source:NCBI gene;Acc:102724684]	-
ENSG00000116183	230.523	327.471	361.72	103.685	469.195	130.356	261.238	83.0963	313.355	83.4835	121.595	1257.35	64.4166	83.8172	14.0772	164.202	29.1584	303.116	143.151	30.6371	80.6513	78.9697	34.4664	20.4426	96.5541	26.3083	292.883	85.0424	1.78501	0.000150942	0.00337786	PAPPA2	1	176463171	176845605	+	10930	protein_coding	pappalysin 2 [Source:HGNC Symbol;Acc:HGNC:14615]	-
ENSG00000223930	1.55759	0	1.03054	2.09465	0	0	0	0.977604	0	0	0	0	0	34.8453	0	0.85522	5.83168	42.3938	0	12.7654	2.8804	0	10.0877	5.84073	0	0	0.435414	8.88465	-4.23099	0.000152375	0.00340404	AC109779.1	3	178202050	178385417	-	2784	lincRNA	novel transcript, antisense to KCNMB2	-
ENSG00000134259	313.075	146.5	93.7793	140.341	180.389	522.666	220.9	410.594	309.668	242.372	580.844	496.412	160.514	726.102	217.316	383.994	531.412	648.626	712.426	959.961	332.207	1395.13	266.484	916.021	1418	361.738	293.697	682.263	-1.21606	0.000153558	0.00342752	NGF	1	115285918	115338236	-	1047	protein_coding	nerve growth factor [Source:HGNC Symbol;Acc:HGNC:7808]	-
ENSG00000138180	405.751	169.481	235.994	387.509	288.805	279.335	145.986	249.289	765.569	131.958	172.846	318.123	494.213	455.815	318.496	371.166	746.455	758.85	294.07	491.469	949.573	798.722	279.094	2016.03	358.148	2139.01	311.143	767.453	-1.30282	0.000154175	0.00343832	CEP55	10	93496632	93529092	+	3271	protein_coding	centrosomal protein 55 [Source:HGNC Symbol;Acc:HGNC:1161]	-
ENSG00000235831	11.6819	18.1929	15.4581	18.8518	15.488	7.44892	24.0109	37.1489	3.68653	17.5046	21.1033	29.1322	21.1202	16.01	10.5579	10.2626	5.83168	6.35908	4.43879	19.1482	4.80067	10.5293	5.04387	2.92037	2.24544	5.84628	18.5253	7.99955	1.22379	0.000156743	0.00349141	BHLHE40-AS1	3	4896809	4979961	-	2717	antisense	BHLHE40 antisense RNA 1 [Source:HGNC Symbol;Acc:HGNC:44471]	-
ENSG00000267391	0	0	1.03054	0	0	0	0	0	0	0	0	1.16529	0	5.6506	0	0	8.74752	3.17954	2.2194	12.7654	0.960135	1.50418	12.6097	0	2.24544	0	0.16891	3.83707	-3.87052	0.000156825	0.00349141	MIR122HG	18	58446275	58453766	+	4521	lincRNA	MIR122 host gene [Source:HGNC Symbol;Acc:HGNC:53821]	-
ENSG00000125864	27.2578	35.4282	6.18325	16.7572	46.4639	47.1765	67.2305	140.775	38.0941	47.1278	71.3494	54.7685	36.9604	99.8272	55.4288	42.761	74.3539	66.7703	138.712	158.291	228.512	240.67	91.6303	72.0357	156.058	105.964	48.8902	117.77	-1.26751	0.000158401	0.00351464	BFSP1	20	17493905	17569220	-	3361	protein_coding	beaded filament structural protein 1 [Source:HGNC Symbol;Acc:HGNC:1040]	-
ENSG00000132749	44.3912	8.61767	12.3665	15.7098	8.19952	28.5542	19.2087	18.5745	8.6019	22.8906	13.064	17.4793	7.39207	65.9236	69.506	10.2626	5.83168	50.8726	54.3752	21.7012	33.6047	37.6046	45.3948	63.2746	31.4362	58.4628	17.3115	42.1731	-1.2811	0.000158544	0.00351464	TESMIN	11	68707440	68751564	-	5833	protein_coding	testis expressed metallothionein like protein [Source:HGNC Symbol;Acc:HGNC:7446]	-
ENSG00000177943	468.834	385.88	146.337	173.856	413.62	1282.46	456.207	310.878	336.703	280.074	178.876	643.239	623.046	206.247	146.93	206.963	241.286	277.68	233.037	228.501	42.2459	145.906	349.708	212.213	169.531	96.4636	438.462	196.67	1.15665	0.000158623	0.00351464	MAMDC4	9	136850943	136860799	+	5469	protein_coding	MAM domain containing 4 [Source:HGNC Symbol;Acc:HGNC:24083]	-
ENSG00000205835	0	0	0	0	0.911057	0	0	0	0	0	0	2.33057	0	0	1.75965	0.85522	0	0	1.1097	24.2543	29.7642	17.2981	0	0.973455	3.36817	2.19235	0.249356	6.27501	-4.35954	0.000158825	0.00351464	GMNC	3	190852877	190892429	-	3804	protein_coding	geminin coiled-coil domain containing [Source:HGNC Symbol;Acc:HGNC:40049]	-
ENSG00000069482	379.272	322.684	275.155	362.374	234.142	305.406	296.774	203.342	180.64	86.1765	56.2756	346.09	120.385	48.9718	102.939	52.1684	180.053	32.8552	65.4722	35.7432	48.0067	20.3065	246.309	213.187	126.868	43.1163	243.747	93.5382	1.38123	0.000158954	0.00351464	GAL	11	68683779	68691175	+	1300	protein_coding	galanin and GMAP prepropeptide [Source:HGNC Symbol;Acc:HGNC:4114]	-
ENSG00000272369	14.0183	1.91504	12.3665	15.7098	15.488	23.5883	2.88131	8.79844	19.6615	13.4651	8.03937	17.4793	33.7923	25.4277	29.0342	4.2761	38.6349	26.4962	103.202	111.059	21.123	9.02511	62.2077	35.0444	20.209	73.0785	14.4002	42.986	-1.5798	0.00015927	0.00351863	AC008035.1	12	46537502	46652550	+	448	lincRNA	novel transcript	-
ENSG00000100336	7.00914	13.4053	44.3133	26.1831	37.3534	59.5914	62.4283	28.3505	84.7901	17.5046	93.4577	172.463	82.3688	19.7771	25.5149	9.40742	16.0371	4.23938	67.6916	20.4247	1.92027	0.752092	3.36258	3.89382	11.2272	10.9618	56.0937	15.0161	1.90753	0.00016123	0.00355584	APOL4	22	36189124	36204840	-	4377	protein_coding	apolipoprotein L4 [Source:HGNC Symbol;Acc:HGNC:14867]	-
ENSG00000160179	909.631	577.384	1249.02	1182.43	206.81	216.019	455.246	125.133	58.9844	702.877	468.293	203.925	300.963	158.217	167.166	390.836	165.474	133.541	17.7552	85.5284	110.415	135.377	316.082	38.9382	230.158	268.929	512.055	170.647	1.58472	0.000163243	0.00359335	ABCG1	21	42199689	42297244	+	6121	protein_coding	ATP binding cassette subfamily G member 1 [Source:HGNC Symbol;Acc:HGNC:73]	-
ENSG00000205208	133.174	145.543	165.917	238.79	220.476	131.598	122.936	147.618	333.016	184.472	154.758	227.231	543.845	198.713	285.942	280.512	341.882	536.282	170.894	257.862	435.901	418.163	473.283	1177.88	476.034	727.862	211.49	444.709	-1.07288	0.000163347	0.00359335	C4orf46	4	158666679	158672255	-	3730	protein_coding	chromosome 4 open reading frame 46 [Source:HGNC Symbol;Acc:HGNC:27320]	-
ENSG00000171385	9.34552	36.3857	194.772	31.4197	10.9327	9.9319	49.9426	19.5521	35.6364	43.0883	127.625	25.6363	41.1844	124.313	53.6692	155.65	142.147	164.276	446.099	411.047	124.817	87.2427	148.794	88.5844	26.9453	74.5401	48.881	157.548	-1.68728	0.000165967	0.0036448	KCND3	1	111770662	111989155	-	7863	protein_coding	potassium voltage-gated channel subfamily D member 3 [Source:HGNC Symbol;Acc:HGNC:6239]	-
ENSG00000152583	25.7002	1262.01	455.499	113.111	29.1538	65.7988	151.749	179.879	185.555	20.1976	2704.24	106.041	5238.87	203.421	1332.05	70.1281	55.4009	11.6583	55.4849	29.3605	164.183	7.52092	65.5703	78.8499	16.8408	185.619	810.6	175.084	2.3608	0.000167564	0.00367365	SPARCL1	4	87473335	87531061	-	3477	protein_coding	SPARC like 1 [Source:HGNC Symbol;Acc:HGNC:11220]	-
ENSG00000183153	5.45155	11.4902	4.12217	2.09465	8.19952	4.96595	10.5648	7.82083	2.45768	16.1581	16.0787	10.4876	14.7841	12.243	41.3517	10.2626	6.56064	9.53861	9.98728	35.7432	23.0432	17.2981	42.0322	19.4691	19.0863	42.3855	8.82123	22.2309	-1.33791	0.000168214	0.00368476	GJD3	17	40362931	40363815	-	885	protein_coding	gap junction protein delta 3 [Source:HGNC Symbol;Acc:HGNC:19147]	-
ENSG00000176236	10.9031	1.91504	2.06108	12.5679	5.46634	6.20744	8.64392	14.6641	3.68653	12.1186	4.01968	4.66115	8.44808	20.7189	10.5579	5.98654	46.6534	39.2143	16.6455	8.93581	4.80067	79.7218	8.40645	6.81419	22.4544	23.3851	7.33561	22.6381	-1.63111	0.000169212	0.00370037	C10orf111	10	15095385	15097319	-	1714	bidirectional_promoter_lncRNA	chromosome 10 open reading frame 111 [Source:HGNC Symbol;Acc:HGNC:28582]	-
ENSG00000133246	556.837	103.412	421.491	463.964	8.19952	191.189	23.0504	2.93281	4.91537	80.7905	123.605	64.0908	85.5369	27.3112	15.8368	117.165	66.3353	33.9151	32.1813	45.9556	3.84054	5.26465	18.4942	8.7611	21.3317	49.6934	163.847	34.3143	2.25514	0.000170351	0.00372212	PRAM1	19	8490056	8503112	-	3763	protein_coding	PML-RARA regulated adaptor molecule 1 [Source:HGNC Symbol;Acc:HGNC:30091]	-
ENSG00000091651	327.093	149.373	159.734	222.032	276.961	136.564	142.144	222.894	360.051	131.958	149.733	247.041	418.18	288.18	196.201	305.314	505.169	353.989	156.467	283.393	512.712	402.369	370.724	945.225	794.888	971.944	226.443	468.198	-1.04792	0.000171969	0.00375115	ORC6	16	46689643	46698394	+	4309	protein_coding	origin recognition complex subunit 6 [Source:HGNC Symbol;Acc:HGNC:17151]	-
ENSG00000277152	1.55759	0.957519	1.03054	4.18929	3.64423	3.72446	4.80218	8.79844	6.14421	5.38603	6.02953	5.82644	11.6161	12.243	6.15876	9.40742	10.9344	6.35908	2.2194	10.2124	11.5216	35.3483	10.9284	24.3364	19.0863	12.4233	4.90051	13.1676	-1.44765	0.000174307	0.00378939	AC110048.2	15	66860303	66867023	+	6721	lincRNA	novel transcript	-
ENSG00000279713	57.6307	95.7519	20.6108	21.9938	45.5529	91.8701	72.9931	23.4625	46.696	63.2859	73.3592	89.7271	81.3128	12.243	56.3087	28.2223	21.1398	43.4537	24.4134	40.8494	18.2426	24.067	34.4664	34.0709	5.61361	20.462	60.3267	27.9656	1.10951	0.000174658	0.00379383	AC080038.3	17	62679403	62681354	-	1952	TEC	TEC	-
ENSG00000270806	2.33638	7.66015	0	0	6.3774	4.96595	1.92087	10.7536	0	0	2.00984	52.4379	3.16803	1.88353	0	0.85522	0.72896	0	0	1.27654	0	1.50418	0.840645	0	0	1.46157	7.04848	0.657743	3.37785	0.000175417	0.00380712	C17orf50	17	35760897	35765079	+	1063	protein_coding	chromosome 17 open reading frame 50 [Source:HGNC Symbol;Acc:HGNC:29581]	-
ENSG00000141497	1504.63	150.33	822.372	1043.13	51.0192	361.273	34.5757	157.394	25.8057	414.725	166.817	120.025	119.329	57.4477	71.2657	321.563	131.942	60.4112	119.847	29.3605	51.8473	8.27302	36.1477	34.0709	214.44	65.7706	382.418	92.4913	2.04798	0.000176495	0.00382731	ZMYND15	17	4740015	4746119	+	3303	protein_coding	zinc finger MYND-type containing 15 [Source:HGNC Symbol;Acc:HGNC:20997]	-
ENSG00000139044	49.8428	144.585	105.115	50.2715	17.3101	26.0712	84.5183	167.17	45.4672	56.5534	154.758	89.7271	80.2568	66.8654	32.5535	18.8148	59.0457	11.6583	27.7425	5.10618	2.8804	19.5544	49.598	25.3098	14.5954	51.1549	82.4344	29.6061	1.47194	0.000177289	0.0038381	B4GALNT3	12	460364	563509	+	6867	protein_coding	beta-1,4-N-acetyl-galactosaminyltransferase 3 [Source:HGNC Symbol;Acc:HGNC:24137]	-
ENSG00000160963	6.23035	9.57519	25.7635	11.5205	1.82211	29.7957	53.7844	47.9026	1.22884	5.38603	183.901	4.66115	10.5601	65.9236	4.39911	308.734	123.194	3.17954	550.41	1035.28	46.0865	109.053	127.778	4.86728	14.5954	179.773	30.1639	197.944	-2.71265	0.000180534	0.00389531	COL26A1	7	101362820	101559024	+	3156	protein_coding	collagen type XXVI alpha 1 chain [Source:HGNC Symbol;Acc:HGNC:18038]	-
ENSG00000187714	1.55759	0	0	0	0	2.48297	0	0.977604	0	0	0	0	1.05601	22.6024	0	4.2761	12.3923	0	0	33.1901	2.8804	12.7856	2.52193	0	6.73633	0	0.467244	7.49117	-3.98175	0.000182199	0.0039235	SLC18A3	10	49610301	49612720	+	2420	protein_coding	solute carrier family 18 member A3 [Source:HGNC Symbol;Acc:HGNC:10936]	-
ENSG00000065054	1210.25	747.822	374.087	1404.46	692.404	973.326	1213.99	762.531	568.954	1634.66	1499.34	856.486	1306.29	2489.09	1827.39	654.243	3060.17	732.354	795.654	1436.11	2828.56	2021.62	1767.04	2035.5	5843.77	2828.87	1018.81	2178.49	-1.09648	0.000182294	0.0039235	SLC9A3R2	16	2025356	2039026	+	3550	protein_coding	SLC9A3 regulator 2 [Source:HGNC Symbol;Acc:HGNC:11076]	-
ENSG00000176273	166.662	321.726	355.537	260.783	184.034	96.836	145.986	447.743	315.812	138.69	809.966	128.182	283.011	429.445	899.179	688.452	642.942	515.085	344.006	648.484	442.622	524.96	477.486	774.87	388.462	555.396	281.151	563.953	-1.00389	0.000182703	0.00392902	SLC35G1	10	93893973	93956062	+	6829	protein_coding	solute carrier family 35 member G1 [Source:HGNC Symbol;Acc:HGNC:26607]	-
ENSG00000225554	0	0	0	0	0	0	0	4.88802	0	0	0	0	0	0.941766	0	0	2.18688	0	12.2067	1.27654	33.6047	48.886	1.68129	8.7611	5.61361	0.730785	0.376002	8.91457	-4.42476	0.000182905	0.00393011	AL359764.1	1	241424292	241433492	+	668	lincRNA	novel transcript	-
ENSG00000125398	249.214	2497.21	540.004	128.821	194.966	382.378	299.656	366.601	95.8497	1288.61	2022.91	132.843	160.514	5.6506	343.131	144.532	26.2425	68.89	9.98728	5.10618	124.817	62.4237	26.9006	7.78764	461.439	325.93	643.044	124.064	2.37369	0.000183292	0.0039337	SOX9	17	72121020	72126420	+	3935	protein_coding	SRY-box 9 [Source:HGNC Symbol;Acc:HGNC:11204]	HMG
ENSG00000276851	1.55759	8.61767	2.06108	11.5205	13.6659	3.72446	6.72305	9.77604	3.68653	21.5441	2.00984	2.33057	1.05601	14.1265	3.51929	8.5522	16.0371	4.23938	6.65819	22.9778	56.6479	62.4237	59.6858	2.92037	165.04	1.46157	6.79026	32.6377	-2.2692	0.000183376	0.0039337	AC002401.4	17	50094065	50094647	+	583	lincRNA	novel transcript	-
ENSG00000198431	5269.32	3492.07	13477.4	9293.94	6983.26	2024.87	7781.44	4488.18	4334.13	4098.77	2529.39	3617.05	4081.48	13548.2	3433.95	14892.8	14549.3	14975.6	9102.86	11579.5	20525.8	13603.8	31265.3	7341.8	6537.61	3072.95	5497.79	12648.4	-1.20202	0.000184793	0.00395427	TXNRD1	12	104215779	104350305	+	6708	protein_coding	thioredoxin reductase 1 [Source:HGNC Symbol;Acc:HGNC:12437]	-
ENSG00000178826	1.55759	2.87256	0	1.04732	0	4.96595	3.84174	1.95521	1.22884	4.03953	2.00984	1.16529	3.16803	7.53413	3.51929	18.8148	13.8502	3.17954	0	3.82963	1.92027	5.26465	73.1361	3.89382	10.1045	1.46157	2.14245	11.2699	-2.42041	0.000185043	0.00395634	TMEM139	7	143279957	143288048	+	2564	protein_coding	transmembrane protein 139 [Source:HGNC Symbol;Acc:HGNC:22058]	-
ENSG00000233038	56.8519	37.3432	114.39	103.685	5.46634	8.69041	4.80218	13.6865	3.68653	14.8116	25.123	18.6446	6.33606	6.59236	3.51929	36.7745	3.6448	1.05985	6.65819	6.38272	2.8804	0.752092	0.840645	0.973455	1.12272	13.1541	31.809	6.48886	2.28782	0.00018598	0.00397309	AC011899.2	7	157854529	157863011	+	1581	antisense	novel transcript, antisense to PTPRN2	-
ENSG00000170011	3.89397	0.957519	1.03054	1.04732	0.911057	2.48297	1.92087	0.977604	4.91537	9.42556	1.00492	1.16529	0	6.59236	2.63947	7.69698	4.37376	3.17954	6.65819	10.2124	10.5615	12.7856	25.2193	3.89382	6.73633	2.19235	2.28715	7.9032	-1.84397	0.000186436	0.00397955	MYRIP	3	39808914	40260321	+	5872	protein_coding	myosin VIIA and Rab interacting protein [Source:HGNC Symbol;Acc:HGNC:19156]	-
ENSG00000244441	0	0	0	0	0	0	0	0	0	0	0	0	0	10.3594	0	0	0	4.23938	0	19.1482	1.92027	9.7772	0.840645	0.973455	2.24544	1.46157	0	3.92043	-4.34056	0.000187359	0.00399595	AC126182.2	3	120512850	120513188	+	339	processed_pseudogene	ribosomal protein L34 (RPL34) pseudogene	-
ENSG00000230739	0	0	0	1.04732	1.82211	0	0	0	0	0	0	0	0	4.70883	0	2.56566	19.6819	4.23938	0	2.55309	0	16.546	0.840645	0.973455	1.12272	1.46157	0.220726	4.20718	-3.80432	0.000187625	0.00399835	AL392003.2	1	162824795	162849467	+	679	unprocessed_pseudogene	hydroxysteroid (17-beta) dehydrogenase 7 (HSD17B7) pseudogene	-
ENSG00000177614	304.508	427.053	536.912	735.221	61.9519	170.084	284.289	76.2531	29.4922	328.548	236.156	863.478	406.564	114.895	100.3	260.842	91.8489	20.1371	104.312	74.0395	39.3655	34.5962	250.512	5.84073	135.849	121.31	343.116	104.142	1.71956	0.000187991	0.00400285	PGBD5	1	230314482	230426371	-	11304	protein_coding	piggyBac transposable element derived 5 [Source:HGNC Symbol;Acc:HGNC:19405]	-
ENSG00000064195	5.45155	121.605	3.09162	3.14197	38.2644	9.9319	20.1691	12.7089	7.37305	1.34651	50.2461	26.8016	17.9522	0	2.63947	5.13132	6.56064	0	2.2194	1.27654	3.84054	6.01674	6.72516	2.92037	2.24544	24.1159	24.468	4.89935	2.29611	0.000188339	0.00400697	DLX3	17	49990005	49995224	-	2715	protein_coding	distal-less homeobox 3 [Source:HGNC Symbol;Acc:HGNC:2916]	Homeobox
ENSG00000261543	2.33638	13.4053	3.09162	1.04732	1.82211	18.6223	2.88131	7.82083	2.45768	1.34651	1.00492	0	0	0	0.879823	0.85522	0	0	0	0	1.92027	0	0	0	2.24544	0	4.2951	0.453904	3.29512	0.000189163	0.00401528	AC010931.3	15	74152800	74179226	-	554	antisense	novel transcript, antisense to ISLR	-
ENSG00000277351	0	7.66015	1.03054	2.09465	7.28846	0	0.960435	3.91042	2.45768	0	5.02461	3.49586	0	0	0	0	0	0	0	1.27654	0	0	0	0	0	0	2.60945	0.0981957	3.7241	0.000189196	0.00401528	AC013553.3	15	65049188	65049802	-	615	antisense	novel transcript, antisense to SLC51B	-
ENSG00000158352	94.234	330.344	76.2601	96.3537	124.815	99.319	249.713	72.3427	122.884	83.4835	163.802	291.322	53.8565	56.506	104.699	16.2492	80.1856	95.3861	87.6662	25.5309	63.3689	50.3902	34.4664	93.4517	83.0815	43.8471	142.979	64.2176	1.15576	0.000189243	0.00401528	SHROOM4	X	50591647	50814302	-	10333	protein_coding	shroom family member 4 [Source:HGNC Symbol;Acc:HGNC:29215]	-
ENSG00000078018	121.492	197.249	54.6187	43.9876	362.601	83.1797	48.0218	166.193	34.4076	13.4651	9.04429	72.2478	9.5041	404.018	119.656	496.028	108.615	551.12	635.857	1085.06	415.738	536.242	168.129	36.9913	120.131	41.6547	93.5393	363.019	-1.95471	0.000189498	0.00401528	MAP2	2	209424058	209734118	+	11559	protein_coding	microtubule associated protein 2 [Source:HGNC Symbol;Acc:HGNC:6839]	-
ENSG00000104112	13.2395	4.78759	13.397	18.8518	3.64423	12.4149	92.2018	8.79844	4.91537	16.1581	5.02461	22.1405	4.22404	4.70883	0	4.2761	10.2054	2.11969	2.2194	0	8.64121	7.52092	0	2.92037	4.49089	0	16.9075	3.6233	2.20859	0.000189505	0.00401528	SCG3	15	51681353	51721031	+	3315	protein_coding	secretogranin III [Source:HGNC Symbol;Acc:HGNC:13707]	-
ENSG00000169994	8.56673	9.57519	7.21379	37.7036	11.8437	42.2106	15.367	28.3505	0	2.69302	2.00984	4.66115	30.6243	15.0683	11.4377	23.0909	155.268	9.53861	26.6328	145.526	27.8439	320.391	149.635	52.5666	20.209	3.65392	15.4476	73.9125	-2.25944	0.000191011	0.00404056	MYO7B	2	127535802	127637729	+	8800	protein_coding	myosin VIIB [Source:HGNC Symbol;Acc:HGNC:7607]	-
ENSG00000109943	14.7971	42.1308	23.7025	83.7858	65.5961	8.69041	36.4965	20.5297	163.436	24.2372	3.01476	60.5949	3.16803	13.1847	15.8368	20.5253	29.1584	14.8378	15.5358	15.3185	9.60135	3.00837	6.72516	2.92037	5.61361	7.30785	42.3215	12.2749	1.78297	0.000191277	0.0040429	CRTAM	11	122838500	122872639	+	2675	protein_coding	cytotoxic and regulatory T cell molecule [Source:HGNC Symbol;Acc:HGNC:24313]	-
ENSG00000161714	1165.07	2498.17	2398.07	992.862	785.332	1282.46	1107.38	3289.64	967.099	1175.5	4229.71	1014.97	2765.69	4063.72	6369.04	4536.09	2452.95	1972.37	3233.66	3536.03	2776.71	5944.54	4633.63	2763.64	1304.6	6641.37	1820.92	3863.72	-1.08532	0.000193816	0.00408322	PLCD3	17	45108967	45133354	-	6740	protein_coding	phospholipase C delta 3 [Source:HGNC Symbol;Acc:HGNC:9061]	-
ENSG00000121966	333.324	21.0654	1623.1	838.905	41.9086	111.734	131.58	41.0594	33.1787	665.175	42.2067	127.016	59.1366	115.837	3.51929	125.717	98.4095	28.6158	53.2655	25.5309	61.4486	6.76883	101.718	38.9382	159.427	40.1932	313.03	66.1069	2.24337	0.000194023	0.00408427	CXCR4	2	136114349	136118165	-	2224	protein_coding	C-X-C motif chemokine receptor 4 [Source:HGNC Symbol;Acc:HGNC:2561]	-
ENSG00000141753	37600.1	20692.9	18310.7	15145.3	32902.8	18179.1	15096.1	49054.2	24331.1	111764	34736.1	12431.3	19185.6	71322.8	37512.1	35737.9	54947.5	74913.1	90652.4	53988.9	83454.9	66314.2	36515.9	82632.7	181562	58625.7	31494.6	71398.5	-1.18079	0.000197943	0.00416001	IGFBP4	17	40443461	40457731	+	2200	protein_coding	insulin like growth factor binding protein 4 [Source:HGNC Symbol;Acc:HGNC:5473]	-
ENSG00000285844	2.33638	0.957519	1.03054	0	0	0	0	0.977604	0	1.34651	0	0	0	1.88353	7.91841	0	0.72896	9.53861	0	0	0.960135	23.3149	5.88451	10.708	14.5954	0.730785	0.511427	5.8664	-3.45727	0.000199755	0.00418791	FO393414.3	6	72614386	72622073	-	3938	bidirectional_promoter_lncRNA	novel transcript	-
ENSG00000250072	0	0	3.09162	0	0	0	0	0	0	0	1.00492	0	10.5601	12.243	4.39911	12.8283	4.37376	3.17954	1.1097	2.55309	32.6446	28.5795	6.72516	5.84073	3.36817	1.46157	1.12743	9.1774	-3.02982	0.000200136	0.00419249	SH3TC2-DT	5	149063317	149109787	+	4313	lincRNA	SH3TC2 divergent transcript [Source:HGNC Symbol;Acc:HGNC:52905]	-
ENSG00000272092	62.3035	57.4511	22.6719	15.7098	24.5986	24.8297	16.3274	20.5297	29.4922	14.8116	31.1526	10.4876	20.0642	74.3995	93.2612	49.6028	16.7661	25.4363	32.1813	38.2963	67.2094	45.1255	68.0922	49.6462	131.359	86.2326	26.9561	59.816	-1.14164	0.00020105	0.00420684	AC087623.2	8	38382364	38383461	+	1098	lincRNA	novel transcript	-
ENSG00000236838	0.778793	0	1.03054	5.23661	3.64423	0	4.80218	3.91042	0	6.73254	1.00492	1.16529	2.11202	0	0	0	0	0	0	0	0	0	0.840645	0	1.12272	0	2.33981	0.151028	3.32814	0.000206792	0.00431796	AC090617.2	17	2213697	2214414	+	404	antisense	novel transcript, antisense to SMG6	-
ENSG00000240661	2.33638	6.70263	2.06108	4.18929	0.911057	8.69041	9.60435	3.91042	4.91537	4.03953	1.00492	9.3223	48.5765	57.4477	5.27894	16.2492	25.5136	19.0772	8.87759	58.721	26.8838	23.3149	58.8451	36.9913	12.3499	23.3851	8.17417	28.6873	-1.81488	0.000207163	0.0043222	AC063952.1	3	120349449	120423826	+	4265	transcribed_unitary_pseudogene	novel V-set domain-containing pseudogene	-
ENSG00000254951	0	0	0	0	0	0	0	0	1.22884	5.38603	0	0	0	3.76706	2.63947	8.5522	2.18688	3.17954	5.54849	2.55309	0.960135	6.01674	17.6535	0	0	1.46157	0.508837	4.19375	-3.34498	0.000208081	0.00433786	AC044810.2	11	7754393	7905955	-	2822	sense_overlapping	uncharacterized LOC283299 [Source:NCBI gene;Acc:283299]	-
ENSG00000136048	1865.21	1268.71	2775.25	4616.6	1011.27	1198.04	1658.67	819.232	898.284	5950.22	1360.66	1111.68	900.777	5508.39	1559.05	9823.91	6345.59	5979.65	2973.99	6461.86	3995.12	1525.24	9749.8	2718.86	8570.86	1063.29	1956.51	5098.13	-1.38174	0.000208882	0.00435106	DRAM1	12	101877351	102012130	+	4180	protein_coding	DNA damage regulated autophagy modulator 1 [Source:HGNC Symbol;Acc:HGNC:25645]	-
ENSG00000115380	17571.9	2798.83	13076.5	16603.2	6888.51	24374.1	10585	7483.56	6463.71	3245.09	4755.29	6898.5	17578.4	55157.4	22117.9	15956.7	46870.6	53285.9	25800.5	101208	11898	19381.4	32560.7	11776.9	4606.53	3929.43	10640.2	31119.2	-1.54828	0.000210171	0.00437152	EFEMP1	2	55865967	55924139	-	3962	protein_coding	EGF containing fibulin extracellular matrix protein 1 [Source:HGNC Symbol;Acc:HGNC:3218]	-
ENSG00000162069	7.00914	5.74511	1.03054	6.28394	7.28846	12.4149	19.2087	2.93281	20.8903	9.42556	8.03937	6.99172	7.39207	0.941766	0	0.85522	7.2896	6.35908	0	1.27654	1.92027	6.01674	0	0.973455	0	2.92314	8.81943	2.1966	1.95104	0.000210202	0.00437152	BICDL2	16	3027682	3036926	-	4690	protein_coding	BICD family like cargo adaptor 2 [Source:HGNC Symbol;Acc:HGNC:33584]	-
ENSG00000186480	5612.76	2434.97	12465.4	8849.88	4782.14	1970.24	3080.12	1467.38	6534.98	1403.06	1499.34	4687.95	2963.17	1450.32	4493.26	1911.42	1091.25	372.006	3639.81	2154.81	1545.82	1134.16	977.67	976.376	1517.92	1507.61	4442.42	1751.72	1.34262	0.000210975	0.00438408	INSIG1	7	155297776	155310235	+	3650	protein_coding	insulin induced gene 1 [Source:HGNC Symbol;Acc:HGNC:6083]	-
ENSG00000254254	0	0	0	1.04732	0	0	0	0	0	0	0	0	0	0.941766	0	3.42088	2.18688	1.05985	3.32909	2.55309	3.84054	9.02511	5.04387	0	1.12272	0	0.0805633	2.50183	-3.49206	0.000211898	0.00439347	AC012349.1	8	56445807	56552067	+	3078	antisense	uncharacterized LOC101929415 [Source:NCBI gene;Acc:101929415]	-
ENSG00000240859	1151.06	82.3466	304.01	580.217	48.286	120.424	32.6548	27.3729	22.1192	118.493	91.4478	74.5784	65.4727	46.1465	42.2315	205.253	64.8774	33.9151	78.7886	56.1679	16.3223	17.2981	36.9884	17.5222	41.5407	36.5392	209.114	53.3531	1.97129	0.000212177	0.00439347	AC093627.4	7	149571	155465	+	5175	lincRNA	uncharacterized LOC100507642 [Source:NCBI gene;Acc:100507642]	-
ENSG00000221866	48.2852	2512.53	2748.45	260.783	30.0649	37.2446	125.817	1470.32	50.3825	71.3649	2388.7	43.1156	2218.68	46.1465	358.088	401.098	196.819	86.9074	69.911	177.44	195.867	113.566	103.399	194.691	93.186	339.084	923.518	182.785	2.3368	0.000212275	0.00439347	PLXNA4	7	132123332	132648688	-	16372	protein_coding	plexin A4 [Source:HGNC Symbol;Acc:HGNC:9102]	-
ENSG00000224080	22.585	3.83008	14.4276	16.7572	19.1322	2.48297	15.367	11.7312	7.37305	16.1581	6.02953	8.15701	4.22404	26.3695	6.15876	23.0909	53.943	12.7182	9.98728	42.1259	31.6844	48.1339	21.8568	31.1506	42.6635	15.3465	11.4042	28.0946	-1.29061	0.000212844	0.00440172	UBE2FP1	3	37143512	37143958	-	447	processed_pseudogene	UBE2F pseudogene 1 [Source:HGNC Symbol;Acc:HGNC:44535]	-
ENSG00000258433	0	0	0	2.09465	0	0	0	0	0	0	0	0	0	3.76706	0.879823	0.85522	12.3923	0	0	0	2.8804	1.50418	0	4.86728	5.61361	26.3083	0.161127	4.5437	-4.13365	0.000213269	0.004407	AC087633.1	15	95034384	95035737	-	715	lincRNA	novel transcript	-
ENSG00000186642	356.687	9.57519	138.093	55.5081	57.3966	116.7	39.3778	35.1937	9.83074	60.5929	10.0492	64.0908	9.5041	74.3995	6.15876	32.4984	17.495	8.47877	25.5231	11.4889	16.3223	9.7772	2.52193	6.81419	28.0681	10.9618	74.0461	19.2698	1.94501	0.000214329	0.00442183	PDE2A	11	72576141	72674591	-	7182	protein_coding	phosphodiesterase 2A [Source:HGNC Symbol;Acc:HGNC:8777]	-
ENSG00000158055	20.2486	450.991	49.466	15.7098	11.8437	19.8638	8.64392	59.6338	4.91537	196.59	24.1181	3.49586	30.6243	14.1265	17.5965	6.84176	14.5792	14.8378	8.87759	0	21.123	12.7856	25.2193	19.4691	30.3135	8.03863	68.9342	14.9083	2.20838	0.000215513	0.00444087	GRHL3	1	24319322	24364482	+	3940	protein_coding	grainyhead like transcription factor 3 [Source:HGNC Symbol;Acc:HGNC:25839]	CP2
ENSG00000172061	21.0274	1.91504	9.27487	21.9938	7.28846	43.4521	48.0218	1.95521	62.671	232.946	0	23.3057	22.1762	3.76706	0	0	12.3923	8.47877	1.1097	3.82963	0.960135	2.25628	15.1316	8.7611	17.9636	0	38.156	5.74232	2.73139	0.000215766	0.00444087	LRRC15	3	194355247	194369743	-	5940	protein_coding	leucine rich repeat containing 15 [Source:HGNC Symbol;Acc:HGNC:20818]	-
ENSG00000089012	2.33638	3.83008	9.27487	25.1357	0	0	17.2878	2.93281	1.22884	0	15.0738	2.33057	0	0.941766	0	0	1.45792	1.05985	0	0	1.92027	0	0	0	0	1.46157	6.11007	0.526259	3.48578	0.000216143	0.00444509	SIRPG	20	1629152	1657779	-	2242	protein_coding	signal regulatory protein gamma [Source:HGNC Symbol;Acc:HGNC:15757]	-
ENSG00000224152	188.468	108.2	70.0768	76.4546	52.8413	49.6595	40.3383	45.9474	49.1537	56.5534	41.2018	45.4462	66.5287	64.9819	62.4674	42.761	30.6163	42.3938	28.8522	20.4247	21.123	25.5711	35.3071	24.3364	28.0681	10.231	68.5284	33.6257	1.03095	0.00021906	0.00448279	AC009506.1	2	159615296	159617082	+	1494	antisense	uncharacterized LOC643072 [Source:NCBI gene;Acc:643072]	-
ENSG00000140254	43.6124	3.83008	20.6108	10.4732	34.6202	40.9691	20.1691	10.7536	4.91537	8.07905	6.02953	109.537	15.8402	4.70883	4.39911	8.5522	0.72896	2.11969	35.5103	5.10618	0.960135	3.76046	4.20322	2.92037	7.85906	3.65392	25.3415	6.49865	1.98098	0.000219086	0.00448279	DUOXA1	15	45117367	45129938	-	3721	protein_coding	dual oxidase maturation factor 1 [Source:HGNC Symbol;Acc:HGNC:26507]	-
ENSG00000102098	21.0274	21.0654	47.4049	54.4608	28.2428	14.8978	28.8131	63.5443	70.044	20.1976	35.1722	26.8016	120.385	58.3895	91.5016	65.852	84.5593	71.0097	63.2528	74.0395	72.9702	106.797	130.3	212.213	47.1543	102.31	42.4659	90.7961	-1.09785	0.00021982	0.00449216	SCML2	X	18239314	18354727	-	4203	protein_coding	Scm polycomb group protein like 2 [Source:HGNC Symbol;Acc:HGNC:10581]	-
ENSG00000235649	3.11517	1.91504	0	0	33.7091	14.8978	57.6261	38.1266	110.596	6.73254	2.00984	165.471	28.5123	0	0	0	0	0	17.7552	3.82963	4.80067	2.25628	4.20322	9.73455	0	0	35.5932	3.27535	3.455	0.000225179	0.0045836	MXRA5Y	Y	11957208	11987386	+	8000	unprocessed_pseudogene	matrix remodeling associated 5 Y-linked (pseudogene) [Source:HGNC Symbol;Acc:HGNC:23932]	-
ENSG00000228536	8.56673	22.0229	64.9241	6.28394	10.9327	18.6223	12.4857	18.5745	15.975	61.9394	44.2165	2.33057	5.28005	4.70883	7.91841	6.84176	6.56064	5.29923	1.1097	1.27654	3.84054	3.00837	2.52193	0	30.3135	1.46157	22.4734	5.75854	1.97284	0.000226873	0.00461444	AL513283.1	1	219409523	219459369	-	1930	lincRNA	novel transcript	-
ENSG00000118257	5569.15	1849.93	4283.96	7138.55	1564.29	1997.55	1328.28	1374.51	2063.23	3177.76	1665.15	3095	2311.61	2587.03	1001.24	2096.14	1625.58	941.143	791.215	1379.94	249.635	160.196	946.566	987.084	1789.62	315.699	2878.38	1143.93	1.33133	0.000227997	0.00463366	NRP2	2	205681990	205798133	+	13896	protein_coding	neuropilin 2 [Source:HGNC Symbol;Acc:HGNC:8005]	-
ENSG00000215187	4.67276	0	3.09162	2.09465	1.82211	3.72446	4.80218	2.93281	3.68653	4.03953	1.00492	3.49586	0	29.1947	5.27894	4.2761	9.47647	3.17954	3.32909	8.93581	5.76081	12.7856	6.72516	8.7611	4.49089	5.11549	2.72057	8.25459	-1.6149	0.000229325	0.00465701	FAM166B	9	35561831	35563899	-	1372	protein_coding	family with sequence similarity 166 member B [Source:HGNC Symbol;Acc:HGNC:34242]	-
ENSG00000111452	369.148	16.2778	297.826	640.961	58.3077	176.291	67.2305	196.498	122.884	152.155	113.556	122.355	83.4248	888.085	59.828	355.772	1610.27	859.535	1104.15	1082.51	162.263	639.278	467.398	256.019	297.521	100.848	185.917	606.421	-1.70542	0.000229684	0.00466065	ADGRD1	12	130953907	131141469	+	14718	protein_coding	adhesion G protein-coupled receptor D1 [Source:HGNC Symbol;Acc:HGNC:19893]	-
ENSG00000269976	3.11517	4.78759	3.09162	2.09465	3.64423	1.24149	1.92087	1.95521	3.68653	4.03953	3.01476	4.66115	0	1.88353	0	0	0	1.05985	0	0	0	0	0.840645	0	2.24544	0.730785	2.8656	0.520019	2.52204	0.000230274	0.00466896	AC012065.3	2	20586248	20586686	-	439	lincRNA	novel transcript	-
ENSG00000155816	21.0274	70.8564	47.4049	30.3724	77.4399	3.72446	8.64392	117.312	43.0095	18.8511	54.2657	12.8182	4.22404	130.905	68.6262	123.152	153.81	101.745	59.9237	10.2124	573.2	1811.04	111.806	90.5313	120.131	100.118	39.227	265.785	-1.74769	0.000230693	0.00467379	FMN2	1	240014348	240475189	+	9691	protein_coding	formin 2 [Source:HGNC Symbol;Acc:HGNC:14074]	-
ENSG00000182511	1981.25	449.076	784.242	773.971	617.697	1554.34	998.852	457.519	464.502	663.829	631.09	893.775	530.117	849.473	244.591	281.367	245.659	277.68	664.709	345.943	436.861	163.956	242.946	425.4	637.706	528.357	830.79	411.127	1.01543	0.000231929	0.00469515	FES	15	90883695	90895776	+	4237	protein_coding	FES proto-oncogene, tyrosine kinase [Source:HGNC Symbol;Acc:HGNC:3657]	-
ENSG00000153885	1464.91	2869.68	892.449	482.816	1164.33	2165.15	1617.37	765.464	1291.51	624.78	331.624	2623.06	1274.6	318.317	649.309	714.964	398.012	505.547	1217.34	774.862	519.433	554.292	1150	423.453	508.593	171.734	1351.37	608.143	1.15213	0.000232165	0.00469626	KCTD15	19	33795933	33815763	+	6388	protein_coding	potassium channel tetramerization domain containing 15 [Source:HGNC Symbol;Acc:HGNC:23297]	-
ENSG00000225007	2.33638	0	0	2.09465	6.3774	0	5.76261	0.977604	4.91537	0	0	4.66115	4.22404	18.8353	3.51929	9.40742	2.18688	3.17954	31.0716	38.2963	4.80067	18.8023	7.5658	2.92037	3.36817	4.38471	2.41148	11.4106	-2.22023	0.000233136	0.00471221	AC000067.1	22	19667023	19667555	+	287	lincRNA	novel transcript	-
ENSG00000237979	2.33638	9.57519	3.09162	6.28394	6.3774	4.96595	9.60435	7.82083	19.6615	4.03953	1.00492	22.1405	9.5041	0.941766	2.63947	5.13132	0.72896	3.17954	2.2194	6.38272	0	4.51255	1.68129	1.94691	0	2.19235	8.18509	2.42741	1.75504	0.000236112	0.00476004	AC007389.4	2	65500993	65502138	-	793	processed_pseudogene	DnaJ (Hsp40) homolog, subfamily B, member 12 (DNAJB12) pseudogene	-
ENSG00000283828	10.1243	10.5327	8.24433	3.14197	8.19952	7.44892	16.3274	10.7536	1.22884	10.7721	5.02461	9.3223	5.28005	12.243	29.0342	23.9462	6.56064	14.8378	5.54849	19.1482	20.1628	46.6297	45.3948	8.7611	22.4544	9.5002	8.18467	20.3247	-1.30941	0.000236237	0.00476004	AL137002.2	13	113149432	113154002	-	2238	antisense	WAS/WASL-interacting protein family member 2-like [Source:NCBI gene;Acc:102724474]	-
ENSG00000014257	85.6673	10.5327	170.039	145.578	39.1755	31.0372	66.27	10.7536	66.3575	88.8696	20.0984	9.3223	51.7445	22.6024	16.7166	64.9967	10.9344	13.778	2.2194	11.4889	6.72094	0	36.9884	5.84073	7.85906	2.92314	61.1881	15.6207	1.96706	0.000241779	0.00486036	ACPP	3	132317367	132368298	+	4193	protein_coding	acid phosphatase, prostate [Source:HGNC Symbol;Acc:HGNC:125]	-
ENSG00000233483	0	0.957519	0	3.14197	0.911057	8.69041	4.80218	4.88802	0	0	4.01968	1.16529	5.28005	10.3594	14.957	4.2761	8.01856	9.53861	12.2067	10.2124	16.3223	6.01674	10.0877	4.86728	0	10.231	2.60432	9.00721	-1.80206	0.000244008	0.00490136	AC008105.2	17	45245186	45251129	-	1649	transcribed_unitary_pseudogene	novel pseudogene, ortholog of 1700023F06Rik (M. musculus)	-
ENSG00000143603	33.4881	146.5	19.5803	65.9813	72.8846	67.0403	110.45	117.312	66.3575	64.6324	2.00984	130.512	24.2882	28.253	43.9911	5.13132	48.1113	36.0348	9.98728	5.10618	6.72094	35.3483	31.9445	17.5222	17.9636	2.19235	70.8491	22.1775	1.67151	0.000245039	0.00491688	KCNN3	1	154697455	154870280	-	13598	protein_coding	potassium calcium-activated channel subfamily N member 3 [Source:HGNC Symbol;Acc:HGNC:6292]	-
ENSG00000227925	0.778793	49.791	9.27487	2.09465	2.73317	0	1.92087	0.977604	3.68653	2.69302	0	18.6446	0	0	0	0.85522	0	0	0	0	0	0	0	0	0	0.730785	7.1227	0.122	3.81671	0.000246565	0.00494122	LINC01655	1	221827666	221840666	-	423	lincRNA	long intergenic non-protein coding RNA 1655 [Source:HGNC Symbol;Acc:HGNC:52443]	-
ENSG00000270765	10.9031	3.83008	0	4.18929	16.399	7.44892	0	30.3057	12.2884	1.34651	0	38.4545	3.16803	4.70883	0.879823	0.85522	0	2.11969	2.2194	5.10618	0	0.752092	0.840645	0	0	0	9.87182	1.34476	2.9297	0.000248719	0.00497522	GAS2L2	17	35744511	35752878	-	3014	protein_coding	growth arrest specific 2 like 2 [Source:HGNC Symbol;Acc:HGNC:24846]	-
ENSG00000108798	4402.52	425.138	2614.48	1942.78	87.4615	1129.75	324.627	179.879	35.6364	282.767	442.165	457.958	232.322	392.716	68.6262	1042.51	80.1856	23.3166	94.3244	100.847	106.575	75.9613	33.6258	108.054	341.308	283.545	965.961	211.661	2.19017	0.000248838	0.00497522	ABI3	17	49210227	49223225	+	2456	protein_coding	ABI family member 3 [Source:HGNC Symbol;Acc:HGNC:29859]	-
ENSG00000196932	283.481	422.266	392.636	394.841	227.764	158.91	370.728	212.14	315.812	316.429	284.393	226.066	277.731	202.48	337.852	273.67	87.4752	142.019	137.603	63.8272	86.4121	18.8023	60.5264	221.948	61.7497	78.9248	298.708	136.407	1.1308	0.000251633	0.00502723	TMEM26	10	61406643	61453450	-	6907	protein_coding	transmembrane protein 26 [Source:HGNC Symbol;Acc:HGNC:28550]	-
ENSG00000272825	25.7002	11.4902	15.4581	36.6563	3.64423	8.69041	6.72305	4.88802	4.91537	13.4651	10.0492	4.66115	7.39207	53.6807	9.67805	37.6297	54.672	72.0695	11.097	19.1482	5.76081	1.50418	66.4109	153.806	42.6635	13.1541	11.8256	41.6365	-1.81159	0.000252336	0.00503739	AL844908.1	21	44936303	44936954	+	652	antisense	novel transcript	-
ENSG00000230067	0	0	1.03054	1.04732	10.0216	44.6935	6.72305	0	20.8903	0	1.00492	33.7933	3.16803	0	0	0.85522	4.37376	1.05985	1.1097	0	0	0	0	0	0	0.730785	9.41328	0.625331	3.84937	0.000252673	0.00504022	HSPD1P6	3	36767117	36784167	-	2179	transcribed_processed_pseudogene	heat shock protein family D (Hsp60) member 1 pseudogene 6 [Source:HGNC Symbol;Acc:HGNC:5267]	-
ENSG00000129048	8.56673	17.2353	80.3822	37.7036	39.1755	40.9691	16.3274	42.037	27.0345	110.414	80.3937	9.3223	67.5847	41.4377	51.0297	284.788	35.719	23.3166	5.54849	183.822	795.952	50.3902	126.937	32.124	929.614	22.6543	44.3958	198.718	-2.16303	0.00025318	0.00504257	ACKR4	3	132597237	132618967	+	2273	protein_coding	atypical chemokine receptor 4 [Source:HGNC Symbol;Acc:HGNC:1611]	-
ENSG00000234899	7.78793	3.83008	3.09162	0	1.82211	4.96595	0.960435	1.95521	0	12.1186	26.1279	0	0	0.941766	0.879823	0.85522	0	1.05985	0	0	0.960135	0	0	0	1.12272	0.730785	4.81999	0.503869	3.26377	0.000256021	0.00509132	SOX9-AS1	17	72034107	72237203	-	10700	processed_transcript	SOX9 antisense RNA 1 [Source:HGNC Symbol;Acc:HGNC:49321]	-
ENSG00000254138	1.55759	0	1.03054	1.04732	3.64423	2.48297	0	10.7536	1.22884	0	0	3.49586	0	23.5442	0	5.13132	9.47647	14.8378	63.2528	10.2124	10.5615	27.8274	0.840645	11.6815	2.24544	0	1.94162	13.8163	-2.81788	0.000257595	0.00511476	AC113386.1	5	31093977	31267610	-	381	antisense	novel transcript	-
ENSG00000232110	3.11517	0.957519	4.12217	4.18929	0	0	4.80218	1.95521	2.45768	0	4.01968	8.15701	1.05601	43.3212	26.3947	5.98654	16.7661	3.17954	1.1097	5.10618	5.76081	3.00837	5.88451	3.89382	8.98178	12.4233	2.67938	10.909	-2.02516	0.000258668	0.00513214	AL353751.1	10	89283765	89292125	+	1012	antisense	novel transcript, antisense to LIPA	-
ENSG00000178623	1309.15	96.7094	401.911	473.39	40.9976	285.542	72.0326	43.0146	43.0095	199.283	73.3592	116.529	76.0328	70.6325	21.9956	234.33	132.671	62.5309	57.7043	14.042	9.60135	30.0837	54.6419	23.3629	102.168	17.5388	248.536	63.9464	1.95837	0.000261104	0.00517253	GPR35	2	240605431	240631259	+	5089	protein_coding	G protein-coupled receptor 35 [Source:HGNC Symbol;Acc:HGNC:4492]	-
ENSG00000198851	39.7185	0.957519	38.13	95.3064	1.82211	6.20744	48.9822	0	3.68653	0	1.00492	1.16529	0	5.6506	0	0.85522	7.2896	1.05985	0	0	0	0	0	0.973455	0	0	18.2293	1.21759	3.87865	0.000261585	0.00517811	CD3E	11	118304545	118316175	+	2844	protein_coding	CD3e molecule [Source:HGNC Symbol;Acc:HGNC:1674]	-
ENSG00000113578	447.806	517.06	991.381	1525.95	512.925	295.474	303.497	1369.62	1150.2	566.88	163.802	657.222	557.574	2943.96	397.68	666.217	3831.41	833.039	553.739	2253.1	1656.23	6077.66	1102.09	1664.61	1148.55	1008.48	696.876	1856.67	-1.41386	0.000262057	0.00518319	FGF1	5	142592178	142698070	-	5275	protein_coding	fibroblast growth factor 1 [Source:HGNC Symbol;Acc:HGNC:3665]	-
ENSG00000167703	6319.13	835.914	7751.73	10613.6	608.586	2456.9	1500.2	548.436	487.85	1617.16	2005.82	1730.45	815.24	921.989	685.382	2047.4	1629.95	439.836	824.506	616.571	353.33	425.684	364.84	581.153	1272.04	1734.88	2868.54	915.198	1.6481	0.000262242	0.00518319	SLC43A2	17	1569267	1628886	-	10606	protein_coding	solute carrier family 43 member 2 [Source:HGNC Symbol;Acc:HGNC:23087]	-
ENSG00000177694	28.8154	111.072	55.6492	75.4072	129.37	52.1425	30.7339	71.3651	92.1632	55.2068	83.4084	80.4048	73.9207	72.516	115.257	76.1146	102.054	202.431	193.088	413.6	210.269	255.711	54.6419	115.841	83.0815	95.002	72.2815	153.047	-1.08033	0.00026346	0.00520327	NAALADL2	3	174438573	175810552	+	13592	protein_coding	N-acetylated alpha-linked acidic dipeptidase like 2 [Source:HGNC Symbol;Acc:HGNC:23219]	-
ENSG00000109452	123.828	133.095	238.055	224.127	130.281	47.1765	146.947	256.132	184.326	95.6021	236.156	80.4048	108.769	454.873	355.448	134.27	398.012	395.323	296.289	517	233.313	285.043	240.424	336.816	57.2588	320.084	154.223	309.55	-1.00421	0.00026366	0.00520327	INPP4B	4	142023160	142847432	-	14153	protein_coding	inositol polyphosphate-4-phosphatase type II B [Source:HGNC Symbol;Acc:HGNC:6075]	-
ENSG00000279095	210.274	158.948	201.986	434.639	224.12	213.536	275.645	228.759	218.734	307.004	91.4478	258.694	182.69	527.389	133.733	272.815	976.806	254.363	363.981	811.882	599.124	1951.68	420.322	178.142	485.016	141.041	231.267	547.407	-1.24347	0.000264675	0.00521933	AC243964.3	19	44664131	44666158	+	2028	TEC	TEC	-
ENSG00000253746	86.4461	23.938	6.18325	18.8518	25.5096	12.4149	17.2878	12.7089	100.765	32.3162	3.01476	29.1322	0	4.70883	0	0.85522	8.74752	12.7182	1.1097	0	2.8804	0.752092	0	7.78764	24.6999	0.730785	28.3514	4.99925	2.51606	0.000264952	0.0052208	AC091182.2	8	37405439	37406724	-	578	lincRNA	novel transcript	-
ENSG00000166145	1162.74	317.896	857.411	697.517	102.038	384.861	147.907	65.4995	20.8903	689.412	168.827	200.429	114.049	323.026	133.733	153.084	153.81	50.8726	71.0207	107.23	48.0067	23.3149	21.0161	28.2302	199.845	122.772	379.19	110.459	1.77962	0.000265831	0.00523415	SPINT1	15	40844018	40858207	+	3542	protein_coding	serine peptidase inhibitor, Kunitz type 1 [Source:HGNC Symbol;Acc:HGNC:11246]	-
ENSG00000180628	712.596	393.54	1693.18	2841.39	819.041	824.348	775.071	2556.43	1355.41	1020.65	825.04	809.875	606.15	3088.05	1005.64	3459.37	4308.15	2896.56	1726.69	4107.92	2290.88	3094.11	1302.16	2347.97	2462.13	739.554	1171.75	2525.32	-1.10779	0.000266389	0.00524114	PCGF5	10	91163012	91284331	+	8306	protein_coding	polycomb group ring finger 5 [Source:HGNC Symbol;Acc:HGNC:28264]	-
ENSG00000159200	1469.58	896.238	1198.52	3281.26	2564.63	891.388	1911.27	1653.13	8137.39	4303.44	953.67	3959.65	892.329	8671.78	981.882	3050.57	13791.9	4271.18	4574.18	13668	8761.23	6700.39	5016.13	5370.55	6119.96	2741.9	2470.19	6439.97	-1.3825	0.000267287	0.00525481	RCAN1	21	34513142	34615142	-	6990	protein_coding	regulator of calcineurin 1 [Source:HGNC Symbol;Acc:HGNC:3040]	-
ENSG00000079257	362.139	1134.66	685.31	2791.11	886.459	1026.71	681.909	1608.16	1667.54	2723.99	4776.39	196.934	387.556	286.297	1418.27	309.59	332.406	1125.56	261.889	273.18	622.167	193.288	131.981	263.806	793.765	444.317	1456.07	496.655	1.5518	0.000269238	0.00528113	LXN	3	158645822	158672693	-	1504	protein_coding	latexin [Source:HGNC Symbol;Acc:HGNC:13347]	-
ENSG00000197561	0.778793	1.91504	0	0	0.911057	2.48297	0	0	0	2.69302	1.00492	2.33057	2.11202	1.88353	14.957	1.71044	4.37376	8.47877	11.097	6.38272	16.3223	1.50418	2.52193	0	4.49089	0.730785	1.09449	5.72717	-2.4223	0.000270021	0.00529249	ELANE	19	851014	856247	+	1028	protein_coding	elastase, neutrophil expressed [Source:HGNC Symbol;Acc:HGNC:3309]	-
ENSG00000243797	0	0.957519	1.03054	2.09465	2.73317	0	1.92087	10.7536	1.22884	14.8116	4.01968	3.49586	5.28005	23.5442	1.75965	8.5522	10.9344	6.35908	14.4261	11.4889	15.3622	41.3651	25.2193	4.86728	5.61361	6.57706	3.71742	13.5438	-1.89716	0.000272589	0.00533879	AC004917.1	7	106372251	106770207	-	2082	sense_overlapping	novel transcript, sense overlapping CCDC71L	-
ENSG00000275560	10.1243	3.83008	13.397	4.18929	11.8437	2.48297	0.960435	2.93281	6.14421	4.03953	12.0591	2.33057	5.28005	11.3012	29.914	12.8283	12.3923	23.3166	12.2067	31.9136	10.5615	21.8107	28.5819	18.4957	1.12272	5.11549	6.12416	16.8893	-1.44434	0.000274226	0.00536679	AC008115.3	12	12718973	12719521	+	549	sense_intronic	novel transcript	-
ENSG00000166825	13381.2	2420.61	10758.9	11134.1	9621.68	7805.23	3800.44	1974.76	7223.14	12066.1	2129.43	5584.06	1740.31	1842.09	2396.64	3890.4	3036.12	3871.62	2263.78	539.978	480.067	910.032	163.085	1111.69	7754.64	1073.52	6895.38	2256.44	1.61161	0.000274469	0.0053674	ANPEP	15	89784889	89815401	-	4871	protein_coding	alanyl aminopeptidase, membrane [Source:HGNC Symbol;Acc:HGNC:500]	-
ENSG00000139278	1699.33	2861.07	5096.03	3736.85	3899.33	1707.05	2706.51	2225.03	3250.29	4819.15	6276.74	1171.11	3653.8	8026.67	6327.69	3981.91	7216.7	9187.81	3609.85	4193.45	7878.86	6071.64	2497.56	4227.72	6066.07	16975.4	3315.56	6635.49	-1.00099	0.000274937	0.00536852	GLIPR1	12	75480680	75503853	+	6273	protein_coding	GLI pathogenesis related 1 [Source:HGNC Symbol;Acc:HGNC:17001]	-
ENSG00000162520	471.949	563.979	425.614	367.61	511.103	93.1116	404.343	251.244	621.794	228.906	248.215	231.892	133.057	946.475	817.356	513.132	874.023	687.84	887.759	1247.18	1067.67	577.607	225.293	752.481	197.599	632.86	350.217	725.175	-1.04951	0.000280142	0.00545371	SYNC	1	32680360	32703596	-	3487	protein_coding	syncoilin, intermediate filament protein [Source:HGNC Symbol;Acc:HGNC:28897]	-
ENSG00000100453	24.1426	4.78759	42.2522	28.2777	0.911057	8.69041	17.2878	10.7536	6.14421	0	0	1.16529	0	5.6506	0	1.71044	3.6448	3.17954	0	0	0.960135	0.752092	0	0	0	0	11.1087	1.22289	3.17031	0.000281027	0.00546683	GZMB	14	24630954	24634267	-	1411	protein_coding	granzyme B [Source:HGNC Symbol;Acc:HGNC:4709]	-
ENSG00000116117	245.32	274.808	388.514	515.283	291.538	148.978	278.526	344.117	217.505	189.858	138.679	293.652	670.567	483.126	629.073	741.476	599.205	876.493	575.933	914.005	456.064	1027.36	1735.09	440.975	158.304	135.195	307.488	674.792	-1.13376	0.000282582	0.00549295	PARD3B	2	204545793	205620162	+	10382	protein_coding	par-3 family cell polarity regulator beta [Source:HGNC Symbol;Acc:HGNC:14446]	-
ENSG00000111261	151.865	154.161	205.078	150.814	152.147	356.307	107.569	280.572	105.68	197.937	514.52	48.9421	268.227	326.793	431.993	267.684	360.106	287.218	270.766	929.324	326.446	411.394	580.045	264.78	435.616	556.127	207.217	419.099	-1.01595	0.000284268	0.00551777	MANSC1	12	12326056	12350541	-	6015	protein_coding	MANSC domain containing 1 [Source:HGNC Symbol;Acc:HGNC:25505]	-
ENSG00000232939	0	0	0	0	0.911057	0	0	0	0	0	0	0	0	7.53413	0	0	5.10272	3.17954	1.1097	5.10618	0	3.76046	6.72516	2.92037	1.12272	0	0.0700813	2.81238	-3.64993	0.000284666	0.00551781	AL158829.1	9	109760360	109772043	-	478	antisense	novel transcript	-
ENSG00000008516	75.543	112.987	26.7941	56.5554	33.7091	124.149	29.7735	87.9844	14.7461	48.4743	43.2116	102.545	50.6885	18.8353	20.2359	100.061	13.8502	10.5985	18.8649	14.042	5.76081	30.0837	29.4226	9.73455	21.3317	4.38471	62.0893	22.862	1.43762	0.000284713	0.00551781	MMP25	16	3046681	3060726	+	4126	protein_coding	matrix metallopeptidase 25 [Source:HGNC Symbol;Acc:HGNC:14246]	-
ENSG00000249992	2520.95	2764.36	883.174	1108.07	884.637	3717.01	632.927	782.083	2109.92	4688.54	108.531	429.991	879.657	354.104	194.441	201.832	395.096	916.767	189.758	168.504	192.027	180.502	526.244	378.674	2519.39	149.08	1654.6	489.724	1.75665	0.000285692	0.00553263	TMEM158	3	45224466	45226278	-	1813	protein_coding	transmembrane protein 158 (gene/pseudogene) [Source:HGNC Symbol;Acc:HGNC:30293]	-
ENSG00000197847	17.1335	13.4053	6.18325	13.6152	16.399	43.4521	24.9713	14.6641	6.14421	13.4651	12.0591	18.6446	30.6243	15.0683	0.879823	6.84176	2.91584	5.29923	6.65819	7.65926	10.5615	10.5293	10.0877	6.81419	8.98178	10.231	17.7508	7.88676	1.16743	0.000289035	0.00558903	SLC22A20P	11	65213840	65242757	+	3983	transcribed_unitary_pseudogene	solute carrier family 22 member 20, pseudogene [Source:HGNC Symbol;Acc:HGNC:29867]	-
ENSG00000136490	3254.58	3202.9	675.005	935.259	1514.18	3296.15	2450.07	1168.24	1622.07	1832.6	2371.61	1816.68	978.922	1170.62	899.179	934.756	386.349	634.848	837.822	405.941	499.27	468.554	716.229	1116.55	2214.01	1724.65	1932.17	923.752	1.0647	0.000289743	0.00559541	LIMD2	17	63695902	63701172	-	4745	protein_coding	LIM domain containing 2 [Source:HGNC Symbol;Acc:HGNC:28142]	-
ENSG00000125337	1.55759	0	1.03054	0	0	1.24149	0	3.91042	0	0	2.00984	0	0	2.8253	1.75965	10.2626	2.91584	3.17954	1.1097	0	0.960135	11.2814	19.3348	3.89382	13.4727	0.730785	0.74999	5.51741	-2.84033	0.000289798	0.00559541	KIF25	6	167996241	168045089	+	3466	protein_coding	kinesin family member 25 [Source:HGNC Symbol;Acc:HGNC:6390]	-
ENSG00000279196	18.691	22.0229	21.6414	13.6152	7.28846	40.9691	17.2878	38.1266	14.7461	82.137	27.1329	23.3057	14.7841	8.47589	19.3561	9.40742	7.2896	4.23938	1.1097	12.7654	4.80067	15.0418	0.840645	3.89382	17.9636	19.7312	26.2883	9.60887	1.43918	0.000291539	0.00562064	AC135048.4	16	30984630	30988270	-	3641	TEC	novel transcript	-
ENSG00000254042	0	0	0	0	0	0	0	0	1.22884	0	0	0	0	0	4.39911	0	2.91584	2.11969	1.1097	14.042	3.84054	12.0335	1.68129	0.973455	0	0	0.0945263	3.31655	-3.88165	0.000292486	0.00563471	AC011365.1	5	168706567	168720884	+	3478	antisense	uncharacterized LOC101927969 [Source:NCBI gene;Acc:101927969]	-
ENSG00000179023	7.00914	2.87256	21.6414	8.37858	0	0	19.2087	43.0146	0	10.7721	19.0935	4.66115	39.0724	71.5742	39.592	124.007	32.0742	5.29923	25.5231	31.9136	50.8871	95.5157	137.025	13.6284	6.73633	164.427	13.5172	61.4002	-2.18266	0.000295289	0.00568448	KLHDC7A	1	18480982	18486126	+	5145	protein_coding	kelch domain containing 7A [Source:HGNC Symbol;Acc:HGNC:26791]	-
ENSG00000183682	10.9031	2.87256	1.03054	3.14197	4.55529	29.7957	11.5252	3.91042	15.975	4.03953	19.0935	18.6446	3.16803	2.8253	0	6.84176	2.91584	5.29923	0	1.27654	4.80067	1.50418	2.52193	0.973455	1.12272	4.38471	9.89657	2.65126	1.87234	0.0002958	0.00569008	BMP8A	1	39491646	39525935	+	1692	protein_coding	bone morphogenetic protein 8a [Source:HGNC Symbol;Acc:HGNC:21650]	-
ENSG00000127152	8.56673	2.87256	9.27487	21.9938	0	0	21.1296	1.95521	7.37305	5.38603	7.03445	5.82644	1.05601	1.88353	0	2.56566	3.6448	0	0	1.27654	0	2.25628	0	0	3.36817	0.730785	7.11298	1.20967	2.53549	0.000296213	0.0056938	BCL11B	14	99169287	99271524	-	7855	protein_coding	B cell CLL/lymphoma 11B [Source:HGNC Symbol;Acc:HGNC:13222]	zf-C2H2
ENSG00000176092	4.67276	6.70263	5.15271	7.33126	10.0216	3.72446	10.5648	11.7312	8.6019	1.34651	1.00492	5.82644	5.28005	47.0883	27.2745	20.5253	10.2054	5.29923	0	28.084	19.2027	9.02511	24.3787	16.5487	5.61361	20.462	6.30472	17.9775	-1.50322	0.000296816	0.00570115	CRYBG2	1	26321698	26360080	-	6895	protein_coding	crystallin beta-gamma domain containing 2 [Source:HGNC Symbol;Acc:HGNC:17295]	-
ENSG00000109846	1285.01	780.378	1164.51	969.821	1012.18	2325.31	1131.39	6303.59	1685.97	3222.19	1200.88	1159.46	1301.01	4744.62	874.544	1190.47	7725.51	1002.61	7863.32	23584.1	3321.11	14207.8	2456.36	2104.61	3473.7	1453.53	1810.9	5692.49	-1.65235	0.000297142	0.00570319	CRYAB	11	111908565	111923722	-	3034	protein_coding	crystallin alpha B [Source:HGNC Symbol;Acc:HGNC:2389]	-
ENSG00000088882	1482.04	20227.6	2696.93	448.254	918.346	1489.78	5257.42	465.339	618.108	2190.77	5887.83	892.61	505.829	367.289	3257.1	136.835	389.993	357.168	924.379	74.0395	801.712	21.8107	59.6858	499.383	791.519	1429.42	3313.91	700.795	2.24145	0.000297527	0.00570635	CPXM1	20	2794069	2800637	-	2391	protein_coding	carboxypeptidase X, M14 family member 1 [Source:HGNC Symbol;Acc:HGNC:15771]	-
ENSG00000177494	2.33638	1.91504	12.3665	2.09465	0	0	2.88131	18.5745	0	0	2.00984	0	30.6243	19.7771	117.016	21.3805	19.6819	2.11969	1.1097	10.2124	27.8439	97.772	158.041	14.6018	11.2272	5.11549	5.60019	38.9153	-2.79349	0.000297762	0.00570663	ZBED2	3	111592900	111595443	-	2311	protein_coding	zinc finger BED-type containing 2 [Source:HGNC Symbol;Acc:HGNC:20710]	zf-BED
ENSG00000254206	19.4698	28.7256	13.397	61.792	47.375	189.948	70.1118	50.8354	39.323	59.2464	49.2411	44.2809	90.8169	24.4859	14.957	28.2223	43.0086	11.6583	18.8649	22.9778	9.60135	33.8442	31.9445	31.1506	40.418	29.2314	58.8125	26.1819	1.1602	0.000298893	0.00571983	NPIPB11	16	29381354	29404029	-	4398	protein_coding	nuclear pore complex interacting protein family member B11 [Source:HGNC Symbol;Acc:HGNC:37453]	-
[truncated: 813 more rows]

## Sheet: DEG 3D compared to T
gene_id	B136_3D	B114_3D	B166_3D	B186_3D	B124_3D	B246_3D	B250_3D	B249_3D	B263_3D	B277_3D	B285_3D	B227_3D	B242_3D	B136_T	B114_T	B166_T	B186_T	B124_T	B227_T	B242_T	B250_T	B249_T	B246_T	B263_T	B277_T	B285_T	BTB_3D	BTB_T	log2FoldChange	pvalue	padj	gene_name	gene_chr	gene_start	gene_end	gene_strand	gene_length	gene_biotype	gene_description	tf_family
[truncated: 8,863 more rows]

[truncated: 1 more sheets: DEG 2D compared to T]
